# Supplementary material for: Genome-Wide Screens for In Vivo Tinman Binding Sites Identify Cardiac Enhancers with Diverse Functional Architectures
Source: PLoS Genet. 2013 Jan 10;9(1):e1003195. doi: 10.1371/journal.pgen.1003195 (PMC3542182; doi:10.1371/journal.pgen.1003195)
Supplement: Table S1 — Summary of Tin peaks and their gene assignments in the Tinman Early and Late datasets. (XLS) [file pgen.1003195.s007.xls]

## Sheet: Tinman Early dataset
# Peaks and their gene assigned in the Tinman Early dataset
# All coordinates are in dm3 genome assembly
# Columns:
# - peak.region prefix - the peak chromosome, start end and name
# - log.p.val - log(P-value) peak score from MAT
# - peak prefix - the peak summit (highest point) position and signal (log-odds value)
# - peak.assigned.type - the type of genomic feature the peak is assigned to
# - feature.distance - the distance to the genomic feature to which the peak is assigned to (in bp, or intron index). Distance is relative to gene orientation such that negative numbers are always upstream of gene.
# - feature prefix - the identity identity and position of the genomic feature and the corresponding parent gene and transcript
peak.region.chr	peak.region.start	peak.region.end	peak.region.name	log.p.val	peak.chr	peak.position	peak.signal	peak.assigned.type	feature.distance	feature.chr	feature.start	feature.end	feature.strand	feature.type	feature.parent.gene	feature.parent.gene.id	feature.parent.transcript	feature.parent.transcript.if
chr4	76487	77605	tinman-early_1	105.27	chr4	76993	5.81219	five_prime_UTR	0	chr4	76495	77667	-	five_prime_UTR	ci	FBgn0004859	ci-RA	FBtr0089178
chr4	79271	79999	tinman-early_2	61.01	chr4	79622	4.23626	intergenic	-1955	chr4	76457	77667	-	exon	ci	FBgn0004859	ci-RA	FBtr0089178
chr4	246236	247139	tinman-early_3	69.34	chr4	246783	4.57137	intergenic	-203	chr4	246388	246580	-	exon	CG31999	FBgn0051999	CG31999-RA	FBtr0089144
chr4	378533	380015	tinman-early_4	136.18	chr4	379120	6.70752	intron	1	chr4	376108	379175	-	intron	PMCA	FBgn0259214	PMCA-RI	FBtr0300554
chr4	404875	406795	tinman-early_5	209.63	chr4	405690	8.47718	intron	3	chr4	403035	407532	-	intron	CG2052	FBgn0039905	CG2052-RA	FBtr0089128
chr4	407000	407652	tinman-early_6	52.31	chr4	407340	3.85897	intron	3	chr4	403035	407532	-	intron	CG2052	FBgn0039905	CG2052-RA	FBtr0089128
chr4	416613	417611	tinman-early_7	63.57	chr4	417172	4.34173	intergenic	-3156	chr4	413889	414016	-	exon	CG2052	FBgn0039905	CG2052-RA	FBtr0089128
chr4	417877	419035	tinman-early_8	121.34	chr4	418424	6.29286	intergenic	-4408	chr4	413889	414016	-	exon	CG2052	FBgn0039905	CG2052-RA	FBtr0089128
chr4	419121	419785	tinman-early_9	64.75	chr4	419433	4.38969	intergenic	-5417	chr4	413889	414016	-	exon	CG2052	FBgn0039905	CG2052-RA	FBtr0089128
chr4	426516	427679	tinman-early_10	72.81	chr4	427196	4.70423	intergenic	-13180	chr4	413889	414016	-	exon	CG2052	FBgn0039905	CG2052-RA	FBtr0089128
chr4	443800	444424	tinman-early_11	52.88	chr4	444112	3.88443	intergenic	13465	chr4	457577	459544	-	exon	lgs	FBgn0039907	lgs-RA	FBtr0089111
chr4	521656	523835	tinman-early_12	291.35	chr4	522391	10.0974	intergenic	-2086	chr4	524477	524764	+	exon	zfh2	FBgn0004607	zfh2-RA	FBtr0089070
chr4	526736	527822	tinman-early_13	95.09	chr4	527290	5.48723	intron	1	chr4	524765	536207	+	intron	zfh2	FBgn0004607	zfh2-RA	FBtr0089070
chr4	528545	529282	tinman-early_14	55.94	chr4	528857	4.02039	intron	1	chr4	524765	536207	+	intron	zfh2	FBgn0004607	zfh2-RA	FBtr0089070
chr4	577309	579588	tinman-early_15	265.56	chr4	577980	9.61484	intron	1	chr4	574368	578068	-	intron	Thd1	FBgn0026869	Thd1-RA	FBtr0089106
chr4	679929	681445	tinman-early_16	97.76	chr4	680990	5.57429	intron	1	chr4	679135	681054	-	intron	gw	FBgn0051992	gw-RB	FBtr0089096
chr4	691449	692343	tinman-early_17	64.97	chr4	691935	4.39831	intergenic	1425	chr4	689756	690510	+	exon	Slip1	FBgn0024728	Slip1-RA	FBtr0089090
chr4	723872	726090	tinman-early_18	240.36	chr4	725259	9.11921	intron	1	chr4	718510	731542	+	intron	ey	FBgn0005558	ey-RB	FBtr0089235
chr4	827490	829377	tinman-early_19	94.2	chr4	828719	5.45789	intron	3	chr4	823954	844126	-	intron	Sox102F	FBgn0039938	Sox102F-RB	FBtr0100600
chr4	848870	849602	tinman-early_20	61.62	chr4	849254	4.26154	intron	1	chr4	848551	854004	-	intron	Sox102F	FBgn0039938	Sox102F-RB	FBtr0100600
chr4	854345	855468	tinman-early_21	111.81	chr4	855110	6.01215	intergenic	-471	chr4	854005	854639	-	exon	Sox102F	FBgn0039938	Sox102F-RB	FBtr0100600
chr4	864624	865973	tinman-early_22	204.54	chr4	865178	8.36622	intergenic	-46	chr4	864918	865132	-	exon	CG11152	FBgn0039937	CG11152-RA	FBtr0089251
chr4	951026	951998	tinman-early_23	60.21	chr4	951606	4.20271	intergenic	-259	chr4	951138	951347	-	exon	eIF4G	FBgn0023213	eIF4G-RA	FBtr0089243
chr4	1009641	1010863	tinman-early_24	142.74	chr4	1010178	6.88327	intergenic	-176	chr4	1010354	1011128	+	exon	toy	FBgn0019650	toy-RA	FBtr0089185
chr4	1118210	1119203	tinman-early_25	63.93	chr4	1118651	4.35638	intron	4	chr4	1116459	1122559	+	intron	sv	FBgn0005561	sv-RA	FBtr0089327
chr4	1124649	1126310	tinman-early_26	248.29	chr4	1125508	9.27787	intron	3	chr4	1124359	1126777	+	intron	sv	FBgn0005561	sv-RI	FBtr0301563
chr2L	17908	18532	tinman-early_27	51.59	chr2L	18220	3.82591	intron	1	chr2L	18169	18260	-	intron	l(2)gl	FBgn0002121	l(2)gl-RA	FBtr0078171
chr2L	18533	19269	tinman-early_28	76.16	chr2L	18694	4.82943	intron	2	chr2L	15712	19879	-	intron	l(2)gl	FBgn0002121	l(2)gl-RE	FBtr0078168
chr2L	27552	28583	tinman-early_29	78.4	chr2L	28014	4.91173	intron	10	chr2L	27491	28014	-	intron	Cda5	FBgn0051973	Cda5-RA	FBtr0078163
chr2L	33251	34994	tinman-early_30	429.17	chr2L	34149	12.3672	exon	0	chr2L	33845	34288	-	exon	Cda5	FBgn0051973	Cda5-RA	FBtr0078163
chr2L	66204	67573	tinman-early_31	152.82	chr2L	66936	7.14547	intergenic	-108	chr2L	67044	67507	+	exon	dbr	FBgn0067779	dbr-RB	FBtr0078100
chr2L	89415	92037	tinman-early_32	229.11	chr2L	90265	8.88938	intergenic	-2883	chr2L	87020	87382	-	exon	net	FBgn0002931	net-RB	FBtr0290323
chr2L	108502	109900	tinman-early_33	96.35	chr2L	109240	5.52832	intron	3	chr2L	108810	110405	+	intron	Sam-S	FBgn0005278	Sam-S-RE	FBtr0089437
chr2L	160568	162842	tinman-early_34	303.65	chr2L	161592	10.3197	intron	1	chr2L	159820	162591	+	intron	spen	FBgn0016977	spen-RB	FBtr0078121
chr2L	165782	167428	tinman-early_35	132.41	chr2L	166699	6.60454	intron	2	chr2L	163002	183760	+	intron	spen	FBgn0016977	spen-RB	FBtr0078121
chr2L	219888	220889	tinman-early_36	60.79	chr2L	220470	4.22696	intron	1	chr2L	218886	221505	-	intron	kis	FBgn0086902	kis-RB	FBtr0078145
chr2L	221117	225250	tinman-early_37	171.31	chr2L	221975	7.6035	intron	12	chr2L	218886	226115	-	intron	kis	FBgn0086902	kis-RA	FBtr0078144
chr2L	248430	250729	tinman-early_38	252.36	chr2L	249502	9.35831	intron	1	chr2L	242745	250756	-	intron	kis	FBgn0086902	kis-RA	FBtr0078144
chr2L	250730	251493	tinman-early_39	58.78	chr2L	251181	4.14246	three_prime_UTR	0	chr2L	251163	251193	-	three_prime_UTR	Rpp30	FBgn0022246	Rpp30-RA	FBtr0078143
chr2L	430559	431744	tinman-early_40	70.81	chr2L	431075	4.62803	intergenic	-178	chr2L	431253	432117	+	exon	ex	FBgn0004583	ex-RA	FBtr0078059
chr2L	480648	481844	tinman-early_41	92.68	chr2L	481206	5.4075	intergenic	-1524	chr2L	479407	479682	-	exon	cbt	FBgn0043364	cbt-RA	FBtr0078083
chr2L	517344	519165	tinman-early_42	134.07	chr2L	518340	6.65018	intergenic	-5127	chr2L	523467	524059	+	exon	ush	FBgn0003963	ush-RA	FBtr0078063
chr2L	522713	523617	tinman-early_43	60.78	chr2L	523198	4.22654	intergenic	-269	chr2L	523467	524059	+	exon	ush	FBgn0003963	ush-RA	FBtr0078063
chr2L	523618	524184	tinman-early_44	50.8	chr2L	523872	3.78998	five_prime_UTR	0	chr2L	523467	524037	+	five_prime_UTR	ush	FBgn0003963	ush-RA	FBtr0078063
chr2L	582576	583418	tinman-early_45	62.06	chr2L	583004	4.27987	intergenic	536	chr2L	583540	584445	-	exon	Gsc	FBgn0010323	Gsc-RB	FBtr0114568
chr2L	589790	590567	tinman-early_46	58.6	chr2L	590204	4.13498	intron	2	chr2L	584446	592271	-	intron	Gsc	FBgn0010323	Gsc-RA	FBtr0078072
chr2L	594228	595560	tinman-early_47	119.29	chr2L	594812	6.23348	intergenic	-2	chr2L	594786	594810	-	exon	Gsc	FBgn0010323	Gsc-RB	FBtr0114568
chr2L	599212	600689	tinman-early_48	132.06	chr2L	600032	6.59494	intergenic	-2781	chr2L	602813	603006	+	exon	CG13689	FBgn0031270	CG13689-RA	FBtr0078071
chr2L	825876	826646	tinman-early_49	54.67	chr2L	826270	3.96419	five_prime_UTR	0	chr2L	825964	826507	+	five_prime_UTR	dock	FBgn0010583	dock-RA	FBtr0078013
chr2L	848857	851117	tinman-early_50	143.44	chr2L	849657	6.90187	intron	1	chr2L	837379	849898	-	intron	drongo	FBgn0020304	drongo-RF	FBtr0302120
chr2L	1062073	1064028	tinman-early_51	102.18	chr2L	1063041	5.71538	intron	1	chr2L	1062214	1076834	-	intron	S	FBgn0003310	S-RB	FBtr0077993
chr2L	1067631	1069611	tinman-early_52	286.66	chr2L	1068616	10.0112	intron	1	chr2L	1062214	1076834	-	intron	S	FBgn0003310	S-RB	FBtr0077993
chr2L	1075205	1076354	tinman-early_53	94.59	chr2L	1075734	5.47083	intron	1	chr2L	1062214	1076834	-	intron	S	FBgn0003310	S-RB	FBtr0077993
chr2L	1076456	1077845	tinman-early_54	80.81	chr2L	1076974	4.99847	intron	1	chr2L	1062214	1077651	-	intron	S	FBgn0003310	S-RA	FBtr0077994
chr2L	1404559	1406112	tinman-early_55	227.94	chr2L	1405436	8.8652	intron	1	chr2L	1397253	1419903	-	intron	lea	FBgn0002543	lea-RA	FBtr0077941
chr2L	1409986	1412503	tinman-early_56	601.86	chr2L	1410904	14.7328	intron	1	chr2L	1397253	1419903	-	intron	lea	FBgn0002543	lea-RA	FBtr0077941
chr2L	1418577	1423526	tinman-early_57	191.41	chr2L	1420597	8.07307	intergenic	-148	chr2L	1419904	1420449	-	exon	lea	FBgn0002543	lea-RA	FBtr0077941
chr2L	1429835	1430459	tinman-early_58	50.52	chr2L	1430147	3.77695	intergenic	-2564	chr2L	1432711	1432921	+	exon	snRNA:U3:22A	FBgn0003926	snRNA:U3:22A-RA	FBtr0077928
chr2L	1435424	1437646	tinman-early_59	325.71	chr2L	1436452	10.7073	intergenic	3531	chr2L	1432711	1432921	+	exon	snRNA:U3:22A	FBgn0003926	snRNA:U3:22A-RA	FBtr0077928
chr2L	1461271	1463221	tinman-early_60	140.12	chr2L	1461914	6.8137	intergenic	28993	chr2L	1432711	1432921	+	exon	snRNA:U3:22A	FBgn0003926	snRNA:U3:22A-RA	FBtr0077928
chr2L	1517736	1518429	tinman-early_61	54.9	chr2L	1518117	3.97475	five_prime_UTR	0	chr2L	1518062	1518145	-	five_prime_UTR	halo	FBgn0001174	halo-RB	FBtr0114554
chr2L	1719175	1720016	tinman-early_62	54.11	chr2L	1719662	3.93951	intron	1	chr2L	1718904	1723881	-	intron	CG18317	FBgn0031359	CG18317-RA	FBtr0077910
chr2L	1729534	1730318	tinman-early_63	59.94	chr2L	1729875	4.19151	intergenic	-71	chr2L	1729946	1731070	+	exon	CG31937	FBgn0031360	CG31937-RA	FBtr0077884
chr2L	1953847	1955552	tinman-early_64	122.24	chr2L	1954704	6.31877	intergenic	-185	chr2L	1954314	1954519	-	exon	CG31670	FBgn0031375	CG31670-RA	FBtr0077870
chr2L	1969763	1971412	tinman-early_65	216.89	chr2L	1970596	8.633	intergenic	-3549	chr2L	1974145	1974480	+	exon	CG10908	FBgn0031376	CG10908-RA	FBtr0077813
chr2L	1972021	1973792	tinman-early_66	220.79	chr2L	1972811	8.71561	intergenic	-1334	chr2L	1974145	1974480	+	exon	CG10908	FBgn0031376	CG10908-RA	FBtr0077813
chr2L	2013132	2014684	tinman-early_67	162.78	chr2L	2014046	7.39551	intron	1	chr2L	2010314	2026767	+	intron	CG4238	FBgn0031384	CG4238-RF	FBtr0301068
chr2L	2161839	2166380	tinman-early_68	600.84	chr2L	2165193	14.72	intron	1	chr2L	2160583	2177846	-	intron	aop	FBgn0000097	aop-RB	FBtr0077850
chr2L	2171532	2173289	tinman-early_69	231	chr2L	2172541	8.92844	intron	1	chr2L	2160583	2177846	-	intron	aop	FBgn0000097	aop-RB	FBtr0077850
chr2L	2177355	2178958	tinman-early_70	127.19	chr2L	2178122	6.45926	five_prime_UTR	0	chr2L	2177847	2178749	-	five_prime_UTR	aop	FBgn0000097	aop-RB	FBtr0077850
chr2L	2179982	2184050	tinman-early_71	643.48	chr2L	2182221	15.249	intergenic	-3472	chr2L	2177847	2178749	-	exon	aop	FBgn0000097	aop-RB	FBtr0077850
chr2L	2364962	2365586	tinman-early_72	51.37	chr2L	2365274	3.81608	five_prime_UTR	0	chr2L	2365061	2365362	-	five_prime_UTR	Rab5	FBgn0014010	Rab5-RB	FBtr0077793
chr2L	2375614	2376812	tinman-early_73	114.58	chr2L	2376285	6.0951	intron	1	chr2L	2376264	2377131	+	intron	CG9866	FBgn0031420	CG9866-RB	FBtr0077766
chr2L	2398915	2400561	tinman-early_74	288.72	chr2L	2399790	10.0492	intergenic	-516	chr2L	2400306	2400350	+	exon	VGlut	FBgn0031424	VGlut-RA	FBtr0077769
chr2L	2401461	2402085	tinman-early_75	50.14	chr2L	2401773	3.7593	intron	2	chr2L	2401334	2401889	+	intron	VGlut	FBgn0031424	VGlut-RA	FBtr0077769
chr2L	2445276	2446328	tinman-early_76	103.85	chr2L	2445761	5.76786	intron	1	chr2L	2429051	2455056	+	intron	dpp	FBgn0000490	dpp-RA	FBtr0077771
chr2L	2447324	2450079	tinman-early_77	306.96	chr2L	2448549	10.3789	intron	1	chr2L	2429051	2455056	+	intron	dpp	FBgn0000490	dpp-RA	FBtr0077771
chr2L	2450209	2451977	tinman-early_78	321.05	chr2L	2451093	10.6267	intron	1	chr2L	2450326	2455056	+	intron	dpp	FBgn0000490	dpp-RB	FBtr0077772
chr2L	2492237	2494418	tinman-early_79	104.06	chr2L	2492852	5.77446	intergenic	-103	chr2L	2492955	2493296	+	exon	oaf	FBgn0011818	oaf-RA	FBtr0077777
chr2L	2750262	2751555	tinman-early_80	91.51	chr2L	2750933	5.36848	intergenic	-1866	chr2L	2752799	2752840	+	exon	CG9894	FBgn0031453	CG9894-RB	FBtr0077713
chr2L	2752126	2753567	tinman-early_81	95.37	chr2L	2752875	5.49627	intron	1	chr2L	2752841	2753371	+	intron	CG9894	FBgn0031453	CG9894-RB	FBtr0077713
chr2L	2753568	2754756	tinman-early_82	87.15	chr2L	2753907	5.22072	intron	2	chr2L	2753661	2756007	+	intron	CG9894	FBgn0031453	CG9894-RB	FBtr0077713
chr2L	2754757	2756055	tinman-early_83	112.18	chr2L	2755388	6.02336	intron	2	chr2L	2753661	2756007	+	intron	CG9894	FBgn0031453	CG9894-RB	FBtr0077713
chr2L	2861469	2863107	tinman-early_84	159.54	chr2L	2862374	7.31497	intron	2	chr2L	2859715	2864968	+	intron	CG2991	FBgn0031474	CG2991-RA	FBtr0077625
chr2L	2873370	2874174	tinman-early_85	61.06	chr2L	2873791	4.23829	five_prime_UTR	0	chr2L	2873673	2874518	-	five_prime_UTR	CG31694	FBgn0051694	CG31694-RA	FBtr0077685
chr2L	2886071	2886695	tinman-early_86	50.37	chr2L	2886383	3.76998	intron	1	chr2L	2886134	2946708	+	intron	lilli	FBgn0041111	lilli-RF	FBtr0290040
chr2L	2888370	2889630	tinman-early_87	99.58	chr2L	2889044	5.63275	intron	1	chr2L	2886579	2889673	+	intron	lilli	FBgn0041111	lilli-RB	FBtr0077633
chr2L	2897141	2897799	tinman-early_88	55.5	chr2L	2897453	4.00096	intron	2	chr2L	2890917	2945029	+	intron	lilli	FBgn0041111	lilli-RC	FBtr0077634
chr2L	2976922	2977613	tinman-early_89	60.52	chr2L	2977234	4.21587	five_prime_UTR	0	chr2L	2977127	2977241	+	five_prime_UTR	CG3165	FBgn0031484	CG3165-RA	FBtr0077642
chr2L	3158963	3159962	tinman-early_90	83.88	chr2L	3159346	5.10714	intron	1	chr2L	3149280	3159493	-	intron	Mad	FBgn0011648	Mad-RA	FBtr0077616
chr2L	3291200	3293206	tinman-early_91	309.99	chr2L	3292219	10.4327	three_prime_UTR	0	chr2L	3292174	3292533	-	three_prime_UTR	CG9664	FBgn0031515	CG9664-RC	FBtr0077606
chr2L	3302705	3303782	tinman-early_92	74.27	chr2L	3303310	4.75907	intergenic	-181	chr2L	3303046	3303129	-	exon	CG9663	FBgn0031516	CG9663-RA	FBtr0077604
chr2L	3538024	3540525	tinman-early_93	391.11	chr2L	3539092	11.7832	intergenic	-159	chr2L	3539251	3539391	+	exon	drm	FBgn0024244	drm-RB	FBtr0077530
chr2L	3570289	3571482	tinman-early_94	60.12	chr2L	3571005	4.19907	intergenic	7005	chr2L	3578010	3578708	-	exon	sob	FBgn0004892	sob-RA	FBtr0077558
chr2L	3584051	3584874	tinman-early_95	53.74	chr2L	3584562	3.92317	intergenic	-3796	chr2L	3578855	3580766	-	exon	sob	FBgn0004892	sob-RA	FBtr0077558
chr2L	3605672	3607506	tinman-early_96	335.07	chr2L	3606734	10.8678	five_prime_UTR	0	chr2L	3606359	3606748	-	five_prime_UTR	odd	FBgn0002985	odd-RA	FBtr0077557
chr2L	3612279	3615273	tinman-early_97	541	chr2L	3613432	13.9443	intergenic	-5759	chr2L	3619191	3620390	+	exon	Dot	FBgn0015663	Dot-RA	FBtr0077532
chr2L	3617297	3618724	tinman-early_98	135.7	chr2L	3618166	6.69444	intergenic	-1025	chr2L	3619191	3620390	+	exon	Dot	FBgn0015663	Dot-RA	FBtr0077532
chr2L	3632135	3633542	tinman-early_99	97.24	chr2L	3632956	5.55741	intron	2	chr2L	3626217	3634238	-	intron	for	FBgn0000721	for-RB	FBtr0089305
chr2L	3771292	3772299	tinman-early_100	63.67	chr2L	3771873	4.34563	intron	1	chr2L	3771785	3772460	+	intron	bowl	FBgn0004893	bowl-RC	FBtr0077491
chr2L	3817431	3820356	tinman-early_101	679.88	chr2L	3818766	15.6867	intergenic	-5359	chr2L	3813289	3813407	-	exon	CG3407	FBgn0031573	CG3407-RA	FBtr0077515
chr2L	3821150	3826509	tinman-early_102	501.05	chr2L	3825481	13.4018	intergenic	-199	chr2L	3825680	3827137	+	exon	slp1	FBgn0003430	slp1-RA	FBtr0077499
chr2L	3826872	3829034	tinman-early_103	303.44	chr2L	3828198	10.3159	intergenic	1061	chr2L	3825680	3827137	+	exon	slp1	FBgn0003430	slp1-RA	FBtr0077499
chr2L	3829126	3829884	tinman-early_104	56.88	chr2L	3829438	4.06109	intergenic	2301	chr2L	3825680	3827137	+	exon	slp1	FBgn0003430	slp1-RA	FBtr0077499
chr2L	3833885	3834569	tinman-early_105	57.28	chr2L	3834226	4.07844	intergenic	-2616	chr2L	3836842	3839201	+	exon	slp2	FBgn0004567	slp2-RA	FBtr0077500
chr2L	3836024	3837487	tinman-early_106	163.75	chr2L	3836793	7.41952	intergenic	-49	chr2L	3836842	3839201	+	exon	slp2	FBgn0004567	slp2-RA	FBtr0077500
chr2L	3861358	3862048	tinman-early_107	56.45	chr2L	3861703	4.04224	intergenic	-978	chr2L	3862681	3862825	+	exon	CG3964	FBgn0031574	CG3964-RB	FBtr0077501
chr2L	3862049	3863307	tinman-early_108	66.55	chr2L	3862586	4.46175	intergenic	-95	chr2L	3862681	3862825	+	exon	CG3964	FBgn0031574	CG3964-RB	FBtr0077501
chr2L	4028242	4029044	tinman-early_109	66.1	chr2L	4028706	4.44386	intergenic	-2673	chr2L	4031379	4031555	+	exon	ed	FBgn0000547	ed-RA	FBtr0077465
chr2L	4031383	4032080	tinman-early_110	54.36	chr2L	4031733	3.95088	intron	1	chr2L	4031556	4032422	+	intron	ed	FBgn0000547	ed-RA	FBtr0077465
chr2L	4033637	4035337	tinman-early_111	308.62	chr2L	4034516	10.4083	intron	2	chr2L	4032770	4074513	+	intron	ed	FBgn0000547	ed-RA	FBtr0077465
chr2L	4044735	4045491	tinman-early_112	54.56	chr2L	4045179	3.95969	intron	2	chr2L	4032770	4074513	+	intron	ed	FBgn0000547	ed-RA	FBtr0077465
chr2L	4055181	4056440	tinman-early_113	120.4	chr2L	4055858	6.26572	intron	2	chr2L	4032770	4074513	+	intron	ed	FBgn0000547	ed-RA	FBtr0077465
chr2L	4220927	4221584	tinman-early_114	54.23	chr2L	4221239	3.94479	intergenic	-3387	chr2L	4212417	4217852	-	exon	ft	FBgn0001075	ft-RA	FBtr0077478
chr2L	4222120	4223025	tinman-early_115	71.33	chr2L	4222543	4.64789	intergenic	2107	chr2L	4224650	4226767	-	exon	CG3702	FBgn0031590	CG3702-RA	FBtr0077477
chr2L	4282426	4283670	tinman-early_116	114.53	chr2L	4283029	6.09338	intergenic	-118	chr2L	4283147	4283252	+	exon	tutl	FBgn0010473	tutl-RD	FBtr0089270
chr2L	4346219	4347727	tinman-early_117	147.47	chr2L	4346899	7.00745	intergenic	1123	chr2L	4344269	4345776	+	exon	Atet	FBgn0020762	Atet-RD	FBtr0112899
chr2L	4350581	4352840	tinman-early_118	259.11	chr2L	4351827	9.49032	intergenic	-1148	chr2L	4352975	4353195	+	exon	CG15429	FBgn0031596	CG15429-RA	FBtr0077428
chr2L	4362832	4364947	tinman-early_119	591.78	chr2L	4363898	14.6052	intron	2	chr2L	4363203	4372293	+	intron	Traf4	FBgn0026319	Traf4-RC	FBtr0112925
chr2L	4367962	4369637	tinman-early_120	180.12	chr2L	4368740	7.81259	intron	2	chr2L	4363203	4372293	+	intron	Traf4	FBgn0026319	Traf4-RC	FBtr0112925
chr2L	4369759	4370383	tinman-early_121	57.21	chr2L	4370071	4.07523	intron	2	chr2L	4363203	4372293	+	intron	Traf4	FBgn0026319	Traf4-RC	FBtr0112925
chr2L	4370384	4371218	tinman-early_122	62.82	chr2L	4370868	4.3111	intron	2	chr2L	4363203	4372293	+	intron	Traf4	FBgn0026319	Traf4-RC	FBtr0112925
chr2L	4371377	4372610	tinman-early_123	96.85	chr2L	4372050	5.54473	intron	2	chr2L	4363203	4372293	+	intron	Traf4	FBgn0026319	Traf4-RC	FBtr0112925
chr2L	4373144	4373806	tinman-early_124	51.89	chr2L	4373456	3.83983	intron	1	chr2L	4372540	4378905	+	intron	Traf4	FBgn0026319	Traf4-RA	FBtr0077429
chr2L	4378101	4379029	tinman-early_125	62.71	chr2L	4378479	4.30672	intron	1	chr2L	4372540	4378905	+	intron	Traf4	FBgn0026319	Traf4-RA	FBtr0077429
chr2L	4379101	4379912	tinman-early_126	54.71	chr2L	4379451	3.96607	exon	0	chr2L	4378906	4380725	+	exon	Traf4	FBgn0026319	Traf4-RC	FBtr0112925
chr2L	4811044	4812185	tinman-early_127	136.47	chr2L	4811611	6.71547	intergenic	-1414	chr2L	4813025	4813509	+	exon	CG15629	FBgn0031630	CG15629-RA	FBtr0077383
chr2L	4999990	5001381	tinman-early_128	98.53	chr2L	5000735	5.59888	intron	2	chr2L	4994995	5004171	-	intron	Rtnl1	FBgn0053113	Rtnl1-RK	FBtr0301541
chr2L	5092526	5093757	tinman-early_129	119.46	chr2L	5093069	6.23824	intron	1	chr2L	5092899	5093444	-	intron	pgant5	FBgn0031681	pgant5-RA	FBtr0079026
chr2L	5234649	5235911	tinman-early_130	121.05	chr2L	5235352	6.28436	intron	1	chr2L	5221651	5236335	-	intron	tkv	FBgn0003716	tkv-RD	FBtr0079089
chr2L	5236771	5240862	tinman-early_131	472.95	chr2L	5239862	13.0071	intron	2	chr2L	5221651	5241368	-	intron	tkv	FBgn0003716	tkv-RB	FBtr0079088
chr2L	5288523	5289147	tinman-early_132	50.07	chr2L	5288835	3.75623	intergenic	5833	chr2L	5282074	5283002	+	exon	Bub1	FBgn0031696	Bub1-RA	FBtr0079069
chr2L	5325164	5326510	tinman-early_133	143.71	chr2L	5325789	6.90893	intergenic	-853	chr2L	5324726	5324936	-	exon	CG14023	FBgn0031698	CG14023-RB	FBtr0113022
chr2L	5381497	5382542	tinman-early_134	86.06	chr2L	5381899	5.18302	intergenic	16860	chr2L	5364774	5365039	+	exon	nompC	FBgn0016920	nompC-RB	FBtr0079075
chr2L	5400800	5401424	tinman-early_135	51.09	chr2L	5401112	3.8031	intergenic	-3230	chr2L	5404342	5405192	+	exon	H15	FBgn0016660	H15-RA	FBtr0079076
chr2L	5401425	5401853	tinman-early_136	65.18	chr2L	5401471	4.40676	intergenic	-2871	chr2L	5404342	5405192	+	exon	H15	FBgn0016660	H15-RA	FBtr0079076
chr2L	5403070	5404690	tinman-early_137	764.19	chr2L	5403796	16.6567	intergenic	-546	chr2L	5404342	5405192	+	exon	H15	FBgn0016660	H15-RA	FBtr0079076
chr2L	5456117	5456741	tinman-early_138	50.8	chr2L	5456429	3.78969	intergenic	-5212	chr2L	5461641	5462104	+	exon	mid	FBgn0005511	mid-RA	FBtr0079093
chr2L	5458749	5462325	tinman-early_139	786.63	chr2L	5459875	16.9057	intergenic	-1766	chr2L	5461641	5462104	+	exon	mid	FBgn0005511	mid-RA	FBtr0079093
chr2L	5467566	5468653	tinman-early_140	83.65	chr2L	5468151	5.09929	intergenic	542	chr2L	5465894	5467609	+	exon	mid	FBgn0005511	mid-RA	FBtr0079093
chr2L	5542253	5543670	tinman-early_141	313.98	chr2L	5542932	10.503	intron	1	chr2L	5542661	5543324	+	intron	Lam	FBgn0002525	Lam-RA	FBtr0079100
chr2L	5546452	5547692	tinman-early_142	139.64	chr2L	5547060	6.80082	intergenic	-143	chr2L	5547203	5547412	+	exon	Oscillin	FBgn0031717	Oscillin-RA	FBtr0079101
chr2L	5615474	5616579	tinman-early_143	75.9	chr2L	5616083	4.81978	intron	1	chr2L	5613587	5617654	-	intron	CG14010	FBgn0031725	CG14010-RB	FBtr0302933
chr2L	5616580	5617766	tinman-early_144	107.05	chr2L	5617156	5.8671	intron	1	chr2L	5613587	5617654	-	intron	CG14010	FBgn0031725	CG14010-RB	FBtr0302933
chr2L	5788128	5789162	tinman-early_145	71.35	chr2L	5788494	4.64851	intron	2	chr2L	5787985	5799117	-	intron	CG9171	FBgn0031738	CG9171-RC	FBtr0301234
chr2L	5866733	5868961	tinman-early_146	294.03	chr2L	5868122	10.1461	intron	1	chr2L	5861608	5878987	-	intron	CG8965	FBgn0031745	CG8965-RA	FBtr0079158
chr2L	5870295	5872043	tinman-early_147	221.94	chr2L	5871102	8.7398	intron	1	chr2L	5861608	5878987	-	intron	CG8965	FBgn0031745	CG8965-RA	FBtr0079158
chr2L	5878763	5879503	tinman-early_148	54.68	chr2L	5879155	3.96506	five_prime_UTR	0	chr2L	5878988	5879481	-	five_prime_UTR	CG8965	FBgn0031745	CG8965-RA	FBtr0079158
chr2L	5902579	5903481	tinman-early_149	91.69	chr2L	5903022	5.37474	intergenic	337	chr2L	5903359	5904459	-	exon	CG9021	FBgn0031747	CG9021-RA	FBtr0079154
chr2L	5906976	5907933	tinman-early_150	62.32	chr2L	5907455	4.29058	intron	1	chr2L	5907288	5908312	+	intron	bchs	FBgn0043362	bchs-RA	FBtr0079144
chr2L	5943507	5944903	tinman-early_151	80.37	chr2L	5944309	4.98287	exon	0	chr2L	5944268	5944445	+	exon	Gpdh	FBgn0001128	Gpdh-RC	FBtr0079147
chr2L	5948894	5949615	tinman-early_152	55.81	chr2L	5949280	4.01443	intergenic	188	chr2L	5948407	5949092	+	exon	Gpdh	FBgn0001128	Gpdh-RC	FBtr0079147
chr2L	5967492	5969655	tinman-early_153	530.66	chr2L	5968382	13.8059	intergenic	-215	chr2L	5968597	5969761	+	exon	Ucp4C	FBgn0031757	Ucp4C-RA	FBtr0079172
chr2L	5977121	5981732	tinman-early_154	365.88	chr2L	5980341	11.3801	intron	1	chr2L	5979705	5980950	-	intron	chic	FBgn0000308	chic-RA	FBtr0079233
chr2L	5981733	5983250	tinman-early_155	84.16	chr2L	5982200	5.11698	intron	1	chr2L	5981836	5983009	+	intron	eIF-4a	FBgn0001942	eIF-4a-RA	FBtr0079175
chr2L	6014171	6015892	tinman-early_156	373.3	chr2L	6014929	11.5	intron	1	chr2L	6014097	6018676	-	intron	H2.0	FBgn0001170	H2.0-RA	FBtr0079227
chr2L	6019175	6020861	tinman-early_157	396.22	chr2L	6019999	11.8632	intergenic	-601	chr2L	6018677	6019398	-	exon	H2.0	FBgn0001170	H2.0-RA	FBtr0079227
chr2L	6076101	6076758	tinman-early_158	55	chr2L	6076413	3.97912	intergenic	-2040	chr2L	6078453	6078639	+	exon	CG9162	FBgn0031778	CG9162-RA	FBtr0089943
chr2L	6078242	6079861	tinman-early_159	195	chr2L	6078981	8.15418	exon	0	chr2L	6078685	6079737	+	exon	CG9162	FBgn0031778	CG9162-RA	FBtr0089943
chr2L	6088109	6088901	tinman-early_160	59.4	chr2L	6088553	4.1689	intron	1	chr2L	6083741	6092994	+	intron	Kr-h1	FBgn0028420	Kr-h1-RA	FBtr0079194
chr2L	6088902	6089201	tinman-early_161	50.76	chr2L	6088941	3.48103	intron	1	chr2L	6083741	6092994	+	intron	Kr-h1	FBgn0028420	Kr-h1-RA	FBtr0079194
chr2L	6090436	6092176	tinman-early_162	256.21	chr2L	6091312	9.43385	intron	1	chr2L	6083741	6092994	+	intron	Kr-h1	FBgn0028420	Kr-h1-RA	FBtr0079194
chr2L	6178458	6179251	tinman-early_163	61.54	chr2L	6178839	4.25839	intergenic	-11632	chr2L	6190471	6190696	+	exon	CG34380	FBgn0085409	CG34380-RC	FBtr0112617
chr2L	6196780	6197682	tinman-early_164	68.1	chr2L	6197287	4.52271	intron	4	chr2L	6196997	6201261	+	intron	CG34380	FBgn0085409	CG34380-RC	FBtr0112617
chr2L	6204038	6205478	tinman-early_165	129.7	chr2L	6204757	6.52944	intron	7	chr2L	6203619	6206209	+	intron	CG34380	FBgn0085409	CG34380-RC	FBtr0112617
chr2L	6239875	6242398	tinman-early_166	284.44	chr2L	6241121	9.97025	intergenic	-12002	chr2L	6253123	6253329	+	exon	Ddr	FBgn0053531	Ddr-RA	FBtr0091497
chr2L	6259505	6260333	tinman-early_167	58.82	chr2L	6259883	4.14425	intron	1	chr2L	6253330	6272749	+	intron	Ddr	FBgn0053531	Ddr-RA	FBtr0091497
chr2L	6323368	6324562	tinman-early_168	76.81	chr2L	6323830	4.85355	five_prime_UTR	0	chr2L	6323767	6324118	+	five_prime_UTR	Gef26	FBgn0021873	Gef26-RB	FBtr0300038
chr2L	6454831	6456015	tinman-early_169	91.59	chr2L	6455490	5.37132	intron	1	chr2L	6453058	6455534	-	intron	retm	FBgn0031814	retm-RA	FBtr0079272
chr2L	6479957	6480617	tinman-early_170	52.54	chr2L	6480269	3.86904	intron	1	chr2L	6480102	6480323	-	intron	Sec61alpha	FBgn0086357	Sec61alpha-RA	FBtr0079266
chr2L	6480618	6481870	tinman-early_171	89.44	chr2L	6481341	5.29894	intron	1	chr2L	6481251	6481982	+	intron	DLP	FBgn0031820	DLP-RA	FBtr0079260
chr2L	6497913	6499334	tinman-early_172	109.54	chr2L	6498751	5.94355	five_prime_UTR	0	chr2L	6498642	6498875	+	five_prime_UTR	CG31637	FBgn0051637	CG31637-RA	FBtr0079287
chr2L	6530361	6533002	tinman-early_173	528.08	chr2L	6531105	13.7712	intron	2	chr2L	6530330	6532905	-	intron	eya	FBgn0000320	eya-RA	FBtr0079335
chr2L	6534898	6537367	tinman-early_174	455.65	chr2L	6536068	12.758	intron	1	chr2L	6532953	6546448	-	intron	eya	FBgn0000320	eya-RB	FBtr0079334
chr2L	6546472	6547795	tinman-early_175	141.36	chr2L	6547023	6.84684	intergenic	-51	chr2L	6546449	6546972	-	exon	eya	FBgn0000320	eya-RB	FBtr0079334
chr2L	6555676	6556490	tinman-early_176	67.79	chr2L	6556101	4.51049	exon	0	chr2L	6555811	6556356	-	exon	osm-6	FBgn0031829	osm-6-RA	FBtr0079333
chr2L	6611440	6612064	tinman-early_177	50.09	chr2L	6611752	3.75706	intron	1	chr2L	6611612	6612484	+	intron	CG11050	FBgn0031836	CG11050-RB	FBtr0079292
chr2L	6612338	6613002	tinman-early_178	52.33	chr2L	6612690	3.8595	intron	2	chr2L	6612641	6612780	+	intron	CG11050	FBgn0031836	CG11050-RA	FBtr0079291
chr2L	6794086	6794996	tinman-early_179	68.63	chr2L	6794509	4.54367	intron	1	chr2L	6791842	6796336	-	intron	nrv2	FBgn0015777	nrv2-RF	FBtr0100382
chr2L	6821092	6822446	tinman-early_180	85.73	chr2L	6821605	5.1717	intergenic	-712	chr2L	6822317	6823059	+	exon	sens-2	FBgn0051632	sens-2-RA	FBtr0079341
chr2L	6832929	6834628	tinman-early_181	455.43	chr2L	6833824	12.7547	intron	4	chr2L	6833188	6837763	+	intron	sens-2	FBgn0051632	sens-2-RA	FBtr0079341
chr2L	6843016	6844095	tinman-early_182	103.1	chr2L	6843561	5.74448	intergenic	4556	chr2L	6837764	6839005	+	exon	sens-2	FBgn0051632	sens-2-RA	FBtr0079341
chr2L	6920780	6922684	tinman-early_183	246.4	chr2L	6921611	9.24044	intron	1	chr2L	6921441	6922730	+	intron	Hrb27C	FBgn0004838	Hrb27C-RC	FBtr0079347
chr2L	6966672	6968929	tinman-early_184	157.35	chr2L	6968332	7.26018	intergenic	-739	chr2L	6967508	6967593	-	exon	smt3	FBgn0026170	smt3-RA	FBtr0079356
chr2L	7032272	7033610	tinman-early_185	101.29	chr2L	7032802	5.6873	five_prime_UTR	0	chr2L	7032713	7032839	+	five_prime_UTR	CG11266	FBgn0031883	CG11266-RG	FBtr0089638
chr2L	7037780	7039432	tinman-early_186	105.25	chr2L	7038838	5.81159	intron	1	chr2L	7038279	7040472	+	intron	milt	FBgn0022201	milt-RC	FBtr0079398
chr2L	7048717	7050566	tinman-early_187	92.54	chr2L	7049865	5.40286	intron	3	chr2L	7041160	7051366	+	intron	milt	FBgn0022201	milt-RC	FBtr0079398
chr2L	7056129	7057001	tinman-early_188	58.92	chr2L	7056663	4.1483	intron	1	chr2L	7056537	7057347	+	intron	Mnn1	FBgn0031885	Mnn1-RB	FBtr0079402
chr2L	7133799	7134482	tinman-early_189	62.34	chr2L	7134145	4.29155	intron	1	chr2L	7118924	7155486	-	intron	Pvf3	FBgn0085407	Pvf3-RD	FBtr0112611
chr2L	7138389	7139194	tinman-early_190	67.54	chr2L	7138799	4.50056	intron	1	chr2L	7118924	7155486	-	intron	Pvf3	FBgn0085407	Pvf3-RD	FBtr0112611
chr2L	7289556	7290631	tinman-early_191	75.4	chr2L	7290163	4.80142	intergenic	-12995	chr2L	7275360	7277168	-	exon	Wnt4	FBgn0010453	Wnt4-RA	FBtr0089291
chr2L	7290920	7292027	tinman-early_192	91.58	chr2L	7291487	5.37102	intergenic	-14319	chr2L	7275360	7277168	-	exon	Wnt4	FBgn0010453	Wnt4-RA	FBtr0089291
chr2L	7294869	7296131	tinman-early_193	205.41	chr2L	7295458	8.38525	intergenic	-11703	chr2L	7307161	7307707	+	exon	wg	FBgn0004009	wg-RA	FBtr0079432
chr2L	7299351	7301156	tinman-early_194	370.52	chr2L	7300150	11.4553	intergenic	-7011	chr2L	7307161	7307707	+	exon	wg	FBgn0004009	wg-RA	FBtr0079432
chr2L	7306185	7307792	tinman-early_195	229.25	chr2L	7306893	8.89223	intergenic	-268	chr2L	7307161	7307707	+	exon	wg	FBgn0004009	wg-RA	FBtr0079432
chr2L	7308732	7310778	tinman-early_196	126.95	chr2L	7309877	6.45247	intron	1	chr2L	7309637	7312837	+	intron	wg	FBgn0004009	wg-RB	FBtr0079433
chr2L	7311567	7312983	tinman-early_197	152.69	chr2L	7312290	7.14196	intron	1	chr2L	7309637	7312837	+	intron	wg	FBgn0004009	wg-RB	FBtr0079433
chr2L	7340339	7341300	tinman-early_198	69.71	chr2L	7340818	4.5857	intron	1	chr2L	7340544	7342836	+	intron	Wnt6	FBgn0031902	Wnt6-RA	FBtr0079434
chr2L	7386595	7388402	tinman-early_199	164.24	chr2L	7387446	7.43142	intron	1	chr2L	7386649	7387974	-	intron	CG5149	FBgn0031904	CG5149-RA	FBtr0079469
chr2L	7497872	7499035	tinman-early_200	151.8	chr2L	7498504	7.11923	three_prime_UTR	0	chr2L	7497805	7499024	-	three_prime_UTR	Rapgap1	FBgn0085403	Rapgap1-RD	FBtr0112603
chr2L	7515711	7517595	tinman-early_201	522.25	chr2L	7516599	13.6924	intron	1	chr2L	7501526	7529201	-	intron	Rapgap1	FBgn0085403	Rapgap1-RE	FBtr0112604
chr2L	7525769	7526910	tinman-early_202	113.18	chr2L	7526295	6.05311	intron	1	chr2L	7501526	7529201	-	intron	Rapgap1	FBgn0085403	Rapgap1-RE	FBtr0112604
chr2L	7526911	7528529	tinman-early_203	452.82	chr2L	7527326	12.7167	intron	1	chr2L	7501526	7529201	-	intron	Rapgap1	FBgn0085403	Rapgap1-RE	FBtr0112604
chr2L	7532236	7532930	tinman-early_204	59.51	chr2L	7532548	4.17341	intron	2	chr2L	7501526	7536274	-	intron	Rapgap1	FBgn0085403	Rapgap1-RF	FBtr0112605
chr2L	7536440	7537915	tinman-early_205	182.38	chr2L	7537209	7.86548	intron	1	chr2L	7536474	7543982	-	intron	Rapgap1	FBgn0085403	Rapgap1-RF	FBtr0112605
chr2L	7543507	7544661	tinman-early_206	72.94	chr2L	7544276	4.70899	intron	2	chr2L	7536474	7568573	-	intron	Rapgap1	FBgn0085403	Rapgap1-RD	FBtr0112603
chr2L	7584425	7585720	tinman-early_207	113.19	chr2L	7585146	6.05362	intergenic	1812	chr2L	7583091	7583334	+	exon	Spn7	FBgn0083141	Spn7-RA	FBtr0079470
chr2L	7596369	7597270	tinman-early_208	65.62	chr2L	7596867	4.42448	intergenic	-8733	chr2L	7605600	7605844	+	exon	Cyp4d21	FBgn0031925	Cyp4d21-RA	FBtr0079471
chr2L	7639324	7641633	tinman-early_209	275.84	chr2L	7640129	9.80984	intergenic	3398	chr2L	7643527	7644774	-	exon	CG13792	FBgn0031927	CG13792-RA	FBtr0079520
chr2L	7641678	7642302	tinman-early_210	55.83	chr2L	7641990	4.01534	intergenic	1537	chr2L	7643527	7644774	-	exon	CG13792	FBgn0031927	CG13792-RA	FBtr0079520
chr2L	7798664	7801176	tinman-early_211	678.74	chr2L	7800054	15.6731	intergenic	-113	chr2L	7800167	7800647	+	exon	r2d2	FBgn0031951	r2d2-RB	FBtr0301329
chr2L	7807258	7808298	tinman-early_212	99.74	chr2L	7807736	5.63793	intron	1	chr2L	7807093	7810161	-	intron	cdc14	FBgn0031952	cdc14-RA	FBtr0079492
chr2L	7811224	7812199	tinman-early_213	71.97	chr2L	7811648	4.67246	five_prime_UTR	0	chr2L	7811440	7811772	+	five_prime_UTR	LanB1	FBgn0002527	LanB1-RA	FBtr0079490
chr2L	7827524	7828421	tinman-early_214	81.49	chr2L	7827908	5.02283	five_prime_UTR	0	chr2L	7827743	7828051	+	five_prime_UTR	mts	FBgn0004177	mts-RA	FBtr0079525
chr2L	7828422	7829198	tinman-early_215	55.68	chr2L	7828860	4.00875	intron	1	chr2L	7828154	7830461	+	intron	mts	FBgn0004177	mts-RA	FBtr0079525
chr2L	7991555	7992252	tinman-early_216	54.6	chr2L	7991918	3.96125	intron	1	chr2L	7991620	7993840	-	intron	pes	FBgn0031969	pes-RC	FBtr0114550
chr2L	7993784	7994553	tinman-early_217	56.85	chr2L	7994096	4.05962	intron	1	chr2L	7991620	7994109	-	intron	pes	FBgn0031969	pes-RD	FBtr0300183
chr2L	8029316	8030456	tinman-early_218	73.17	chr2L	8029950	4.71802	intron	1	chr2L	8028926	8039701	-	intron	CG7367	FBgn0031976	CG7367-RB	FBtr0301128
chr2L	8030665	8032190	tinman-early_219	102.66	chr2L	8031352	5.73051	intron	1	chr2L	8031036	8032059	+	intron	Cka	FBgn0044323	Cka-RD	FBtr0079538
chr2L	8082294	8082978	tinman-early_220	56.37	chr2L	8082606	4.03914	intron	1	chr2L	8080613	8082810	-	intron	Mcr	FBgn0020240	Mcr-RA	FBtr0079543
chr2L	8083100	8084619	tinman-early_221	96.82	chr2L	8083715	5.54378	intron	1	chr2L	8083522	8089393	+	intron	Bsg	FBgn0011219	Bsg-RB	FBtr0079566
chr2L	8162777	8163796	tinman-early_222	68.2	chr2L	8163246	4.52668	intergenic	-52	chr2L	8163298	8163518	+	exon	CG8486	FBgn0031993	CG8486-RD	FBtr0300331
chr2L	8208618	8210139	tinman-early_223	197.23	chr2L	8209374	8.20424	three_prime_UTR	0	chr2L	8209272	8209639	+	three_prime_UTR	CG8419	FBgn0031999	CG8419-RA	FBtr0079589
chr2L	8274810	8277377	tinman-early_224	267	chr2L	8276092	9.64233	intron	1	chr2L	8272180	8277370	-	intron	Btk29A	FBgn0003502	Btk29A-RC	FBtr0079615
chr2L	8277766	8278604	tinman-early_225	58.05	chr2L	8278160	4.11151	intron	5	chr2L	8262681	8283408	-	intron	Btk29A	FBgn0003502	Btk29A-RD	FBtr0079617
chr2L	8287626	8288391	tinman-early_226	66.39	chr2L	8287970	4.45542	intron	2	chr2L	8284221	8298070	-	intron	Btk29A	FBgn0003502	Btk29A-RD	FBtr0079617
chr2L	8289193	8290452	tinman-early_227	157.45	chr2L	8289894	7.26257	intron	2	chr2L	8284221	8298070	-	intron	Btk29A	FBgn0003502	Btk29A-RD	FBtr0079617
chr2L	8302266	8303463	tinman-early_228	163.9	chr2L	8302759	7.42313	exon	0	chr2L	8302758	8302983	-	exon	wol	FBgn0261020	wol-RA	FBtr0079614
chr2L	8364289	8365042	tinman-early_229	54.48	chr2L	8364730	3.95589	intergenic	-121	chr2L	8364541	8364609	-	exon	RpS13	FBgn0010265	RpS13-RA	FBtr0079724
chr2L	8365043	8365477	tinman-early_230	51.32	chr2L	8365165	3.81358	exon	0	chr2L	8365153	8365328	+	exon	CSN8	FBgn0261437	CSN8-RB	FBtr0079646
chr2L	8365478	8366626	tinman-early_231	71.13	chr2L	8366173	4.64043	intron	1	chr2L	8366124	8366192	+	intron	Pp2A-29B	FBgn0260439	Pp2A-29B-RB	FBtr0100533
chr2L	8382523	8383388	tinman-early_232	56.87	chr2L	8383040	4.06075	exon	0	chr2L	8382815	8383270	+	exon	Rcd4	FBgn0032034	Rcd4-RA	FBtr0079652
chr2L	8415556	8417280	tinman-early_233	116.64	chr2L	8416061	6.15585	intron	1	chr2L	8415887	8426873	+	intron	Akap200	FBgn0027932	Akap200-RA	FBtr0079664
chr2L	8417741	8419650	tinman-early_234	145.74	chr2L	8418352	6.96238	intron	1	chr2L	8415887	8426873	+	intron	Akap200	FBgn0027932	Akap200-RA	FBtr0079664
chr2L	8420977	8421893	tinman-early_235	64.3	chr2L	8421440	4.37141	intron	1	chr2L	8420065	8426873	+	intron	Akap200	FBgn0027932	Akap200-RC	FBtr0079665
chr2L	8437026	8438463	tinman-early_236	68.6	chr2L	8437583	4.54246	five_prime_UTR	0	chr2L	8437411	8438375	+	five_prime_UTR	mus201	FBgn0002887	mus201-RB	FBtr0005674
chr2L	8511570	8512690	tinman-early_237	74.25	chr2L	8512165	4.75849	intergenic	4	chr2L	8512169	8512739	-	exon	CG13097	FBgn0032051	CG13097-RA	FBtr0079697
chr2L	8543295	8543919	tinman-early_238	52.31	chr2L	8543607	3.8588	five_prime_UTR	0	chr2L	8543333	8543715	+	five_prime_UTR	Sema-1a	FBgn0011259	Sema-1a-RA	FBtr0079691
chr2L	8543984	8546523	tinman-early_239	187.47	chr2L	8545721	7.98324	intron	2	chr2L	8545234	8563738	+	intron	Sema-1a	FBgn0011259	Sema-1a-RA	FBtr0079691
chr2L	8824960	8826138	tinman-early_240	82.04	chr2L	8825374	5.04243	intergenic	-251	chr2L	8825625	8829670	+	exon	SoxN	FBgn0029123	SoxN-RA	FBtr0079733
chr2L	8841568	8842624	tinman-early_241	66.27	chr2L	8842080	4.4505	intergenic	12410	chr2L	8825625	8829670	+	exon	SoxN	FBgn0029123	SoxN-RA	FBtr0079733
chr2L	8844496	8845231	tinman-early_242	60.48	chr2L	8844849	4.21433	intergenic	15179	chr2L	8825625	8829670	+	exon	SoxN	FBgn0029123	SoxN-RA	FBtr0079733
chr2L	8845817	8846662	tinman-early_243	63.33	chr2L	8846350	4.33187	intergenic	-16426	chr2L	8862776	8863743	+	exon	CG32986	FBgn0052986	CG32986-RA	FBtr0079734
chr2L	8847116	8847740	tinman-early_244	53.35	chr2L	8847428	3.90551	intergenic	-15348	chr2L	8862776	8863743	+	exon	CG32986	FBgn0052986	CG32986-RA	FBtr0079734
chr2L	8851483	8853124	tinman-early_245	257.45	chr2L	8852238	9.45811	intergenic	-10538	chr2L	8862776	8863743	+	exon	CG32986	FBgn0052986	CG32986-RA	FBtr0079734
chr2L	8957530	8958501	tinman-early_246	101.13	chr2L	8957955	5.68206	intron	1	chr2L	8955587	8958877	-	intron	CG31886	FBgn0032079	CG31886-RB	FBtr0113029
chr2L	8996674	8998135	tinman-early_247	327.77	chr2L	8997326	10.7429	five_prime_UTR	0	chr2L	8997264	8997375	-	five_prime_UTR	alien	FBgn0013746	alien-RB	FBtr0079781
chr2L	9011783	9014133	tinman-early_248	160.32	chr2L	9013356	7.33439	three_prime_UTR	0	chr2L	9012844	9014151	+	three_prime_UTR	CG13102	FBgn0032088	CG13102-RA	FBtr0079766
chr2L	9141170	9142355	tinman-early_249	132.67	chr2L	9141772	6.61175	intron	2	chr2L	9127467	9154658	+	intron	CG32982	FBgn0052982	CG32982-RA	FBtr0079771
chr2L	9144973	9147006	tinman-early_250	338.4	chr2L	9145845	10.9242	intron	2	chr2L	9127467	9154658	+	intron	CG32982	FBgn0052982	CG32982-RA	FBtr0079771
chr2L	9149931	9151808	tinman-early_251	215.38	chr2L	9150944	8.60085	intron	2	chr2L	9127467	9154658	+	intron	CG32982	FBgn0052982	CG32982-RA	FBtr0079771
chr2L	9447977	9449024	tinman-early_252	96.92	chr2L	9448518	5.54702	intron	2	chr2L	9447048	9460504	+	intron	numb	FBgn0002973	numb-RB	FBtr0079821
chr2L	9449216	9450201	tinman-early_253	69.02	chr2L	9449713	4.55869	intron	2	chr2L	9447048	9460504	+	intron	numb	FBgn0002973	numb-RB	FBtr0079821
chr2L	9453296	9456161	tinman-early_254	764.16	chr2L	9454520	16.6564	intron	1	chr2L	9450382	9460046	+	intron	numb	FBgn0002973	numb-RA	FBtr0079822
chr2L	9459761	9460754	tinman-early_255	66.44	chr2L	9460242	4.45734	intron	2	chr2L	9447048	9460504	+	intron	numb	FBgn0002973	numb-RB	FBtr0079821
chr2L	9464106	9465507	tinman-early_256	107.73	chr2L	9464763	5.88823	intergenic	1470	chr2L	9460938	9463293	+	exon	numb	FBgn0002973	numb-RB	FBtr0079821
chr2L	9520957	9522506	tinman-early_257	56.83	chr2L	9521760	4.05899	intron	1	chr2L	9521496	9523162	+	intron	Oatp30B	FBgn0032123	Oatp30B-RA	FBtr0079825
chr2L	9522507	9522816	tinman-early_258	52.32	chr2L	9522541	3.5904	intron	1	chr2L	9521441	9523162	+	intron	Oatp30B	FBgn0032123	Oatp30B-RE	FBtr0301909
chr2L	9567618	9569330	tinman-early_259	155.64	chr2L	9568360	7.21693	intergenic	-532	chr2L	9568892	9569198	+	exon	CG3838	FBgn0032130	CG3838-RA	FBtr0079834
chr2L	9580904	9582629	tinman-early_260	221.46	chr2L	9581862	8.72966	intergenic	-120	chr2L	9581195	9581742	-	exon	gcm	FBgn0014179	gcm-RA	FBtr0079855
chr2L	9584737	9585361	tinman-early_261	50.67	chr2L	9585049	3.78387	intergenic	-3307	chr2L	9581195	9581742	-	exon	gcm	FBgn0014179	gcm-RA	FBtr0079855
chr2L	9588168	9589005	tinman-early_262	56.11	chr2L	9588622	4.02764	intergenic	-1008	chr2L	9589630	9590677	+	exon	CG3841	FBgn0032131	CG3841-RA	FBtr0079836
chr2L	9698343	9699373	tinman-early_263	73.37	chr2L	9698736	4.72555	intron	1	chr2L	9698432	9699114	-	intron	Pka-C1	FBgn0000273	Pka-C1-RC	FBtr0079852
chr2L	9703212	9703957	tinman-early_264	55.5	chr2L	9703603	4.00087	intron	3	chr2L	9702123	9706639	+	intron	pelo	FBgn0011207	pelo-RA	FBtr0079847
chr2L	9758493	9759229	tinman-early_265	62.18	chr2L	9758880	4.28464	intron	1	chr2L	9758754	9759679	+	intron	zf30C	FBgn0022720	zf30C-RA	FBtr0079865
chr2L	9777048	9777672	tinman-early_266	54.35	chr2L	9777360	3.95008	intergenic	-2330	chr2L	9773902	9775030	-	exon	ppk11	FBgn0065109	ppk11-RA	FBtr0100831
chr2L	9984435	9985162	tinman-early_267	51.09	chr2L	9984850	3.80302	five_prime_UTR	0	chr2L	9984647	9984949	+	five_prime_UTR	bib	FBgn0000180	bib-RA	FBtr0079929
chr2L	9987464	9990427	tinman-early_268	622.27	chr2L	9989324	14.9881	intron	3	chr2L	9987728	9992254	+	intron	bib	FBgn0000180	bib-RA	FBtr0079929
chr2L	10239503	10240163	tinman-early_269	52.94	chr2L	10239851	3.88706	intron	1	chr2L	10239586	10240491	+	intron	me31B	FBgn0004419	me31B-RA	FBtr0079975
chr2L	10249475	10250296	tinman-early_270	77.14	chr2L	10249904	4.86539	intron	1	chr2L	10249260	10250280	-	intron	bsk	FBgn0000229	bsk-RB	FBtr0080087
chr2L	10277866	10278963	tinman-early_271	67.1	chr2L	10278576	4.48357	exon	0	chr2L	10278250	10278596	-	exon	Utx	FBgn0260749	Utx-RA	FBtr0080075
chr2L	10295050	10295853	tinman-early_272	54.02	chr2L	10295541	3.93566	intergenic	-242	chr2L	10295209	10295299	-	exon	Hand	FBgn0032209	Hand-RA	FBtr0080073
chr2L	10333453	10334223	tinman-early_273	58.34	chr2L	10333836	4.12392	intergenic	-78	chr2L	10333914	10334812	+	exon	GATAd	FBgn0032223	GATAd-RA	FBtr0079993
chr2L	10334540	10335164	tinman-early_274	50.07	chr2L	10334852	3.75598	intron	1	chr2L	10334813	10335780	+	intron	GATAd	FBgn0032223	GATAd-RA	FBtr0079993
chr2L	10376439	10377696	tinman-early_275	177.3	chr2L	10377099	7.74622	intron	1	chr2L	10376885	10377247	+	intron	dpr19	FBgn0032233	dpr19-RA	FBtr0080004
chr2L	10395958	10397780	tinman-early_276	141	chr2L	10396782	6.83705	five_prime_UTR	0	chr2L	10396711	10396982	+	five_prime_UTR	CG31716	FBgn0051716	CG31716-RA	FBtr0080009
chr2L	10456925	10458076	tinman-early_277	126.2	chr2L	10457571	6.43137	intergenic	-85	chr2L	10457656	10457962	+	exon	CG6206	FBgn0027611	CG6206-RA	FBtr0080030
chr2L	10575249	10576747	tinman-early_278	191.38	chr2L	10576078	8.07248	intron	1	chr2L	10546301	10619879	+	intron	Trim9	FBgn0051721	Trim9-RA	FBtr0080096
chr2L	10610493	10612775	tinman-early_279	534.3	chr2L	10611626	13.8548	intron	1	chr2L	10546301	10619879	+	intron	Trim9	FBgn0051721	Trim9-RA	FBtr0080096
chr2L	10645816	10649518	tinman-early_280	1130.82	chr2L	10647144	20.3492	intron	1	chr2L	10646555	10648643	+	intron	CG17097	FBgn0032275	CG17097-RC	FBtr0110819
chr2L	10650257	10650881	tinman-early_281	50.4	chr2L	10650569	3.77137	intergenic	417	chr2L	10649658	10650152	+	exon	CG17097	FBgn0032275	CG17097-RB	FBtr0080101
chr2L	10731510	10733464	tinman-early_282	359.79	chr2L	10732480	11.2806	intergenic	-74	chr2L	10732186	10732406	-	exon	CG6750	FBgn0032292	CG6750-RA	FBtr0080122
chr2L	11178657	11179839	tinman-early_283	91.08	chr2L	11179266	5.35431	exon	0	chr2L	11179041	11180436	+	exon	CG4788	FBgn0032354	CG4788-RA	FBtr0080202
chr2L	11346922	11347546	tinman-early_284	50.28	chr2L	11347234	3.76576	intergenic	-3971	chr2L	11343100	11343263	-	exon	CG14926	FBgn0032360	CG14926-RA	FBtr0080251
chr2L	11445172	11446592	tinman-early_285	131.67	chr2L	11445949	6.58411	intergenic	-346	chr2L	11445028	11445603	-	exon	salm	FBgn0261648	salm-RA	FBtr0089913
chr2L	11446948	11448320	tinman-early_286	281.11	chr2L	11447667	9.90842	intergenic	-2064	chr2L	11445028	11445603	-	exon	salm	FBgn0261648	salm-RA	FBtr0089913
chr2L	11458242	11459287	tinman-early_287	99.77	chr2L	11458702	5.63868	intergenic	-13099	chr2L	11445028	11445603	-	exon	salm	FBgn0261648	salm-RA	FBtr0089913
chr2L	11755813	11756486	tinman-early_288	50.8	chr2L	11756125	3.78987	intergenic	-1623	chr2L	11754404	11754502	-	exon	Sfp33A1	FBgn0259962	Sfp33A1-RA	FBtr0300306
chr2L	11808676	11809445	tinman-early_289	64.46	chr2L	11809030	4.37766	intron	1	chr2L	11806158	11809125	-	intron	crol	FBgn0020309	crol-RD	FBtr0080260
chr2L	12003412	12005097	tinman-early_290	69.73	chr2L	12004668	4.58641	intergenic	-2392	chr2L	12001234	12002276	-	exon	CG6746	FBgn0032394	CG6746-RA	FBtr0080313
chr2L	12006915	12007902	tinman-early_291	85.36	chr2L	12007415	5.15901	intergenic	-961	chr2L	12008376	12008684	+	exon	Rh5	FBgn0014019	Rh5-RA	FBtr0080291
chr2L	12009527	12012448	tinman-early_292	342.72	chr2L	12010728	10.997	intergenic	882	chr2L	12009140	12009846	+	exon	Rh5	FBgn0014019	Rh5-RA	FBtr0080291
chr2L	12063005	12063808	tinman-early_293	59.82	chr2L	12063496	4.18635	intergenic	27	chr2L	12063523	12063870	-	exon	CG14946	FBgn0032405	CG14946-RC	FBtr0302029
chr2L	12079497	12080498	tinman-early_294	76.07	chr2L	12080010	4.82611	intergenic	2375	chr2L	12076823	12077635	+	exon	CG14947	FBgn0032406	CG14947-RA	FBtr0080297
chr2L	12230542	12231272	tinman-early_295	66.27	chr2L	12230926	4.45034	intron	1	chr2L	12206131	12240867	+	intron	aret	FBgn0000114	aret-RB	FBtr0080344
chr2L	12350673	12351854	tinman-early_296	107.12	chr2L	12351224	5.86949	intron	1	chr2L	12344551	12351703	+	intron	bru-2	FBgn0043904	bru-2-RC	FBtr0080351
chr2L	12434330	12437329	tinman-early_297	475.5	chr2L	12436157	13.0433	intron	1	chr2L	12435424	12437812	+	intron	Elf	FBgn0020443	Elf-RA	FBtr0080369
chr2L	12459558	12460803	tinman-early_298	116.13	chr2L	12460059	6.14098	intron	1	chr2L	12458224	12460588	-	intron	bun	FBgn0259176	bun-RC	FBtr0299657
chr2L	12529311	12530123	tinman-early_299	57.63	chr2L	12529729	4.09358	intron	5	chr2L	12517186	12536274	-	intron	bun	FBgn0259176	bun-RG	FBtr0299658
chr2L	12557738	12558661	tinman-early_300	65.46	chr2L	12558278	4.41823	intergenic	-11648	chr2L	12546581	12546630	-	exon	bun	FBgn0259176	bun-RG	FBtr0299658
chr2L	12576729	12577353	tinman-early_301	54.43	chr2L	12577041	3.95366	intergenic	-10830	chr2L	12587871	12588052	+	exon	nub	FBgn0085424	nub-RB	FBtr0112642
chr2L	12618221	12619162	tinman-early_302	62.21	chr2L	12618700	4.2862	intron	3	chr2L	12614213	12622974	+	intron	nub	FBgn0085424	nub-RB	FBtr0112642
chr2L	12621549	12623427	tinman-early_303	141.81	chr2L	12622413	6.8587	intron	1	chr2L	12619126	12622974	+	intron	nub	FBgn0085424	nub-RD	FBtr0112643
chr2L	12677895	12679038	tinman-early_304	96.77	chr2L	12678473	5.54206	intron	3	chr2L	12673648	12680776	+	intron	pdm2	FBgn0004394	pdm2-RB	FBtr0080392
chr2L	12679058	12680048	tinman-early_305	90.68	chr2L	12679532	5.34079	intron	1	chr2L	12678942	12680776	+	intron	pdm2	FBgn0004394	pdm2-RA	FBtr0080393
chr2L	12680157	12680944	tinman-early_306	62.67	chr2L	12680565	4.30492	intron	1	chr2L	12678942	12680776	+	intron	pdm2	FBgn0004394	pdm2-RA	FBtr0080393
chr2L	12729602	12730295	tinman-early_307	57.88	chr2L	12729947	4.1041	intron	8	chr2L	12727117	12730842	+	intron	MRP	FBgn0032456	MRP-RO	FBtr0090027
chr2L	12867650	12869050	tinman-early_308	245.72	chr2L	12868366	9.22677	intergenic	-44164	chr2L	12912530	12912699	+	exon	ACXC	FBgn0040508	ACXC-RA	FBtr0080413
chr2L	12898898	12899857	tinman-early_309	62.89	chr2L	12899332	4.31382	intergenic	-13198	chr2L	12912530	12912699	+	exon	ACXC	FBgn0040508	ACXC-RA	FBtr0080413
chr2L	12900768	12901415	tinman-early_310	51.66	chr2L	12901080	3.82911	intergenic	-11450	chr2L	12912530	12912699	+	exon	ACXC	FBgn0040508	ACXC-RA	FBtr0080413
chr2L	13049374	13050533	tinman-early_311	93.93	chr2L	13049895	5.44894	intron	2	chr2L	13031395	13050137	-	intron	CG9932	FBgn0032469	CG9932-RA	FBtr0089956
chr2L	13157921	13159682	tinman-early_312	199.57	chr2L	13158542	8.25653	intergenic	-268	chr2L	13158810	13158882	+	exon	Pk34A	FBgn0028410	Pk34A-RA	FBtr0080432
chr2L	13161200	13162763	tinman-early_313	198.66	chr2L	13161910	8.23613	exon	0	chr2L	13160793	13162362	+	exon	CG5204	FBgn0032473	CG5204-RA	FBtr0080433
chr2L	13176038	13178068	tinman-early_314	330.62	chr2L	13176958	10.7918	intergenic	-175	chr2L	13176614	13176783	-	exon	Sfmbt	FBgn0032475	Sfmbt-RA	FBtr0080491
chr2L	13182021	13182645	tinman-early_315	50.35	chr2L	13182333	3.76891	intron	4	chr2L	13180396	13182906	+	intron	CG5287	FBgn0032477	CG5287-RA	FBtr0080436
chr2L	13228943	13230144	tinman-early_316	128.45	chr2L	13229589	6.4948	intergenic	-53	chr2L	13229642	13230720	+	exon	CG16815	FBgn0032491	CG16815-RB	FBtr0273448
chr2L	13233948	13234828	tinman-early_317	68.87	chr2L	13234297	4.55277	exon	0	chr2L	13233796	13234633	-	exon	CG15479	FBgn0032493	CG15479-RA	FBtr0080481
chr2L	13264551	13265791	tinman-early_318	81.78	chr2L	13265124	5.03304	intron	1	chr2L	13261178	13267594	+	intron	CG6043	FBgn0032497	CG6043-RC	FBtr0089911
chr2L	13327774	13329317	tinman-early_319	272.88	chr2L	13328653	9.75404	intron	1	chr2L	13310265	13330798	-	intron	CG16970	FBgn0032504	CG16970-RB	FBtr0302309
chr2L	13514979	13515754	tinman-early_320	71.9	chr2L	13515396	4.66986	intron	3	chr2L	13513474	13534906	-	intron	B4	FBgn0023407	B4-RA	FBtr0080513
chr2L	13549521	13551117	tinman-early_321	164.92	chr2L	13550412	7.44816	intron	1	chr2L	13550294	13551141	+	intron	kuz	FBgn0259984	kuz-RB	FBtr0080510
chr2L	13596831	13598038	tinman-early_322	89.96	chr2L	13597469	5.31653	intron	3	chr2L	13558833	13609790	+	intron	kuz	FBgn0259984	kuz-RA	FBtr0080509
chr2L	13646475	13648212	tinman-early_323	273.62	chr2L	13647368	9.76813	intergenic	-6096	chr2L	13641110	13641272	-	exon	ics	FBgn0028546	ics-RA	FBtr0080511
chr2L	13655640	13657261	tinman-early_324	273.62	chr2L	13656417	9.76813	intergenic	-9111	chr2L	13665528	13666122	+	exon	CG18507	FBgn0028527	CG18507-RB	FBtr0080528
chr2L	13783716	13784714	tinman-early_325	67.97	chr2L	13784067	4.51776	intergenic	-22	chr2L	13784089	13784352	+	exon	CG31731	FBgn0028539	CG31731-RA	FBtr0080535
chr2L	13850769	13851595	tinman-early_326	58.97	chr2L	13851207	4.15052	intron	1	chr2L	13836433	13891299	+	intron	cenG1A	FBgn0028509	cenG1A-RB	FBtr0080546
chr2L	13886872	13887769	tinman-early_327	62.04	chr2L	13887263	4.27904	intron	1	chr2L	13879707	13891299	+	intron	cenG1A	FBgn0028509	cenG1A-RA	FBtr0080547
chr2L	14023466	14025020	tinman-early_328	102.29	chr2L	14024243	5.7187	intergenic	-2767	chr2L	14027010	14028101	+	exon	CG4500	FBgn0028519	CG4500-RA	FBtr0080591
chr2L	14025628	14026331	tinman-early_329	59.16	chr2L	14025978	4.15856	intergenic	-1032	chr2L	14027010	14028101	+	exon	CG4500	FBgn0028519	CG4500-RA	FBtr0080591
chr2L	14062084	14063692	tinman-early_330	213.38	chr2L	14062824	8.55805	intron	4	chr2L	14062622	14068866	+	intron	nAcRalpha-34E	FBgn0028875	nAcRalpha-34E-RB	FBtr0080594
chr2L	14192912	14194127	tinman-early_331	137.42	chr2L	14193613	6.74111	intron	7	chr2L	14189234	14195732	-	intron	smi35A	FBgn0016930	smi35A-RA	FBtr0089288
chr2L	14230080	14231305	tinman-early_332	91.7	chr2L	14230570	5.37499	intron	1	chr2L	14229537	14233578	-	intron	smi35A	FBgn0016930	smi35A-RB	FBtr0089289
chr2L	14259695	14262813	tinman-early_333	256.55	chr2L	14262089	9.44051	intergenic	-1433	chr2L	14263522	14264123	+	exon	wb	FBgn0261563	wb-RB	FBtr0302731
chr2L	14263995	14266020	tinman-early_334	555.3	chr2L	14265194	14.1335	intron	1	chr2L	14264124	14278218	+	intron	wb	FBgn0261563	wb-RB	FBtr0302731
chr2L	14303110	14304283	tinman-early_335	126.45	chr2L	14303784	6.43853	intron	1	chr2L	14301759	14308074	+	intron	wb	FBgn0261563	wb-RD	FBtr0302733
chr2L	14428383	14431424	tinman-early_336	154.68	chr2L	14429107	7.19275	intergenic	-3976	chr2L	14425120	14425131	-	exon	Cpr35B	FBgn0028871	Cpr35B-RA	FBtr0080633
chr2L	14431425	14432414	tinman-early_337	75.79	chr2L	14431884	4.81568	intergenic	-6753	chr2L	14425120	14425131	-	exon	Cpr35B	FBgn0028871	Cpr35B-RA	FBtr0080633
chr2L	14433580	14436968	tinman-early_338	411	chr2L	14435889	12.0919	intergenic	-10758	chr2L	14425120	14425131	-	exon	Cpr35B	FBgn0028871	Cpr35B-RA	FBtr0080633
chr2L	14443225	14444830	tinman-early_339	419.7	chr2L	14444066	12.2244	intergenic	6216	chr2L	14450282	14450922	-	exon	CG15283	FBgn0028844	CG15283-RB	FBtr0300837
chr2L	14445087	14448370	tinman-early_340	466.32	chr2L	14445983	12.9121	intergenic	4299	chr2L	14450282	14450922	-	exon	CG15283	FBgn0028844	CG15283-RB	FBtr0300837
chr2L	14460880	14461988	tinman-early_341	64.46	chr2L	14461387	4.37786	intergenic	-10465	chr2L	14450282	14450922	-	exon	CG15283	FBgn0028844	CG15283-RB	FBtr0300837
chr2L	14463890	14465235	tinman-early_342	71.62	chr2L	14464484	4.65915	intergenic	-13562	chr2L	14450282	14450922	-	exon	CG15283	FBgn0028844	CG15283-RB	FBtr0300837
chr2L	14477376	14478435	tinman-early_343	81.75	chr2L	14477903	5.03206	intergenic	-12959	chr2L	14490862	14491335	+	exon	noc	FBgn0005771	noc-RA	FBtr0080643
chr2L	14480994	14484376	tinman-early_344	384.43	chr2L	14483258	11.6779	intergenic	-7604	chr2L	14490862	14491335	+	exon	noc	FBgn0005771	noc-RA	FBtr0080643
chr2L	14484403	14485721	tinman-early_345	144.98	chr2L	14485032	6.94227	intergenic	-5830	chr2L	14490862	14491335	+	exon	noc	FBgn0005771	noc-RA	FBtr0080643
chr2L	14489299	14491713	tinman-early_346	574.18	chr2L	14490413	14.3795	intergenic	-449	chr2L	14490862	14491335	+	exon	noc	FBgn0005771	noc-RA	FBtr0080643
chr2L	14497366	14498583	tinman-early_347	123.45	chr2L	14497938	6.35323	intergenic	3919	chr2L	14491638	14494019	+	exon	noc	FBgn0005771	noc-RA	FBtr0080643
chr2L	14500867	14501740	tinman-early_348	60.98	chr2L	14501200	4.23508	intergenic	7181	chr2L	14491638	14494019	+	exon	noc	FBgn0005771	noc-RA	FBtr0080643
chr2L	14513019	14513643	tinman-early_349	50.27	chr2L	14513331	3.76546	intergenic	-11595	chr2L	14524926	14524991	+	exon	CG33648	FBgn0053648	CG33648-RA	FBtr0091625
chr2L	14513644	14514727	tinman-early_350	97.02	chr2L	14514168	5.55011	intergenic	-10758	chr2L	14524926	14524991	+	exon	CG33648	FBgn0053648	CG33648-RA	FBtr0091625
chr2L	14516613	14518053	tinman-early_351	247.82	chr2L	14517304	9.26864	intergenic	-7622	chr2L	14524926	14524991	+	exon	CG33648	FBgn0053648	CG33648-RA	FBtr0091625
chr2L	14533166	14534954	tinman-early_352	222.56	chr2L	14533945	8.75288	intergenic	8320	chr2L	14525470	14525625	+	exon	CG33648	FBgn0053648	CG33648-RA	FBtr0091625
chr2L	14539723	14541027	tinman-early_353	116.08	chr2L	14540284	6.13947	intergenic	7236	chr2L	14547520	14547795	-	exon	CG4218	FBgn0250844	CG4218-RA	FBtr0080662
chr2L	14554018	14555601	tinman-early_354	103.49	chr2L	14555011	5.75646	intergenic	-5936	chr2L	14548651	14549075	-	exon	CG4218	FBgn0250844	CG4218-RA	FBtr0080662
chr2L	14576812	14578207	tinman-early_355	147.39	chr2L	14577524	7.00546	intergenic	10464	chr2L	14587988	14588158	-	exon	CG42680	FBgn0261566	CG42680-RA	FBtr0302802
chr2L	14584889	14585995	tinman-early_356	86.09	chr2L	14585424	5.1841	intergenic	2564	chr2L	14587988	14588158	-	exon	CG42680	FBgn0261566	CG42680-RA	FBtr0302802
chr2L	14673888	14674888	tinman-early_357	80.58	chr2L	14674345	4.9902	intron	1	chr2L	14639770	14688465	-	intron	osp	FBgn0003016	osp-RC	FBtr0114465
chr2L	15038110	15040142	tinman-early_358	180.29	chr2L	15038693	7.81657	exon	0	chr2L	15038640	15038857	-	exon	l(2)35Bg	FBgn0001977	l(2)35Bg-RA	FBtr0080725
chr2L	15324170	15324888	tinman-early_359	53.37	chr2L	15324482	3.90661	intergenic	-5581	chr2L	15317954	15318901	-	exon	nht	FBgn0041103	nht-RB	FBtr0300021
chr2L	15326720	15327781	tinman-early_360	111.21	chr2L	15327288	5.99403	intergenic	-6576	chr2L	15333864	15336150	+	exon	esg	FBgn0001981	esg-RA	FBtr0080734
chr2L	15331300	15331970	tinman-early_361	61.56	chr2L	15331612	4.25937	intergenic	-2252	chr2L	15333864	15336150	+	exon	esg	FBgn0001981	esg-RA	FBtr0080734
chr2L	15333116	15334424	tinman-early_362	161.51	chr2L	15333792	7.36412	intergenic	-72	chr2L	15333864	15336150	+	exon	esg	FBgn0001981	esg-RA	FBtr0080734
chr2L	15370266	15371075	tinman-early_363	62.63	chr2L	15370614	4.3032	intergenic	-8987	chr2L	15360921	15361627	-	exon	CG15258	FBgn0032563	CG15258-RA	FBtr0080743
chr2L	15477813	15479547	tinman-early_364	156.24	chr2L	15478797	7.23215	intergenic	-528	chr2L	15476593	15478269	-	exon	sna	FBgn0003448	sna-RA	FBtr0080739
chr2L	15485221	15486585	tinman-early_365	110.36	chr2L	15485921	5.96822	intron	1	chr2L	15485339	15486222	+	intron	Tim17b2	FBgn0020371	Tim17b2-RB	FBtr0089700
chr2L	15491415	15492631	tinman-early_366	115.81	chr2L	15492065	6.13131	intron	3	chr2L	15490867	15493490	+	intron	Tim17b2	FBgn0020371	Tim17b2-RB	FBtr0089700
chr2L	15731437	15732764	tinman-early_367	87.44	chr2L	15732120	5.23083	intron	3	chr2L	15730837	15737627	-	intron	CycE	FBgn0010382	CycE-RC	FBtr0080775
chr2L	15742641	15745279	tinman-early_368	331.17	chr2L	15744018	10.8012	intron	2	chr2L	15740900	15745391	-	intron	CycE	FBgn0010382	CycE-RD	FBtr0080776
chr2L	15747585	15748276	tinman-early_369	54.83	chr2L	15747935	3.97149	intron	1	chr2L	15740900	15747985	-	intron	CycE	FBgn0010382	CycE-RE	FBtr0080773
chr2L	15770836	15771582	tinman-early_370	60.73	chr2L	15771186	4.22465	five_prime_UTR	0	chr2L	15771065	15771280	-	five_prime_UTR	Ku80	FBgn0041627	Ku80-RA	FBtr0080763
chr2L	15846939	15848548	tinman-early_371	293.5	chr2L	15847821	10.1366	intergenic	-4852	chr2L	15852673	15852700	+	exon	CG13243	FBgn0028903	CG13243-RA	FBtr0080787
chr2L	16049499	16050369	tinman-early_372	65.14	chr2L	16050021	4.40526	five_prime_UTR	0	chr2L	16049995	16050710	+	five_prime_UTR	beat-Ia	FBgn0013433	beat-Ia-RA	FBtr0080806
chr2L	16267655	16268279	tinman-early_373	51.39	chr2L	16267967	3.81675	intron	2	chr2L	16267018	16278862	-	intron	crp	FBgn0001994	crp-RA	FBtr0080854
chr2L	16268879	16270000	tinman-early_374	101.89	chr2L	16269504	5.7061	intron	2	chr2L	16267018	16278862	-	intron	crp	FBgn0001994	crp-RA	FBtr0080854
chr2L	16279846	16280470	tinman-early_375	58.02	chr2L	16280158	4.1101	intron	1	chr2L	16279170	16287097	-	intron	crp	FBgn0001994	crp-RA	FBtr0080854
chr2L	16285997	16288362	tinman-early_376	262.2	chr2L	16286822	9.55019	intron	1	chr2L	16279170	16287097	-	intron	crp	FBgn0001994	crp-RA	FBtr0080854
chr2L	16325094	16326644	tinman-early_377	119.51	chr2L	16326046	6.23995	five_prime_UTR	0	chr2L	16326021	16326101	-	five_prime_UTR	cact	FBgn0000250	cact-RA	FBtr0080844
chr2L	16350698	16354030	tinman-early_378	549.26	chr2L	16352262	14.0538	five_prime_UTR	0	chr2L	16351927	16352600	-	five_prime_UTR	chif	FBgn0000307	chif-RA	FBtr0080838
chr2L	16373989	16375068	tinman-early_379	118.51	chr2L	16374585	6.21077	intergenic	7608	chr2L	16366635	16366977	+	exon	jhamt	FBgn0028841	jhamt-RA	FBtr0080859
chr2L	16422350	16423559	tinman-early_380	129.58	chr2L	16422961	6.52632	intron	1	chr2L	16405956	16448313	-	intron	CG5888	FBgn0028523	CG5888-RA	FBtr0080880
chr2L	16485045	16487289	tinman-early_381	156.28	chr2L	16485682	7.23326	five_prime_UTR	0	chr2L	16485437	16485984	-	five_prime_UTR	dac	FBgn0005677	dac-RA	FBtr0080875
chr2L	16490539	16492413	tinman-early_382	206.15	chr2L	16491413	8.40139	intergenic	-129	chr2L	16491542	16492051	+	exon	Tpr2	FBgn0032586	Tpr2-RA	FBtr0080866
chr2L	16532478	16533413	tinman-early_383	56.83	chr2L	16533031	4.05899	intergenic	-154	chr2L	16532721	16532877	-	exon	CG5953	FBgn0032587	CG5953-RA	FBtr0080873
chr2L	16588508	16589255	tinman-early_384	68.92	chr2L	16588820	4.55495	intron	2	chr2L	16559945	16652742	+	intron	CG42389	FBgn0259735	CG42389-RE	FBtr0300003
chr2L	16601214	16602661	tinman-early_385	60.28	chr2L	16601526	4.20591	intron	2	chr2L	16559945	16652742	+	intron	CG42389	FBgn0259735	CG42389-RE	FBtr0300003
chr2L	16676563	16677963	tinman-early_386	152.86	chr2L	16677365	7.14642	five_prime_UTR	0	chr2L	16677210	16677382	+	five_prime_UTR	her	FBgn0001185	her-RA	FBtr0080883
chr2L	16679518	16681066	tinman-early_387	301.11	chr2L	16680211	10.2743	five_prime_UTR	0	chr2L	16680046	16680276	+	five_prime_UTR	grp	FBgn0261278	grp-RB	FBtr0080884
chr2L	16887610	16888270	tinman-early_388	55.36	chr2L	16887922	3.99466	five_prime_UTR	0	chr2L	16887835	16887941	-	five_prime_UTR	CG6115	FBgn0040985	CG6115-RA	FBtr0080959
chr2L	17262010	17264161	tinman-early_389	355.37	chr2L	17262831	11.2079	intergenic	-2099	chr2L	17260350	17260732	-	exon	beat-IIIc	FBgn0032629	beat-IIIc-RA	FBtr0080971
chr2L	17382070	17383231	tinman-early_390	85.17	chr2L	17382737	5.15231	intron	1	chr2L	17374749	17383469	-	intron	CG6860	FBgn0032633	CG6860-RA	FBtr0080968
chr2L	17383232	17384421	tinman-early_391	140.53	chr2L	17383719	6.82462	exon	0	chr2L	17383470	17384147	-	exon	CG6860	FBgn0032633	CG6860-RA	FBtr0080968
chr2L	17735000	17737289	tinman-early_392	705.85	chr2L	17736057	15.9917	intron	1	chr2L	17721105	17737963	-	intron	CadN	FBgn0015609	CadN-RA	FBtr0081013
chr2L	17738906	17739810	tinman-early_393	52.32	chr2L	17739369	3.8593	exon	0	chr2L	17737964	17739521	-	exon	CadN	FBgn0015609	CadN-RA	FBtr0081013
chr2L	17740079	17741113	tinman-early_394	84.74	chr2L	17740552	5.13749	intergenic	-1031	chr2L	17737964	17739521	-	exon	CadN	FBgn0015609	CadN-RA	FBtr0081013
chr2L	17743272	17744101	tinman-early_395	61.11	chr2L	17743683	4.24064	intergenic	-4162	chr2L	17737964	17739521	-	exon	CadN	FBgn0015609	CadN-RA	FBtr0081013
chr2L	17747329	17749927	tinman-early_396	626.53	chr2L	17748767	15.0409	intergenic	-9246	chr2L	17737964	17739521	-	exon	CadN	FBgn0015609	CadN-RA	FBtr0081013
chr2L	17751968	17753258	tinman-early_397	139.92	chr2L	17752579	6.80837	intergenic	-13058	chr2L	17737964	17739521	-	exon	CadN	FBgn0015609	CadN-RA	FBtr0081013
chr2L	17755146	17758207	tinman-early_398	194.24	chr2L	17757449	8.13722	intergenic	-17928	chr2L	17737964	17739521	-	exon	CadN	FBgn0015609	CadN-RA	FBtr0081013
chr2L	18144290	18144914	tinman-early_399	50.12	chr2L	18144602	3.75826	intron	1	chr2L	18142581	18152039	-	intron	Socs36E	FBgn0041184	Socs36E-RA	FBtr0081040
chr2L	18145466	18146090	tinman-early_400	55.08	chr2L	18145778	3.98247	intron	1	chr2L	18142581	18152039	-	intron	Socs36E	FBgn0041184	Socs36E-RA	FBtr0081040
chr2L	18149195	18150830	tinman-early_401	146.59	chr2L	18149869	6.98451	intron	1	chr2L	18142581	18152039	-	intron	Socs36E	FBgn0041184	Socs36E-RA	FBtr0081040
chr2L	18150831	18152805	tinman-early_402	497	chr2L	18151461	13.3456	intron	1	chr2L	18142581	18152039	-	intron	Socs36E	FBgn0041184	Socs36E-RA	FBtr0081040
chr2L	18322551	18323505	tinman-early_403	80.83	chr2L	18323036	4.99907	intron	1	chr2L	18320731	18383401	+	intron	Fas3	FBgn0000636	Fas3-RE	FBtr0301391
chr2L	18333275	18334483	tinman-early_404	83.77	chr2L	18333754	5.10322	intron	1	chr2L	18320731	18383401	+	intron	Fas3	FBgn0000636	Fas3-RE	FBtr0301391
chr2L	18335595	18337436	tinman-early_405	295.16	chr2L	18336641	10.1668	intron	1	chr2L	18320731	18383401	+	intron	Fas3	FBgn0000636	Fas3-RE	FBtr0301391
chr2L	18355978	18359330	tinman-early_406	958.22	chr2L	18358257	18.7011	intron	1	chr2L	18320731	18383401	+	intron	Fas3	FBgn0000636	Fas3-RE	FBtr0301391
chr2L	18360203	18362232	tinman-early_407	201.94	chr2L	18361123	8.30897	intron	1	chr2L	18320731	18383401	+	intron	Fas3	FBgn0000636	Fas3-RE	FBtr0301391
chr2L	18506278	18507041	tinman-early_408	54	chr2L	18506729	3.93468	intergenic	-2754	chr2L	18503813	18503975	-	exon	kon	FBgn0032683	kon-RB	FBtr0300341
chr2L	18590131	18591090	tinman-early_409	62.54	chr2L	18590512	4.29971	intergenic	-385	chr2L	18590897	18591367	+	exon	CG15160	FBgn0032688	CG15160-RA	FBtr0081070
chr2L	18596336	18597855	tinman-early_410	153.97	chr2L	18597090	7.17477	five_prime_UTR	0	chr2L	18596907	18597200	-	five_prime_UTR	amos	FBgn0003270	amos-RA	FBtr0081081
chr2L	18736967	18738007	tinman-early_411	82.12	chr2L	18737590	5.04504	intergenic	-2820	chr2L	18740410	18740760	+	exon	CG15167	FBgn0032709	CG15167-RA	FBtr0081101
chr2L	18776942	18777996	tinman-early_412	78.22	chr2L	18777582	4.90497	intron	2	chr2L	18776604	18779804	-	intron	ham	FBgn0045852	ham-RA	FBtr0081123
chr2L	18782095	18784338	tinman-early_413	280.66	chr2L	18783212	9.90014	intergenic	-908	chr2L	18782277	18782304	-	exon	ham	FBgn0045852	ham-RA	FBtr0081123
chr2L	18801332	18802052	tinman-early_414	57.01	chr2L	18801678	4.06654	intergenic	8358	chr2L	18810036	18810684	-	exon	CG10570	FBgn0040992	CG10570-RA	FBtr0081122
chr2L	18802053	18804320	tinman-early_415	412.36	chr2L	18803535	12.1126	intergenic	6501	chr2L	18810036	18810684	-	exon	CG10570	FBgn0040992	CG10570-RA	FBtr0081122
chr2L	18839002	18839626	tinman-early_416	50.73	chr2L	18839314	3.78658	exon	0	chr2L	18838883	18839667	-	exon	CG10600	FBgn0032717	CG10600-RA	FBtr0081120
chr2L	18874288	18876799	tinman-early_417	916.87	chr2L	18875763	18.2844	intron	1	chr2L	18865660	18880656	-	intron	tup	FBgn0003896	tup-RB	FBtr0081112
chr2L	18880105	18882449	tinman-early_418	221.42	chr2L	18881268	8.729	intergenic	-12	chr2L	18880657	18881256	-	exon	tup	FBgn0003896	tup-RB	FBtr0081112
chr2L	18892496	18893218	tinman-early_419	64.31	chr2L	18892808	4.37197	intergenic	-11552	chr2L	18880657	18881256	-	exon	tup	FBgn0003896	tup-RB	FBtr0081112
chr2L	18906065	18906760	tinman-early_420	55.83	chr2L	18906377	4.01518	intergenic	10148	chr2L	18916525	18917088	-	exon	ssp3	FBgn0032723	ssp3-RA	FBtr0081193
chr2L	18924077	18925196	tinman-early_421	82.24	chr2L	18924769	5.04952	intron	6	chr2L	18920617	18936424	-	intron	ssp3	FBgn0032723	ssp3-RA	FBtr0081193
chr2L	18925236	18926798	tinman-early_422	141.51	chr2L	18926126	6.85078	intron	6	chr2L	18920617	18936424	-	intron	ssp3	FBgn0032723	ssp3-RA	FBtr0081193
chr2L	18929962	18931251	tinman-early_423	79.63	chr2L	18930466	4.95606	intron	6	chr2L	18920617	18936424	-	intron	ssp3	FBgn0032723	ssp3-RA	FBtr0081193
chr2L	18944115	18945274	tinman-early_424	117.12	chr2L	18944787	6.17004	intergenic	-839	chr2L	18943277	18943948	-	exon	ssp3	FBgn0032723	ssp3-RA	FBtr0081193
chr2L	18947363	18948065	tinman-early_425	53.56	chr2L	18947711	3.91493	intergenic	-1186	chr2L	18948897	18949141	+	exon	CG10428	FBgn0032724	CG10428-RA	FBtr0081132
chr2L	18975889	18977763	tinman-early_426	416.06	chr2L	18976874	12.1691	exon	0	chr2L	18974905	18977196	+	exon	CG10431	FBgn0032730	CG10431-RA	FBtr0081134
chr2L	19034608	19035232	tinman-early_427	52.5	chr2L	19034920	3.86734	five_prime_UTR	0	chr2L	19034580	19035000	+	five_prime_UTR	mib2	FBgn0086442	mib2-RA	FBtr0081142
chr2L	19131778	19132505	tinman-early_428	57.16	chr2L	19132090	4.07332	intergenic	-138	chr2L	19131797	19131952	-	exon	Aats-asn	FBgn0086443	Aats-asn-RA	FBtr0081162
chr2L	19134514	19137688	tinman-early_429	254.01	chr2L	19135300	9.39072	intron	1	chr2L	19134277	19145793	+	intron	brat	FBgn0010300	brat-RA	FBtr0081158
chr2L	19154382	19157456	tinman-early_430	153.63	chr2L	19156648	7.16601	intron	2	chr2L	19145845	19166084	+	intron	brat	FBgn0010300	brat-RA	FBtr0081158
chr2L	19157457	19159449	tinman-early_431	378.41	chr2L	19158138	11.582	intron	2	chr2L	19145845	19166084	+	intron	brat	FBgn0010300	brat-RA	FBtr0081158
chr2L	19160895	19162198	tinman-early_432	106.89	chr2L	19161614	5.86216	intron	1	chr2L	19158756	19166084	+	intron	brat	FBgn0010300	brat-RB	FBtr0081159
chr2L	19190077	19190701	tinman-early_433	55.85	chr2L	19190389	4.01608	five_prime_UTR	0	chr2L	19190346	19190728	+	five_prime_UTR	drl	FBgn0015380	drl-RA	FBtr0081195
chr2L	19218700	19220974	tinman-early_434	391.32	chr2L	19220004	11.7866	intergenic	11389	chr2L	19207626	19208615	+	exon	drl	FBgn0015380	drl-RA	FBtr0081195
chr2L	19321865	19323908	tinman-early_435	495.95	chr2L	19322925	13.331	intergenic	15751	chr2L	19338676	19339276	-	exon	dnt	FBgn0024245	dnt-RA	FBtr0081224
chr2L	19333293	19334855	tinman-early_436	195.26	chr2L	19334159	8.16011	intergenic	4517	chr2L	19338676	19339276	-	exon	dnt	FBgn0024245	dnt-RA	FBtr0081224
chr2L	19340588	19341672	tinman-early_437	71.46	chr2L	19341284	4.65271	intron	1	chr2L	19340935	19362658	-	intron	dnt	FBgn0024245	dnt-RA	FBtr0081224
chr2L	19452606	19454522	tinman-early_438	286.34	chr2L	19453377	10.0054	five_prime_UTR	0	chr2L	19453251	19453507	-	five_prime_UTR	Top2	FBgn0003732	Top2-RA	FBtr0081287
chr2L	19541636	19543267	tinman-early_439	98.07	chr2L	19542734	5.58406	five_prime_UTR	0	chr2L	19542446	19542816	+	five_prime_UTR	ref(2)P	FBgn0003231	ref(2)P-RA	FBtr0081253
chr2L	19571389	19572887	tinman-early_440	58.14	chr2L	19571701	4.11535	exon	1	chr2L	19571572	19571767	-	exon	spi	FBgn0005672	spi-RA	FBtr0081268
chr2L	19574611	19577605	tinman-early_441	368.45	chr2L	19576316	11.4217	intron	1	chr2L	19569227	19577185	-	intron	spi	FBgn0005672	spi-RF	FBtr0081267
chr2L	19586710	19587828	tinman-early_442	94.28	chr2L	19587218	5.46065	intergenic	778	chr2L	19585983	19586440	+	exon	CG10366	FBgn0032814	CG10366-RA	FBtr0081259
chr2L	19674500	19675992	tinman-early_443	107.83	chr2L	19674951	5.89122	intron	3	chr2L	19644636	19691017	+	intron	Lar	FBgn0000464	Lar-RA	FBtr0081260
chr2L	19735574	19736373	tinman-early_444	59.2	chr2L	19735962	4.1605	intergenic	-8	chr2L	19735512	19735954	-	exon	CG10462	FBgn0032815	CG10462-RB	FBtr0100351
chr2L	19757856	19759381	tinman-early_445	141.31	chr2L	19758640	6.84539	intergenic	-27	chr2L	19758532	19758613	-	exon	CG10628	FBgn0032818	CG10628-RA	FBtr0081323
chr2L	19790843	19792126	tinman-early_446	96.42	chr2L	19791579	5.53062	intron	1	chr2L	19782826	19791763	-	intron	CdGAPr	FBgn0032821	CdGAPr-RA	FBtr0081318
chr2L	19939743	19940395	tinman-early_447	54.75	chr2L	19940055	3.9681	intron	1	chr2L	19935528	19945269	+	intron	sick	FBgn0260966	sick-RE	FBtr0301721
chr2L	19943755	19945164	tinman-early_448	136.59	chr2L	19944491	6.71858	intron	1	chr2L	19935528	19945269	+	intron	sick	FBgn0260966	sick-RE	FBtr0301721
chr2L	19950517	19952698	tinman-early_449	278.34	chr2L	19951873	9.85673	intron	2	chr2L	19946703	19954552	+	intron	sick	FBgn0260966	sick-RE	FBtr0301721
chr2L	20074815	20075869	tinman-early_450	82.32	chr2L	20075265	5.05211	five_prime_UTR	0	chr2L	20075026	20075319	-	five_prime_UTR	pr	FBgn0003141	pr-RC	FBtr0089395
chr2L	20120846	20121623	tinman-early_451	70.58	chr2L	20121273	4.61915	intergenic	12570	chr2L	20133843	20134281	-	exon	CG10651	FBgn0032853	CG10651-RA	FBtr0081378
chr2L	20349296	20351138	tinman-early_452	144.29	chr2L	20350241	6.92427	intron	1	chr2L	20349930	20350256	-	intron	La	FBgn0011638	La-RB	FBtr0081373
chr2L	20351831	20353075	tinman-early_453	99.48	chr2L	20352476	5.6296	intron	1	chr2L	20350895	20355362	+	intron	rtGEF	FBgn0015803	rtGEF-RE	FBtr0302106
chr2L	20448975	20451102	tinman-early_454	376.8	chr2L	20449900	11.5562	five_prime_UTR	0	chr2L	20449529	20449973	-	five_prime_UTR	CG31683	FBgn0051683	CG31683-RA	FBtr0081365
chr2L	20457938	20460219	tinman-early_455	376.8	chr2L	20459017	11.5562	five_prime_UTR	0	chr2L	20458646	20459082	-	five_prime_UTR	CG18858	FBgn0042175	CG18858-RA	FBtr0081364
chr2L	20476216	20478083	tinman-early_456	428.24	chr2L	20477233	12.3532	intergenic	-10263	chr2L	20487496	20487517	+	exon	mir-1	FBgn0046834	mir-1-RA	FBtr0081379
chr2L	20480146	20482215	tinman-early_457	643.35	chr2L	20481341	15.2474	intergenic	-6155	chr2L	20487496	20487517	+	exon	mir-1	FBgn0046834	mir-1-RA	FBtr0081379
chr2L	20485117	20487750	tinman-early_458	478.96	chr2L	20486273	13.0924	intergenic	-1223	chr2L	20487496	20487517	+	exon	mir-1	FBgn0046834	mir-1-RA	FBtr0081379
chr2L	20487751	20488654	tinman-early_459	89.57	chr2L	20488154	5.30315	intergenic	637	chr2L	20487496	20487517	+	exon	mir-1	FBgn0046834	mir-1-RA	FBtr0081379
chr2L	20645161	20646262	tinman-early_460	68.01	chr2L	20645950	4.51941	five_prime_UTR	0	chr2L	20645826	20645960	+	five_prime_UTR	CG2608	FBgn0032870	CG2608-RA	FBtr0081384
chr2L	20646544	20648484	tinman-early_461	358.13	chr2L	20647606	11.2533	exon	0	chr2L	20647533	20647788	+	exon	Uhg3	FBgn0259936	Uhg3-RA	FBtr0081385
chr2L	20675038	20677277	tinman-early_462	217.97	chr2L	20676250	8.65597	five_prime_UTR	0	chr2L	20676234	20676304	+	five_prime_UTR	ik2	FBgn0086657	ik2-RA	FBtr0081389
chr2L	20757867	20759351	tinman-early_463	112.76	chr2L	20758658	6.04078	intron	1	chr2L	20758386	20760524	+	intron	dia	FBgn0011202	dia-RB	FBtr0081411
chr2L	20769470	20771455	tinman-early_464	583.13	chr2L	20770581	14.4947	intergenic	-154	chr2L	20770735	20771909	+	exon	cad	FBgn0000251	cad-RA	FBtr0081412
chr2L	20778113	20778963	tinman-early_465	71.77	chr2L	20778569	4.6647	intron	1	chr2L	20771910	20781798	+	intron	cad	FBgn0000251	cad-RB	FBtr0081413
chr2L	20782423	20783821	tinman-early_466	95.76	chr2L	20783025	5.50903	three_prime_UTR	0	chr2L	20782281	20783142	+	three_prime_UTR	cad	FBgn0000251	cad-RA	FBtr0081412
chr2L	20799944	20800945	tinman-early_467	63.29	chr2L	20800299	4.3302	intron	1	chr2L	20798515	20813155	+	intron	CG9328	FBgn0032886	CG9328-RB	FBtr0081415
chr2L	20918328	20918952	tinman-early_468	50.4	chr2L	20918640	3.77157	intron	1	chr2L	20917121	20918798	-	intron	CG9339	FBgn0032901	CG9339-RG	FBtr0081440
chr2L	20968445	20970004	tinman-early_469	135.19	chr2L	20969245	6.68055	intron	1	chr2L	20967747	21051773	-	intron	CG42238	FBgn0250867	CG42238-RA	FBtr0290305
chr2L	20988469	20989093	tinman-early_470	50.42	chr2L	20988781	3.77229	intron	1	chr2L	20967747	21051773	-	intron	CG42238	FBgn0250867	CG42238-RA	FBtr0290305
chr2L	20994368	20995332	tinman-early_471	64.2	chr2L	20995001	4.36739	intron	1	chr2L	20967747	21051773	-	intron	CG42238	FBgn0250867	CG42238-RA	FBtr0290305
chr2L	20999539	21001248	tinman-early_472	183.46	chr2L	21000413	7.89061	intron	1	chr2L	20967747	21051773	-	intron	CG42238	FBgn0250867	CG42238-RA	FBtr0290305
chr2L	21033670	21037241	tinman-early_473	581.82	chr2L	21034636	14.4778	intron	1	chr2L	20967747	21051773	-	intron	CG42238	FBgn0250867	CG42238-RA	FBtr0290305
chr2L	21039559	21040717	tinman-early_474	114.07	chr2L	21040212	6.07986	intron	1	chr2L	20967747	21051773	-	intron	CG42238	FBgn0250867	CG42238-RA	FBtr0290305
chr2L	21051596	21052432	tinman-early_475	53.91	chr2L	21052075	3.93079	intergenic	-121	chr2L	21051774	21051954	-	exon	CG42238	FBgn0250867	CG42238-RA	FBtr0290305
chr2L	21104288	21105532	tinman-early_476	68.52	chr2L	21105109	4.5391	intron	1	chr2L	21105009	21114593	+	intron	Nhe2	FBgn0040297	Nhe2-RA	FBtr0081466
chr2L	21107634	21109081	tinman-early_477	176.81	chr2L	21108429	7.73472	intron	1	chr2L	21108228	21114593	+	intron	Nhe2	FBgn0040297	Nhe2-RB	FBtr0081467
chr2L	21141488	21142212	tinman-early_478	61.56	chr2L	21141838	4.25921	five_prime_UTR	0	chr2L	21141789	21142012	-	five_prime_UTR	Dap160	FBgn0023388	Dap160-RA	FBtr0081503
chr2L	21221219	21222050	tinman-early_479	61.89	chr2L	21221571	4.27267	exon	0	chr2L	21221336	21221786	+	exon	CG8677	FBgn0026577	CG8677-RA	FBtr0081477
chr2L	21236752	21238999	tinman-early_480	126.97	chr2L	21237818	6.45304	intron	1	chr2L	21237421	21238280	+	intron	Hr39	FBgn0261239	Hr39-RB	FBtr0081479
chr2L	21309194	21310482	tinman-early_481	100.92	chr2L	21309917	5.67532	five_prime_UTR	1	chr2L	21309580	21310006	-	five_prime_UTR	Mio	FBgn0032940	Mio-RB	FBtr0081524
chr2L	21618454	21619456	tinman-early_482	81.06	chr2L	21619041	5.00749	intron	1	chr2L	21618111	21623365	-	intron	CG2201	FBgn0032955	CG2201-RA	FBtr0085921
chr2L	21628769	21630085	tinman-early_483	141.26	chr2L	21629404	6.8442	intron	2	chr2L	21628210	21629666	-	intron	Df31	FBgn0022893	Df31-RB	FBtr0085920
chr2L	21630233	21631212	tinman-early_484	93.54	chr2L	21630794	5.43611	intergenic	-866	chr2L	21629667	21629928	-	exon	Df31	FBgn0022893	Df31-RF	FBtr0100293
chr2L	21632768	21634257	tinman-early_485	136.49	chr2L	21633540	6.71612	five_prime_UTR	0	chr2L	21633374	21633626	+	five_prime_UTR	Ac3	FBgn0023416	Ac3-RA	FBtr0085897
chr2L	21756662	21757430	tinman-early_486	55.16	chr2L	21757118	3.98605	intron	1	chr2L	21756628	21757163	-	intron	step	FBgn0086779	step-RA	FBtr0085910
chr2L	21788942	21790055	tinman-early_487	76.17	chr2L	21789547	4.82975	intron	1	chr2L	21775447	21795245	-	intron	CG31612	FBgn0051612	CG31612-RB	FBtr0300999
chr2L	21794831	21796040	tinman-early_488	112.15	chr2L	21795499	6.02236	intergenic	-54	chr2L	21795394	21795445	-	exon	CG31612	FBgn0051612	CG31612-RA	FBtr0085908
chr2L	21827654	21829273	tinman-early_489	106.15	chr2L	21828365	5.83933	intergenic	-230	chr2L	21828595	21829858	+	exon	tsh	FBgn0003866	tsh-RA	FBtr0085906
chr2L	21832129	21832932	tinman-early_490	57.17	chr2L	21832441	4.07358	intron	1	chr2L	21832195	21833370	+	intron	tsh	FBgn0003866	tsh-RB	FBtr0085907
chr2L	21842632	21845213	tinman-early_491	849.45	chr2L	21843883	17.5841	intergenic	6870	chr2L	21836817	21837013	+	exon	tsh	FBgn0003866	tsh-RA	FBtr0085906
chr2L	21846225	21849089	tinman-early_492	372.13	chr2L	21847662	11.4813	intergenic	10649	chr2L	21836817	21837013	+	exon	tsh	FBgn0003866	tsh-RA	FBtr0085906
chr2L	21850917	21852250	tinman-early_493	170.95	chr2L	21851559	7.59484	intergenic	14546	chr2L	21836817	21837013	+	exon	tsh	FBgn0003866	tsh-RA	FBtr0085906
chr2L	21852908	21854381	tinman-early_494	122.72	chr2L	21853662	6.33232	intergenic	16649	chr2L	21836817	21837013	+	exon	tsh	FBgn0003866	tsh-RA	FBtr0085906
chr2L	21855537	21856495	tinman-early_495	67.9	chr2L	21856027	4.51478	intergenic	19014	chr2L	21836817	21837013	+	exon	tsh	FBgn0003866	tsh-RA	FBtr0085906
chr2L	21868234	21869701	tinman-early_496	161.81	chr2L	21868819	7.37147	intergenic	28051	chr2L	21896870	21898261	-	exon	CG11629	FBgn0032965	CG11629-RA	FBtr0085950
chr2L	21889408	21890626	tinman-early_497	107.32	chr2L	21890063	5.87547	intergenic	6807	chr2L	21896870	21898261	-	exon	CG11629	FBgn0032965	CG11629-RA	FBtr0085950
chr2L	22023704	22025650	tinman-early_498	454.44	chr2L	22024773	12.7403	intergenic	460	chr2L	22023366	22024313	+	exon	tio	FBgn0028979	tio-RA	FBtr0089377
chr2R	1539996	1541176	tinman-early_499	119.49	chr2R	1540519	6.23924	intergenic	-231	chr2R	1540004	1540288	-	exon	CG11665	FBgn0033028	CG11665-RA	FBtr0086072
chr2R	1596696	1599840	tinman-early_500	445.9	chr2R	1598769	12.6155	intron	1	chr2R	1596605	1604153	-	intron	ap	FBgn0000099	ap-RD	FBtr0300505
chr2R	1612995	1615216	tinman-early_501	211.74	chr2R	1613713	8.52268	five_prime_UTR	0	chr2R	1613365	1614335	-	five_prime_UTR	ap	FBgn0000099	ap-RA	FBtr0086058
chr2R	1663332	1664308	tinman-early_502	91.71	chr2R	1663894	5.37529	exon	0	chr2R	1663827	1664096	-	exon	CG11163	FBgn0025693	CG11163-RA	FBtr0086053
chr2R	1669400	1670852	tinman-early_503	253.44	chr2R	1670291	9.3797	five_prime_UTR	0	chr2R	1670220	1670360	-	five_prime_UTR	CG11163	FBgn0025693	CG11163-RA	FBtr0086053
chr2R	1902526	1903713	tinman-early_504	136.41	chr2R	1903141	6.71391	intron	1	chr2R	1901471	1904850	+	intron	PNGase	FBgn0033050	PNGase-RB	FBtr0085971
chr2R	1929679	1930708	tinman-early_505	73.93	chr2R	1930170	4.74641	five_prime_UTR	0	chr2R	1930160	1930432	+	five_prime_UTR	tbce	FBgn0033055	tbce-RB	FBtr0085974
chr2R	1992403	1993096	tinman-early_506	54.82	chr2R	1992755	3.97119	intron	3	chr2R	1982577	2010386	-	intron	EcR	FBgn0000546	EcR-RG	FBtr0302439
chr2R	2007557	2009019	tinman-early_507	81.87	chr2R	2008261	5.03634	intron	3	chr2R	1982577	2010386	-	intron	EcR	FBgn0000546	EcR-RG	FBtr0302439
chr2R	2009020	2010731	tinman-early_508	348.66	chr2R	2009866	11.0965	intron	3	chr2R	1982577	2010386	-	intron	EcR	FBgn0000546	EcR-RG	FBtr0302439
chr2R	2018658	2022296	tinman-early_509	216.64	chr2R	2019542	8.62772	intron	1	chr2R	2019347	2030465	-	intron	EcR	FBgn0000546	EcR-RG	FBtr0302439
chr2R	2033331	2034005	tinman-early_510	57.05	chr2R	2033693	4.06837	intron	3	chr2R	1982577	2039334	-	intron	EcR	FBgn0000546	EcR-RA	FBtr0086008
chr2R	2080661	2082281	tinman-early_511	302.39	chr2R	2081443	10.2971	intron	1	chr2R	2076927	2083156	-	intron	Ptr	FBgn0033068	Ptr-RA	FBtr0086003
chr2R	2101256	2102050	tinman-early_512	64.14	chr2R	2101605	4.36505	five_prime_UTR	0	chr2R	2101447	2101623	-	five_prime_UTR	l(2)k14710	FBgn0021847	l(2)k14710-RA	FBtr0086000
chr2R	2102330	2102954	tinman-early_513	50.27	chr2R	2102642	3.76531	intron	1	chr2R	2102257	2120770	+	intron	bin3	FBgn0033073	bin3-RB	FBtr0085992
chr2R	2410591	2412020	tinman-early_514	97.15	chr2R	2411150	5.55443	intron	1	chr2R	2391194	2501609	+	intron	jing	FBgn0086655	jing-RI	FBtr0114365
chr2R	2424921	2425872	tinman-early_515	89.31	chr2R	2425380	5.29457	intron	1	chr2R	2391194	2501609	+	intron	jing	FBgn0086655	jing-RI	FBtr0114365
chr2R	2459929	2463434	tinman-early_516	246.09	chr2R	2461141	9.23412	intron	1	chr2R	2391194	2501609	+	intron	jing	FBgn0086655	jing-RI	FBtr0114365
chr2R	2464360	2465148	tinman-early_517	61.14	chr2R	2464740	4.24158	intron	1	chr2R	2391194	2501609	+	intron	jing	FBgn0086655	jing-RI	FBtr0114365
chr2R	2472778	2474215	tinman-early_518	77.55	chr2R	2473353	4.88074	intron	1	chr2R	2391194	2501609	+	intron	jing	FBgn0086655	jing-RI	FBtr0114365
chr2R	2481374	2483022	tinman-early_519	71.65	chr2R	2482612	4.66022	intron	1	chr2R	2391194	2501609	+	intron	jing	FBgn0086655	jing-RI	FBtr0114365
chr2R	2497715	2498806	tinman-early_520	85.44	chr2R	2498221	5.1618	intron	1	chr2R	2391194	2501609	+	intron	jing	FBgn0086655	jing-RI	FBtr0114365
chr2R	2499864	2500881	tinman-early_521	79.58	chr2R	2500423	4.95437	intron	1	chr2R	2498404	2501609	+	intron	jing	FBgn0086655	jing-RH	FBtr0114364
chr2R	2517081	2520833	tinman-early_522	327.12	chr2R	2517892	10.7316	intron	2	chr2R	2515427	2519531	-	intron	Vha16	FBgn0004145	Vha16-RA	FBtr0086150
chr2R	2549620	2550853	tinman-early_523	82.09	chr2R	2550220	5.04409	exon	0	chr2R	2550074	2550262	+	exon	Adf1	FBgn0000054	Adf1-RA	FBtr0086111
chr2R	2636519	2637739	tinman-early_524	103.76	chr2R	2637075	5.76488	intron	1	chr2R	2636895	2640136	+	intron	Eb1	FBgn0027066	Eb1-RB	FBtr0086127
chr2R	2759506	2760612	tinman-early_525	78.8	chr2R	2760013	4.92623	intron	1	chr2R	2754447	2760038	-	intron	coro	FBgn0033109	coro-RA	FBtr0086207
chr2R	2770543	2771167	tinman-early_526	51.33	chr2R	2770855	3.8144	three_prime_UTR	1	chr2R	2770619	2770912	+	three_prime_UTR	CG9455	FBgn0033113	CG9455-RA	FBtr0086162
chr2R	2872618	2873711	tinman-early_527	73.19	chr2R	2873252	4.71862	five_prime_UTR	0	chr2R	2873233	2873849	+	five_prime_UTR	CG17002	FBgn0033122	CG17002-RB	FBtr0086170
chr2R	3028705	3029791	tinman-early_528	81.3	chr2R	3029272	5.01582	intergenic	-5931	chr2R	3035203	3035251	+	exon	Spn43Aa	FBgn0024294	Spn43Aa-RA	FBtr0089041
chr2R	3266467	3269597	tinman-early_529	550.56	chr2R	3268149	14.0711	intron	1	chr2R	3265220	3268975	-	intron	Dscam	FBgn0033159	Dscam-RA	FBtr0089016
chr2R	3305625	3307348	tinman-early_530	82.68	chr2R	3306783	5.065	five_prime_UTR	0	chr2R	3306537	3307503	+	five_prime_UTR	so	FBgn0003460	so-RA	FBtr0088970
chr2R	3314249	3315084	tinman-early_531	66.94	chr2R	3314696	4.47706	intron	6	chr2R	3313745	3321225	+	intron	so	FBgn0003460	so-RA	FBtr0088970
chr2R	3319913	3321512	tinman-early_532	192.82	chr2R	3320834	8.10519	intron	6	chr2R	3313745	3321225	+	intron	so	FBgn0003460	so-RA	FBtr0088970
chr2R	3373324	3377597	tinman-early_533	392.94	chr2R	3376046	11.812	intron	2	chr2R	3373673	3376837	-	intron	wech	FBgn0259745	wech-RC	FBtr0300082
chr2R	3416573	3419233	tinman-early_534	316.56	chr2R	3418224	10.5483	intron	1	chr2R	3415482	3420257	-	intron	CG1600	FBgn0033188	CG1600-RA	FBtr0088956
chr2R	3454019	3454930	tinman-early_535	66.38	chr2R	3454441	4.45474	intergenic	-201	chr2R	3454018	3454240	-	exon	boca	FBgn0004132	boca-RA	FBtr0088953
chr2R	3561297	3562486	tinman-early_536	96.49	chr2R	3561890	5.53314	five_prime_UTR	0	chr2R	3561809	3561908	-	five_prime_UTR	mRpL52	FBgn0033208	mRpL52-RA	FBtr0088942
chr2R	3586294	3587225	tinman-early_537	66	chr2R	3586723	4.43976	intergenic	-63	chr2R	3586786	3586892	+	exon	CG30493	FBgn0050493	CG30493-RB	FBtr0088925
chr2R	3693212	3694880	tinman-early_538	75.4	chr2R	3694427	4.8012	intron	1	chr2R	3694104	3694576	+	intron	sax	FBgn0003317	sax-RA	FBtr0088832
chr2R	3905759	3907246	tinman-early_539	111.73	chr2R	3906384	6.00973	intergenic	-5125	chr2R	3900577	3901259	-	exon	CG14762	FBgn0033250	CG14762-RA	FBtr0088867
chr2R	3916321	3917371	tinman-early_540	90.45	chr2R	3916747	5.33314	intergenic	-2391	chr2R	3919138	3919749	+	exon	Optix	FBgn0025360	Optix-RA	FBtr0088865
chr2R	3917725	3919234	tinman-early_541	185.79	chr2R	3918556	7.94444	intergenic	-582	chr2R	3919138	3919749	+	exon	Optix	FBgn0025360	Optix-RA	FBtr0088865
chr2R	3930403	3931417	tinman-early_542	69.95	chr2R	3930828	4.5947	intergenic	787	chr2R	3928698	3930041	+	exon	Optix	FBgn0025360	Optix-RA	FBtr0088865
chr2R	3955156	3956946	tinman-early_543	227.69	chr2R	3956014	8.85997	intron	1	chr2R	3955586	3957375	+	intron	lig	FBgn0020279	lig-RB	FBtr0088775
chr2R	3967029	3968252	tinman-early_544	120.78	chr2R	3967710	6.27676	intergenic	-149	chr2R	3966742	3967561	-	exon	Vps28	FBgn0021814	Vps28-RA	FBtr0088825
chr2R	3970509	3971201	tinman-early_545	53.33	chr2R	3970854	3.90496	exon	0	chr2R	3970483	3970890	+	exon	sut1	FBgn0028563	sut1-RA	FBtr0088777
chr2R	4009954	4010578	tinman-early_546	50.63	chr2R	4010266	3.78189	five_prime_UTR	0	chr2R	4009891	4010356	-	five_prime_UTR	CG30372	FBgn0050372	CG30372-RC	FBtr0300954
chr2R	4114370	4115133	tinman-early_547	58.53	chr2R	4114682	4.13189	intergenic	1022	chr2R	4115704	4116229	-	exon	CG34217	FBgn0085246	CG34217-RA	FBtr0112410
chr2R	4123751	4126075	tinman-early_548	807.34	chr2R	4125093	17.1322	five_prime_UTR	0	chr2R	4124774	4125561	+	five_prime_UTR	pnut	FBgn0013726	pnut-RB	FBtr0088792
chr2R	4127892	4129779	tinman-early_549	73.24	chr2R	4128574	4.72041	intergenic	739	chr2R	4124774	4127835	+	exon	pnut	FBgn0013726	pnut-RB	FBtr0088792
chr2R	4133093	4134324	tinman-early_550	139.28	chr2R	4133729	6.79109	intergenic	5894	chr2R	4124774	4127835	+	exon	pnut	FBgn0013726	pnut-RB	FBtr0088792
chr2R	4137535	4138711	tinman-early_551	139.04	chr2R	4138079	6.78476	intergenic	-3682	chr2R	4141761	4141982	+	exon	CG14760	FBgn0033277	CG14760-RA	FBtr0088794
chr2R	4475597	4476265	tinman-early_552	53.28	chr2R	4475953	3.90258	intergenic	-2048	chr2R	4478001	4478095	+	exon	CG14752	FBgn0033307	CG14752-RA	FBtr0088691
chr2R	4495067	4495727	tinman-early_553	53.1	chr2R	4495379	3.8945	intron	1	chr2R	4488735	4495661	+	intron	rgr	FBgn0033310	rgr-RB	FBtr0301542
chr2R	4502282	4503306	tinman-early_554	77.12	chr2R	4502663	4.86494	five_prime_UTR	0	chr2R	4502544	4502748	+	five_prime_UTR	Cirl	FBgn0033313	Cirl-RC	FBtr0290113
chr2R	4523462	4525547	tinman-early_555	168.6	chr2R	4524991	7.53791	intergenic	-5524	chr2R	4519138	4519467	-	exon	CG8635	FBgn0033317	CG8635-RA	FBtr0088727
chr2R	4526995	4528058	tinman-early_556	73.87	chr2R	4527565	4.74432	intergenic	-8098	chr2R	4519138	4519467	-	exon	CG8635	FBgn0033317	CG8635-RA	FBtr0088727
chr2R	4536678	4538052	tinman-early_557	82.8	chr2R	4537154	5.06937	five_prime_UTR	0	chr2R	4537140	4537926	+	five_prime_UTR	ptc	FBgn0003892	ptc-RA	FBtr0089427
chr2R	4541393	4542820	tinman-early_558	207.41	chr2R	4542230	8.42886	intron	1	chr2R	4538056	4547456	+	intron	ptc	FBgn0003892	ptc-RA	FBtr0089427
chr2R	4542926	4544084	tinman-early_559	78.16	chr2R	4543325	4.90284	intron	1	chr2R	4538056	4547456	+	intron	ptc	FBgn0003892	ptc-RA	FBtr0089427
chr2R	4544085	4544746	tinman-early_560	52.43	chr2R	4544434	3.86404	intron	1	chr2R	4538056	4547456	+	intron	ptc	FBgn0003892	ptc-RA	FBtr0089427
chr2R	4544808	4546710	tinman-early_561	102.83	chr2R	4546038	5.73584	intron	1	chr2R	4538056	4547456	+	intron	ptc	FBgn0003892	ptc-RA	FBtr0089427
chr2R	4553113	4555675	tinman-early_562	214.96	chr2R	4553876	8.59178	intron	1	chr2R	4553817	4554272	+	intron	l(2)44DEa	FBgn0010609	l(2)44DEa-RA	FBtr0088699
chr2R	4557231	4558436	tinman-early_563	125.49	chr2R	4557841	6.41127	intron	2	chr2R	4554300	4562151	+	intron	l(2)44DEa	FBgn0010609	l(2)44DEa-RE	FBtr0100427
chr2R	4684315	4686441	tinman-early_564	175.66	chr2R	4685719	7.70752	intergenic	-303	chr2R	4686022	4686735	+	exon	sns	FBgn0024189	sns-RA	FBtr0088635
chr2R	4687312	4688399	tinman-early_565	66.12	chr2R	4687759	4.44451	intron	1	chr2R	4686736	4700263	+	intron	sns	FBgn0024189	sns-RA	FBtr0088635
chr2R	4688823	4690599	tinman-early_566	314.05	chr2R	4689614	10.5042	intron	1	chr2R	4686736	4700263	+	intron	sns	FBgn0024189	sns-RA	FBtr0088635
chr2R	4749613	4750932	tinman-early_567	176.11	chr2R	4750285	7.71815	intron	1	chr2R	4747936	4750347	+	intron	Rya-r44F	FBgn0011286	Rya-r44F-RC	FBtr0088637
chr2R	4794118	4795596	tinman-early_568	63.46	chr2R	4794769	4.33737	intergenic	-256	chr2R	4795025	4795401	+	exon	CG30349	FBgn0050349	CG30349-RA	FBtr0088650
chr2R	5019692	5020351	tinman-early_569	52.52	chr2R	5020004	3.86821	five_prime_UTR	0	chr2R	5019992	5020094	+	five_prime_UTR	Hydr1	FBgn0033382	Hydr1-RA	FBtr0088580
chr2R	5025167	5027542	tinman-early_570	329.57	chr2R	5026240	10.7738	intron	1	chr2R	5026076	5026442	+	intron	CG8788	FBgn0028955	CG8788-RA	FBtr0088581
chr2R	5064275	5065549	tinman-early_571	161.57	chr2R	5064828	7.3656	intergenic	-143	chr2R	5064647	5064685	-	exon	Rme-8	FBgn0015477	Rme-8-RA	FBtr0088618
chr2R	5084663	5085323	tinman-early_572	54.26	chr2R	5085011	3.9463	intron	1	chr2R	5083674	5086587	+	intron	unpg	FBgn0015561	unpg-RA	FBtr0088586
chr2R	5171515	5172658	tinman-early_573	64.1	chr2R	5172051	4.36326	intron	1	chr2R	5171635	5172463	-	intron	Pkn	FBgn0020621	Pkn-RB	FBtr0088601
chr2R	5179450	5180646	tinman-early_574	128.54	chr2R	5179933	6.49705	five_prime_UTR	0	chr2R	5179362	5180362	+	five_prime_UTR	Drep-2	FBgn0028408	Drep-2-RA	FBtr0088597
chr2R	5328229	5329441	tinman-early_575	83.35	chr2R	5328900	5.08853	intron	1	chr2R	5325238	5329011	-	intron	ced-6	FBgn0029092	ced-6-RC	FBtr0088549
chr2R	5380990	5381973	tinman-early_576	68.13	chr2R	5381497	4.52389	intergenic	-177	chr2R	5381674	5382758	+	exon	Wnt2	FBgn0004360	Wnt2-RA	FBtr0088512
chr2R	5433872	5435033	tinman-early_577	81.88	chr2R	5434360	5.03648	exon	0	chr2R	5434231	5434459	-	exon	CG1888	FBgn0033421	CG1888-RA	FBtr0088547
chr2R	5435645	5436269	tinman-early_578	50.47	chr2R	5435957	3.77455	intergenic	-1498	chr2R	5434231	5434459	-	exon	CG1888	FBgn0033421	CG1888-RA	FBtr0088547
chr2R	5465129	5467105	tinman-early_579	285.94	chr2R	5466289	9.99809	intron	1	chr2R	5465063	5467467	+	intron	CG1814	FBgn0033426	CG1814-RC	FBtr0088521
chr2R	5478056	5478968	tinman-early_580	64.5	chr2R	5478559	4.37938	intron	10	chr2R	5476311	5480251	-	intron	CG42600	FBgn0261016	CG42600-RC	FBtr0301879
chr2R	5579303	5580884	tinman-early_581	129.96	chr2R	5579949	6.53667	exon	0	chr2R	5579787	5580833	-	exon	Uba1	FBgn0023143	Uba1-RA	FBtr0088499
chr2R	5581579	5583156	tinman-early_582	443.01	chr2R	5582335	12.5729	intergenic	-1502	chr2R	5579787	5580833	-	exon	Uba1	FBgn0023143	Uba1-RA	FBtr0088499
chr2R	5586036	5587218	tinman-early_583	72.45	chr2R	5586421	4.69046	intergenic	-5467	chr2R	5591888	5592311	+	exon	CG30002	FBgn0260474	CG30002-RA	FBtr0088466
chr2R	5754827	5755628	tinman-early_584	92.71	chr2R	5755282	5.40875	intron	1	chr2R	5752984	5762325	-	intron	cbx	FBgn0011241	cbx-RA	FBtr0088452
chr2R	5755629	5756451	tinman-early_585	105.12	chr2R	5755858	5.80749	intron	1	chr2R	5752984	5762325	-	intron	cbx	FBgn0011241	cbx-RA	FBtr0088452
chr2R	5757508	5758819	tinman-early_586	168.8	chr2R	5758180	7.54276	intron	1	chr2R	5752984	5762325	-	intron	cbx	FBgn0011241	cbx-RA	FBtr0088452
chr2R	5758820	5759811	tinman-early_587	79.87	chr2R	5759317	4.96478	intron	1	chr2R	5752984	5762325	-	intron	cbx	FBgn0011241	cbx-RA	FBtr0088452
chr2R	5760313	5761442	tinman-early_588	78.68	chr2R	5761031	4.92176	intron	1	chr2R	5752984	5762325	-	intron	cbx	FBgn0011241	cbx-RA	FBtr0088452
chr2R	5762265	5763313	tinman-early_589	83.27	chr2R	5762650	5.08568	intergenic	-73	chr2R	5762326	5762577	-	exon	cbx	FBgn0011241	cbx-RA	FBtr0088452
chr2R	5817181	5818565	tinman-early_590	65.72	chr2R	5817890	4.42842	intron	2	chr2R	5809509	5828249	-	intron	Mef2	FBgn0011656	Mef2-RF	FBtr0088447
chr2R	5818566	5820490	tinman-early_591	415.11	chr2R	5819498	12.1546	intron	2	chr2R	5809509	5828249	-	intron	Mef2	FBgn0011656	Mef2-RF	FBtr0088447
chr2R	5820752	5824240	tinman-early_592	404.04	chr2R	5822857	11.9848	intron	2	chr2R	5809509	5828249	-	intron	Mef2	FBgn0011656	Mef2-RF	FBtr0088447
chr2R	5846728	5848649	tinman-early_593	210.29	chr2R	5847482	8.49143	intron	1	chr2R	5847212	5848272	-	intron	CG15863	FBgn0033467	CG15863-RA	FBtr0088441
chr2R	5860677	5862062	tinman-early_594	89.78	chr2R	5861426	5.31045	intergenic	1131	chr2R	5860006	5860295	+	exon	CG12134	FBgn0033471	CG12134-RB	FBtr0088389
chr2R	5865877	5867436	tinman-early_595	129.48	chr2R	5866633	6.52338	intergenic	-113	chr2R	5866746	5867058	+	exon	eve	FBgn0000606	eve-RA	FBtr0088390
chr2R	5872052	5874149	tinman-early_596	248.13	chr2R	5873137	9.27482	intergenic	-3529	chr2R	5876666	5876808	+	exon	TER94	FBgn0261014	TER94-RA	FBtr0088391
chr2R	5876043	5876741	tinman-early_597	51.81	chr2R	5876355	3.83622	intergenic	-311	chr2R	5876666	5876808	+	exon	TER94	FBgn0261014	TER94-RA	FBtr0088391
chr2R	5939123	5940174	tinman-early_598	78.33	chr2R	5939681	4.90904	five_prime_UTR	0	chr2R	5939392	5939682	-	five_prime_UTR	CG12918	FBgn0033477	CG12918-RA	FBtr0088433
chr2R	5942440	5944815	tinman-early_599	221.94	chr2R	5944114	8.73977	intron	1	chr2R	5940141	5944553	+	intron	magu	FBgn0033478	magu-RD	FBtr0088399
chr2R	5953472	5954566	tinman-early_600	70.91	chr2R	5954172	4.63167	five_prime_UTR	0	chr2R	5954154	5954318	+	five_prime_UTR	mRpL42	FBgn0033480	mRpL42-RA	FBtr0088403
chr2R	5965637	5966261	tinman-early_601	51.59	chr2R	5965949	3.8259	five_prime_UTR	0	chr2R	5965870	5966516	+	five_prime_UTR	egr	FBgn0033483	egr-RB	FBtr0088406
chr2R	5986664	5987820	tinman-early_602	79.85	chr2R	5987289	4.9642	exon	1	chr2R	5987184	5987355	+	exon	14-3-3zeta	FBgn0004907	14-3-3zeta-RB	FBtr0088412
chr2R	5988134	5988758	tinman-early_603	51.89	chr2R	5988446	3.83954	intron	1	chr2R	5987244	5991760	+	intron	14-3-3zeta	FBgn0004907	14-3-3zeta-RE	FBtr0088415
chr2R	6011320	6012916	tinman-early_604	146.8	chr2R	6012273	6.99011	five_prime_UTR	0	chr2R	6011793	6014710	+	five_prime_UTR	gem	FBgn0050011	gem-RC	FBtr0089758
chr2R	6158648	6159312	tinman-early_605	52.54	chr2R	6158960	3.86934	intron	3	chr2R	6157007	6182116	+	intron	CAP	FBgn0033504	CAP-RI	FBtr0088338
chr2R	6163650	6164274	tinman-early_606	51.62	chr2R	6163962	3.82723	intron	1	chr2R	6159586	6182116	+	intron	CAP	FBgn0033504	CAP-RH	FBtr0088339
chr2R	6173618	6174415	tinman-early_607	77.87	chr2R	6173962	4.89208	intron	1	chr2R	6159586	6179999	+	intron	CAP	FBgn0033504	CAP-RK	FBtr0299825
chr2R	6201218	6204569	tinman-early_608	281.49	chr2R	6203399	9.91562	intron	1	chr2R	6202010	6203905	+	intron	Ndg	FBgn0026403	Ndg-RA	FBtr0088349
chr2R	6308232	6309957	tinman-early_609	111.65	chr2R	6309213	6.0073	intergenic	-525	chr2R	6309738	6310343	+	exon	CG33474	FBgn0053474	CG33474-RA	FBtr0088260
chr2R	6310571	6312049	tinman-early_610	98.68	chr2R	6311145	5.60392	intergenic	-796	chr2R	6311941	6312119	+	exon	Prx2540-1	FBgn0033520	Prx2540-1-RA	FBtr0088261
chr2R	6315498	6318594	tinman-early_611	151.99	chr2R	6316273	7.12425	intergenic	-855	chr2R	6315242	6315418	-	exon	CG12896	FBgn0033521	CG12896-RA	FBtr0088315
chr2R	6372338	6373678	tinman-early_612	133.96	chr2R	6372939	6.64705	intron	5	chr2R	6371758	6419543	-	intron	lola	FBgn0005630	lola-RR	FBtr0089357
chr2R	6373679	6375055	tinman-early_613	191.13	chr2R	6374299	8.06671	intron	5	chr2R	6371758	6419543	-	intron	lola	FBgn0005630	lola-RR	FBtr0089357
chr2R	6376218	6376842	tinman-early_614	50.31	chr2R	6376530	3.7671	intron	5	chr2R	6371758	6419543	-	intron	lola	FBgn0005630	lola-RR	FBtr0089357
chr2R	6421589	6424371	tinman-early_615	247.95	chr2R	6423525	9.27113	intron	1	chr2R	6421474	6430409	-	intron	lola	FBgn0005630	lola-RR	FBtr0089357
chr2R	6427506	6428948	tinman-early_616	90.42	chr2R	6428153	5.33205	intron	1	chr2R	6421474	6428849	-	intron	lola	FBgn0005630	lola-RG	FBtr0089347
chr2R	6428949	6430122	tinman-early_617	97.21	chr2R	6429264	5.55628	intron	1	chr2R	6421474	6430409	-	intron	lola	FBgn0005630	lola-RR	FBtr0089357
chr2R	6435274	6436616	tinman-early_618	147.73	chr2R	6435941	7.01414	intergenic	-5174	chr2R	6430410	6430767	-	exon	lola	FBgn0005630	lola-RR	FBtr0089357
chr2R	6445757	6446455	tinman-early_619	53.41	chr2R	6446098	3.90814	intron	1	chr2R	6445882	6449190	+	intron	psq	FBgn0004399	psq-RC	FBtr0088282
chr2R	6468731	6470968	tinman-early_620	66.6	chr2R	6469507	4.46353	intron	2	chr2R	6457648	6498054	+	intron	psq	FBgn0004399	psq-RG	FBtr0088280
chr2R	6471274	6472396	tinman-early_621	82.45	chr2R	6471850	5.0568	intron	1	chr2R	6471629	6498054	+	intron	psq	FBgn0004399	psq-RD	FBtr0088278
chr2R	6700428	6701452	tinman-early_622	73.25	chr2R	6700953	4.72085	intergenic	-103	chr2R	6701056	6701241	+	exon	CG7222	FBgn0033551	CG7222-RA	FBtr0088223
chr2R	6730821	6732545	tinman-early_623	358.66	chr2R	6731620	11.262	intron	5	chr2R	6731017	6735957	-	intron	CG30015	FBgn0050015	CG30015-RA	FBtr0088242
chr2R	6758282	6759041	tinman-early_624	56.08	chr2R	6758626	4.02623	intron	1	chr2R	6750461	6761358	-	intron	CG30015	FBgn0050015	CG30015-RB	FBtr0088243
chr2R	6761531	6762723	tinman-early_625	91.77	chr2R	6762270	5.3774	intergenic	-41	chr2R	6762076	6762229	-	exon	CG30015	FBgn0050015	CG30015-RA	FBtr0088242
chr2R	6804035	6805427	tinman-early_626	132.17	chr2R	6804482	6.59809	intergenic	6492	chr2R	6797547	6797990	+	exon	Obp47a	FBgn0033573	Obp47a-RA	FBtr0088199
chr2R	6860652	6862252	tinman-early_627	129.74	chr2R	6861474	6.53064	intergenic	8807	chr2R	6870281	6870978	-	exon	luna	FBgn0040765	luna-RB	FBtr0088210
chr2R	6880867	6882518	tinman-early_628	205.13	chr2R	6881696	8.37902	intron	1	chr2R	6878630	6987036	-	intron	luna	FBgn0040765	luna-RB	FBtr0088210
chr2R	6972481	6973821	tinman-early_629	106.3	chr2R	6973302	5.84419	intron	1	chr2R	6878630	6987036	-	intron	luna	FBgn0040765	luna-RB	FBtr0088210
chr2R	7069834	7071014	tinman-early_630	103.14	chr2R	7070342	5.74549	intron	1	chr2R	7062311	7077844	+	intron	shn	FBgn0003396	shn-RD	FBtr0088101
chr2R	7083325	7084179	tinman-early_631	67.99	chr2R	7083752	4.51843	intron	2	chr2R	7077902	7095749	+	intron	shn	FBgn0003396	shn-RA	FBtr0088098
chr2R	7084180	7085464	tinman-early_632	133.6	chr2R	7084995	6.63738	intron	2	chr2R	7077902	7095749	+	intron	shn	FBgn0003396	shn-RA	FBtr0088098
chr2R	7085465	7088117	tinman-early_633	652.03	chr2R	7086545	15.3529	intron	1	chr2R	7086507	7095749	+	intron	shn	FBgn0003396	shn-RB	FBtr0088099
chr2R	7176467	7177521	tinman-early_634	80.52	chr2R	7176895	4.98824	intron	1	chr2R	7176066	7176897	-	intron	fbl6	FBgn0033609	fbl6-RB	FBtr0088179
chr2R	7184201	7185220	tinman-early_635	61.86	chr2R	7184707	4.27148	intron	1	chr2R	7182291	7184766	-	intron	CG42336	FBgn0259238	CG42336-RB	FBtr0299853
chr2R	7194005	7195337	tinman-early_636	75.83	chr2R	7194666	4.81725	intron	1	chr2R	7194465	7194765	-	intron	Fpps	FBgn0025373	Fpps-RA	FBtr0088170
chr2R	7284480	7287144	tinman-early_637	249.55	chr2R	7286381	9.30288	intergenic	-1446	chr2R	7284399	7284935	-	exon	sprt	FBgn0082585	sprt-RA	FBtr0088146
chr2R	7287292	7288627	tinman-early_638	137.53	chr2R	7287889	6.74401	intergenic	-2954	chr2R	7284399	7284935	-	exon	sprt	FBgn0082585	sprt-RA	FBtr0088146
chr2R	7290822	7292526	tinman-early_639	82.07	chr2R	7291950	5.04332	intergenic	-1241	chr2R	7293191	7293515	+	exon	CG7759	FBgn0033633	CG7759-RA	FBtr0088133
chr2R	7362287	7363906	tinman-early_640	74.14	chr2R	7363146	4.75429	five_prime_UTR	0	chr2R	7362315	7363480	+	five_prime_UTR	inv	FBgn0001269	inv-RA	FBtr0088067
chr2R	7364440	7366290	tinman-early_641	265.19	chr2R	7365247	9.6076	intron	1	chr2R	7364775	7392433	+	intron	inv	FBgn0001269	inv-RB	FBtr0088069
chr2R	7412697	7413997	tinman-early_642	103.02	chr2R	7413416	5.74186	intron	1	chr2R	7412731	7413863	-	intron	en	FBgn0000577	en-RA	FBtr0088096
chr2R	7414899	7418108	tinman-early_643	203.29	chr2R	7417219	8.3386	intergenic	-1504	chr2R	7413864	7415715	-	exon	en	FBgn0000577	en-RB	FBtr0088095
chr2R	7435497	7437097	tinman-early_644	201.17	chr2R	7436366	8.29182	intergenic	-20651	chr2R	7413864	7415715	-	exon	en	FBgn0000577	en-RB	FBtr0088095
chr2R	7439208	7439935	tinman-early_645	51.33	chr2R	7439520	3.81415	intergenic	-23805	chr2R	7413864	7415715	-	exon	en	FBgn0000577	en-RB	FBtr0088095
chr2R	7447769	7449525	tinman-early_646	266.72	chr2R	7448571	9.63695	intergenic	17814	chr2R	7466385	7467488	-	exon	tou	FBgn0033636	tou-RA	FBtr0088091
chr2R	7452961	7453585	tinman-early_647	51.61	chr2R	7453273	3.82712	intergenic	13112	chr2R	7466385	7467488	-	exon	tou	FBgn0033636	tou-RA	FBtr0088091
chr2R	7479048	7481636	tinman-early_648	797.99	chr2R	7480175	17.0303	intron	1	chr2R	7479681	7503083	-	intron	tou	FBgn0033636	tou-RA	FBtr0088091
chr2R	7490323	7490947	tinman-early_649	50.85	chr2R	7490635	3.79205	intron	1	chr2R	7479681	7503083	-	intron	tou	FBgn0033636	tou-RA	FBtr0088091
chr2R	7490948	7491893	tinman-early_650	72.86	chr2R	7491439	4.70622	intron	1	chr2R	7479681	7503083	-	intron	tou	FBgn0033636	tou-RA	FBtr0088091
chr2R	7491894	7493218	tinman-early_651	135.37	chr2R	7492584	6.6855	intron	1	chr2R	7479681	7503083	-	intron	tou	FBgn0033636	tou-RA	FBtr0088091
chr2R	7502473	7504309	tinman-early_652	99.27	chr2R	7503610	5.6229	intergenic	-274	chr2R	7503084	7503336	-	exon	tou	FBgn0033636	tou-RA	FBtr0088091
chr2R	7519141	7521548	tinman-early_653	225.44	chr2R	7520804	8.81312	intergenic	-729	chr2R	7519446	7520075	-	exon	CG9005	FBgn0033638	CG9005-RB	FBtr0300945
chr2R	7538076	7539454	tinman-early_654	134.04	chr2R	7538716	6.64919	five_prime_UTR	0	chr2R	7538356	7538729	-	five_prime_UTR	CG9003	FBgn0033639	CG9003-RD	FBtr0113069
chr2R	7546118	7546972	tinman-early_655	55.96	chr2R	7546545	4.02099	intron	2	chr2R	7540589	7565710	-	intron	Roc2	FBgn0044020	Roc2-RA	FBtr0088085
chr2R	7578275	7579410	tinman-early_656	81.35	chr2R	7578947	5.01787	intron	1	chr2R	7578918	7579004	+	intron	CG13197	FBgn0062449	CG13197-RA	FBtr0088078
chr2R	7779322	7781152	tinman-early_657	234.07	chr2R	7780105	8.99136	intron	1	chr2R	7779892	7781065	+	intron	Ef1alpha48D	FBgn0000556	Ef1alpha48D-RB	FBtr0088036
chr2R	7872191	7873132	tinman-early_658	65.56	chr2R	7872567	4.42194	exon	0	chr2R	7872324	7872572	-	exon	RnrS	FBgn0011704	RnrS-RA	FBtr0088046
chr2R	7904174	7907581	tinman-early_659	623.44	chr2R	7906595	15.0026	five_prime_UTR	0	chr2R	7906435	7907329	-	five_prime_UTR	otk	FBgn0004839	otk-RA	FBtr0088028
chr2R	7914941	7916013	tinman-early_660	85.05	chr2R	7915515	5.14827	five_prime_UTR	0	chr2R	7915497	7915737	+	five_prime_UTR	pds5	FBgn0260012	pds5-RA	FBtr0087974
chr2R	7998625	7999249	tinman-early_661	52.06	chr2R	7998937	3.84745	intron	1	chr2R	7980413	8004103	-	intron	jeb	FBgn0086677	jeb-RA	FBtr0088021
chr2R	8000236	8002545	tinman-early_662	406.23	chr2R	8001130	12.0185	intron	1	chr2R	7980413	8004103	-	intron	jeb	FBgn0086677	jeb-RA	FBtr0088021
chr2R	8005996	8007431	tinman-early_663	112.1	chr2R	8006789	6.02087	intergenic	-412	chr2R	8004104	8006377	-	exon	jeb	FBgn0086677	jeb-RA	FBtr0088021
chr2R	8037685	8038600	tinman-early_664	55.97	chr2R	8038253	4.02156	intron	1	chr2R	8037642	8038415	-	intron	CG8878	FBgn0027504	CG8878-RA	FBtr0088017
chr2R	8059847	8060932	tinman-early_665	77.61	chr2R	8060395	4.88278	intron	1	chr2R	8055709	8061595	-	intron	Oda	FBgn0014184	Oda-RA	FBtr0088013
chr2R	8416431	8417376	tinman-early_666	67.72	chr2R	8416989	4.5079	five_prime_UTR	0	chr2R	8416561	8417231	+	five_prime_UTR	fra	FBgn0011592	fra-RB	FBtr0087821
chr2R	8419137	8420433	tinman-early_667	127.18	chr2R	8419881	6.45916	intron	1	chr2R	8417332	8444077	+	intron	fra	FBgn0011592	fra-RB	FBtr0087821
chr2R	8475202	8478151	tinman-early_668	218.79	chr2R	8476994	8.67328	intron	1	chr2R	8473578	8479833	-	intron	Sin3A	FBgn0022764	Sin3A-RB	FBtr0087890
chr2R	8479089	8480679	tinman-early_669	222.68	chr2R	8479933	8.75537	intron	1	chr2R	8473578	8480233	-	intron	Sin3A	FBgn0022764	Sin3A-RC	FBtr0087887
chr2R	8664135	8664986	tinman-early_670	64.69	chr2R	8664447	4.38706	intergenic	-3602	chr2R	8668049	8668897	+	exon	sca	FBgn0003326	sca-RB	FBtr0087856
chr2R	8667056	8668128	tinman-early_671	96.58	chr2R	8667480	5.53586	intergenic	-569	chr2R	8668049	8668897	+	exon	sca	FBgn0003326	sca-RB	FBtr0087856
chr2R	8770807	8772702	tinman-early_672	264.38	chr2R	8771812	9.59219	five_prime_UTR	0	chr2R	8771794	8772816	+	five_prime_UTR	vg	FBgn0003975	vg-RA	FBtr0087785
chr2R	8786792	8787678	tinman-early_673	72.47	chr2R	8787214	4.6915	intergenic	314	chr2R	8786187	8786900	+	exon	vg	FBgn0003975	vg-RA	FBtr0087785
chr2R	8791149	8792981	tinman-early_674	149.19	chr2R	8791767	7.05206	intergenic	4867	chr2R	8786187	8786900	+	exon	vg	FBgn0003975	vg-RA	FBtr0087785
chr2R	8803026	8804453	tinman-early_675	101.51	chr2R	8803703	5.69413	intron	1	chr2R	8803570	8805499	+	intron	NAT1	FBgn0010488	NAT1-RA	FBtr0087786
chr2R	8844307	8848799	tinman-early_676	837.24	chr2R	8847495	17.4542	intergenic	4820	chr2R	8842281	8842675	+	exon	CG13321	FBgn0033787	CG13321-RA	FBtr0087792
chr2R	8852748	8853642	tinman-early_677	71.47	chr2R	8853201	4.65313	intergenic	614	chr2R	8853815	8857686	-	exon	Psc	FBgn0005624	Psc-RA	FBtr0087798
chr2R	8866308	8869430	tinman-early_678	188.51	chr2R	8867927	8.00705	five_prime_UTR	0	chr2R	8867553	8868494	-	five_prime_UTR	Psc	FBgn0005624	Psc-RA	FBtr0087798
chr2R	8871570	8873991	tinman-early_679	309.3	chr2R	8872340	10.4204	intergenic	-3846	chr2R	8867553	8868494	-	exon	Psc	FBgn0005624	Psc-RA	FBtr0087798
chr2R	8878877	8880120	tinman-early_680	131.72	chr2R	8879541	6.58557	intergenic	-1861	chr2R	8881402	8881449	+	exon	CG33798	FBgn0053798	CG33798-RA	FBtr0091802
chr2R	8883096	8885248	tinman-early_681	163.59	chr2R	8884029	7.41544	intergenic	-1	chr2R	8884030	8884316	+	exon	Su(z)2	FBgn0008654	Su(z)2-RB	FBtr0300387
chr2R	8900520	8901144	tinman-early_682	50.53	chr2R	8900832	3.77727	intergenic	5525	chr2R	8893270	8895307	+	exon	Su(z)2	FBgn0008654	Su(z)2-RB	FBtr0300387
chr2R	8905544	8908126	tinman-early_683	459.63	chr2R	8906918	12.8157	intergenic	11611	chr2R	8893270	8895307	+	exon	Su(z)2	FBgn0008654	Su(z)2-RB	FBtr0300387
chr2R	8915391	8916387	tinman-early_684	61.97	chr2R	8916040	4.27602	intergenic	18198	chr2R	8934238	8934793	-	exon	CG13323	FBgn0033788	CG13323-RA	FBtr0087797
chr2R	8929193	8930847	tinman-early_685	263.56	chr2R	8930036	9.57644	intergenic	4202	chr2R	8934238	8934793	-	exon	CG13323	FBgn0033788	CG13323-RA	FBtr0087797
chr2R	8942430	8944033	tinman-early_686	105.26	chr2R	8943426	5.81176	intergenic	655	chr2R	8944081	8945726	-	exon	Drl-2	FBgn0033791	Drl-2-RB	FBtr0087794
chr2R	9045232	9046910	tinman-early_687	452.97	chr2R	9046080	12.7189	intron	1	chr2R	9045782	9046271	-	intron	TppII	FBgn0020370	TppII-RD	FBtr0087774
chr2R	9075119	9079066	tinman-early_688	429.6	chr2R	9077010	12.3736	intron	1	chr2R	9075414	9077065	-	intron	Kdm4B	FBgn0053182	Kdm4B-RC	FBtr0302053
chr2R	9079067	9079728	tinman-early_689	53.99	chr2R	9079344	3.93422	intron	1	chr2R	9075414	9085717	-	intron	Kdm4B	FBgn0053182	Kdm4B-RA	FBtr0087770
chr2R	9082143	9082999	tinman-early_690	64.27	chr2R	9082569	4.37018	intron	2	chr2R	9075414	9085181	-	intron	Kdm4B	FBgn0053182	Kdm4B-RD	FBtr0302054
chr2R	9083516	9084140	tinman-early_691	51.22	chr2R	9083828	3.80901	intron	2	chr2R	9075414	9085181	-	intron	Kdm4B	FBgn0053182	Kdm4B-RD	FBtr0302054
chr2R	9111052	9113108	tinman-early_692	140.49	chr2R	9112440	6.82351	intron	1	chr2R	9110618	9112971	+	intron	Dp	FBgn0011763	Dp-RA	FBtr0087740
chr2R	9224266	9226788	tinman-early_693	177.95	chr2R	9225139	7.76164	intergenic	-8154	chr2R	9216965	9216985	-	exon	mir-184S	FBgn0067725	mir-184S-RA	FBtr0091554
chr2R	9226789	9227391	tinman-early_694	51.56	chr2R	9227079	3.82465	intergenic	-10094	chr2R	9216965	9216985	-	exon	mir-184S	FBgn0067725	mir-184S-RA	FBtr0091554
chr2R	9229993	9230977	tinman-early_695	87.03	chr2R	9230482	5.21661	intergenic	10749	chr2R	9241231	9241397	-	exon	CG17048	FBgn0033828	CG17048-RB	FBtr0302450
chr2R	9336290	9337165	tinman-early_696	54.78	chr2R	9336643	3.96945	intron	1	chr2R	9333096	9337678	-	intron	cnn	FBgn0013765	cnn-RA	FBtr0087703
chr2R	9337243	9338218	tinman-early_697	65.08	chr2R	9337723	4.40285	exon	0	chr2R	9337679	9337990	-	exon	cnn	FBgn0013765	cnn-RA	FBtr0087703
chr2R	9369441	9370860	tinman-early_698	93.43	chr2R	9370278	5.43253	intron	1	chr2R	9369590	9370659	-	intron	arr	FBgn0000119	arr-RA	FBtr0087702
chr2R	9432239	9434530	tinman-early_699	203.01	chr2R	9433476	8.33263	intron	1	chr2R	9426855	9434019	-	intron	CG6145	FBgn0033853	CG6145-RA	FBtr0087685
chr2R	9447172	9449790	tinman-early_700	310.14	chr2R	9448218	10.4353	intergenic	608	chr2R	9446050	9447610	+	exon	CG13334	FBgn0033856	CG13334-RA	FBtr0087677
chr2R	9450210	9456198	tinman-early_701	518.75	chr2R	9452103	13.6448	intergenic	4493	chr2R	9446050	9447610	+	exon	CG13334	FBgn0033856	CG13334-RA	FBtr0087677
chr2R	9456199	9459405	tinman-early_702	525.32	chr2R	9458304	13.7339	intergenic	585	chr2R	9458889	9459470	-	exon	CG13335	FBgn0033857	CG13335-RA	FBtr0087679
chr2R	9471352	9472706	tinman-early_703	228.69	chr2R	9471973	8.88071	intron	2	chr2R	9471088	9478104	-	intron	CG6191	FBgn0027581	CG6191-RA	FBtr0087678
chr2R	9480169	9480856	tinman-early_704	58.93	chr2R	9480517	4.14878	five_prime_UTR	0	chr2R	9480399	9480841	-	five_prime_UTR	CG6191	FBgn0027581	CG6191-RA	FBtr0087678
chr2R	9508251	9509647	tinman-early_705	275.15	chr2R	9508984	9.79684	intergenic	-1609	chr2R	9510593	9511189	+	exon	fas	FBgn0000633	fas-RA	FBtr0087625
chr2R	9548960	9550089	tinman-early_706	64.37	chr2R	9549570	4.37417	intron	3	chr2R	9541960	9593939	+	intron	fas	FBgn0000633	fas-RA	FBtr0087625
chr2R	9550476	9552460	tinman-early_707	180.72	chr2R	9551372	7.82683	intron	3	chr2R	9541960	9593939	+	intron	fas	FBgn0000633	fas-RA	FBtr0087625
chr2R	9563731	9564693	tinman-early_708	73.78	chr2R	9564154	4.74065	intron	3	chr2R	9541960	9593939	+	intron	fas	FBgn0000633	fas-RA	FBtr0087625
chr2R	9673751	9674655	tinman-early_709	56.07	chr2R	9674261	4.02578	intron	4	chr2R	9663942	9674377	+	intron	Cpr50Ca	FBgn0033867	Cpr50Ca-RA	FBtr0087629
chr2R	9740991	9742788	tinman-early_710	118.9	chr2R	9742102	6.22199	intergenic	140	chr2R	9742242	9742423	-	exon	CG6553	FBgn0033880	CG6553-RA	FBtr0087642
chr2R	9828251	9829766	tinman-early_711	72.45	chr2R	9828772	4.69076	intron	1	chr2R	9821688	9829570	-	intron	shot	FBgn0013733	shot-RB	FBtr0087616
chr2R	9840721	9842442	tinman-early_712	509.14	chr2R	9841531	13.5135	intron	3	chr2R	9839194	9842191	-	intron	AGO1	FBgn0026611	AGO1-RC	FBtr0087612
chr2R	9844275	9845578	tinman-early_713	155.4	chr2R	9844897	7.21088	intron	1	chr2R	9844856	9845466	-	intron	AGO1	FBgn0026611	AGO1-RC	FBtr0087612
chr2R	9852923	9853956	tinman-early_714	75.04	chr2R	9853388	4.78779	intron	2	chr2R	9849842	9854259	+	intron	Cp1	FBgn0013770	Cp1-RB	FBtr0087591
chr2R	9865404	9866338	tinman-early_715	64.59	chr2R	9865828	4.38307	intron	1	chr2R	9865355	9866446	-	intron	CG6701	FBgn0033889	CG6701-RA	FBtr0087607
chr2R	9880145	9881502	tinman-early_716	221.62	chr2R	9880802	8.73316	intron	2	chr2R	9879610	9897667	+	intron	mam	FBgn0002643	mam-RA	FBtr0087596
chr2R	9882322	9884091	tinman-early_717	208.55	chr2R	9882969	8.45364	intron	2	chr2R	9879610	9897667	+	intron	mam	FBgn0002643	mam-RA	FBtr0087596
chr2R	10061064	10063418	tinman-early_718	132.97	chr2R	10061842	6.61988	intron	1	chr2R	10061775	10061966	+	intron	cg	FBgn0000289	cg-RC	FBtr0087528
chr2R	10111462	10112481	tinman-early_719	69.56	chr2R	10112019	4.5797	intron	2	chr2R	10108271	10114915	+	intron	CG8468	FBgn0033913	CG8468-RC	FBtr0087532
chr2R	10130399	10132065	tinman-early_720	232.81	chr2R	10131298	8.96556	five_prime_UTR	0	chr2R	10131192	10131442	+	five_prime_UTR	CG8503	FBgn0033917	CG8503-RA	FBtr0087536
chr2R	10142901	10143860	tinman-early_721	69.11	chr2R	10143438	4.56238	five_prime_UTR	0	chr2R	10143429	10143697	-	five_prime_UTR	Hsc70-5	FBgn0001220	Hsc70-5-RA	FBtr0087568
chr2R	10194418	10195120	tinman-early_722	52.47	chr2R	10194771	3.86618	intergenic	-896	chr2R	10195667	10195798	+	exon	Shroom	FBgn0085408	Shroom-RD	FBtr0112614
chr2R	10199579	10200891	tinman-early_723	165.69	chr2R	10200166	7.46705	intron	1	chr2R	10195799	10202741	+	intron	Shroom	FBgn0085408	Shroom-RD	FBtr0112614
chr2R	10298162	10300279	tinman-early_724	452.85	chr2R	10299283	12.7171	intergenic	-33	chr2R	10299316	10301356	+	exon	Sin1	FBgn0033935	Sin1-RA	FBtr0087487
chr2R	10317574	10319732	tinman-early_725	516.98	chr2R	10318611	13.6207	intron	1	chr2R	10316250	10319412	-	intron	phyl	FBgn0013725	phyl-RA	FBtr0087516
chr2R	10368442	10370496	tinman-early_726	108.45	chr2R	10368998	5.91029	five_prime_UTR	0	chr2R	10368708	10369085	+	five_prime_UTR	L	FBgn0001332	L-RA	FBtr0087492
chr2R	10390640	10392564	tinman-early_727	407.1	chr2R	10391611	12.0319	five_prime_UTR	0	chr2R	10391514	10391874	+	five_prime_UTR	Asx	FBgn0000142	Asx-RA	FBtr0087493
chr2R	10488412	10489317	tinman-early_728	55.97	chr2R	10488896	4.0215	exon	0	chr2R	10488769	10488908	+	exon	CG30077	FBgn0050077	CG30077-RB	FBtr0301734
chr2R	10601669	10602710	tinman-early_729	73.7	chr2R	10602265	4.7378	intergenic	-1139	chr2R	10600317	10601126	-	exon	mspo	FBgn0020269	mspo-RA	FBtr0087477
chr2R	10665120	10665781	tinman-early_730	56.43	chr2R	10665469	4.0417	intron	5	chr2R	10663840	10673346	-	intron	kn	FBgn0001319	kn-RB	FBtr0112809
chr2R	10686321	10687447	tinman-early_731	72.99	chr2R	10686864	4.71121	intron	1	chr2R	10686129	10694354	-	intron	kn	FBgn0001319	kn-RC	FBtr0112810
chr2R	10688442	10690057	tinman-early_732	176.51	chr2R	10689279	7.72765	intron	1	chr2R	10686129	10694354	-	intron	kn	FBgn0001319	kn-RC	FBtr0112810
chr2R	10767026	10768500	tinman-early_733	246.01	chr2R	10767776	9.23267	exon	0	chr2R	10767736	10768877	-	exon	Cyp6a9	FBgn0013771	Cyp6a9-RB	FBtr0300128
chr2R	10806796	10807694	tinman-early_734	72.91	chr2R	10807269	4.70811	intergenic	-2396	chr2R	10804379	10804873	-	exon	CG10249	FBgn0027596	CG10249-RD	FBtr0112929
chr2R	10850723	10852502	tinman-early_735	169.17	chr2R	10851639	7.55192	intron	1	chr2R	10851431	10859234	+	intron	CG12424	FBgn0033987	CG12424-RC	FBtr0087409
chr2R	10869208	10870836	tinman-early_736	86.29	chr2R	10869705	5.19101	intron	1	chr2R	10869329	10877057	+	intron	pcs	FBgn0033988	pcs-RB	FBtr0301507
chr2R	10871119	10872603	tinman-early_737	167.23	chr2R	10871766	7.50462	intron	1	chr2R	10869329	10877057	+	intron	pcs	FBgn0033988	pcs-RB	FBtr0301507
chr2R	10883280	10884570	tinman-early_738	212.19	chr2R	10883925	8.53246	intergenic	-2589	chr2R	10881017	10881336	-	exon	CG10265	FBgn0033990	CG10265-RA	FBtr0087421
chr2R	10936259	10938171	tinman-early_739	305.02	chr2R	10937366	10.3443	intergenic	5642	chr2R	10943008	10943190	-	exon	CG33467	FBgn0053467	CG33467-RA	FBtr0089861
chr2R	10942061	10943161	tinman-early_740	88.95	chr2R	10942599	5.28228	intergenic	409	chr2R	10943008	10943190	-	exon	CG33467	FBgn0053467	CG33467-RA	FBtr0089861
chr2R	11005064	11006070	tinman-early_741	94.44	chr2R	11005661	5.46575	intron	1	chr2R	11003194	11025606	+	intron	chn	FBgn0015371	chn-RB	FBtr0087416
chr2R	11006135	11006894	tinman-early_742	55.02	chr2R	11006514	3.97968	intron	1	chr2R	11003194	11025606	+	intron	chn	FBgn0015371	chn-RB	FBtr0087416
chr2R	11015254	11016157	tinman-early_743	65.73	chr2R	11015705	4.42899	intron	1	chr2R	11003194	11025606	+	intron	chn	FBgn0015371	chn-RB	FBtr0087416
chr2R	11016389	11017932	tinman-early_744	147.01	chr2R	11017253	6.99551	intron	1	chr2R	11016691	11025606	+	intron	chn	FBgn0015371	chn-RA	FBtr0087415
chr2R	11018870	11021102	tinman-early_745	540.08	chr2R	11020004	13.932	intron	1	chr2R	11016691	11025606	+	intron	chn	FBgn0015371	chn-RA	FBtr0087415
chr2R	11132819	11134123	tinman-early_746	137.06	chr2R	11133449	6.73154	intergenic	-2841	chr2R	11136290	11136988	+	exon	scb	FBgn0003328	scb-RB	FBtr0087369
chr2R	11135746	11136370	tinman-early_747	51.18	chr2R	11136058	3.80737	intergenic	-232	chr2R	11136290	11136988	+	exon	scb	FBgn0003328	scb-RB	FBtr0087369
chr2R	11136371	11138134	tinman-early_748	185.15	chr2R	11137387	7.92964	intron	1	chr2R	11136989	11141550	+	intron	scb	FBgn0003328	scb-RB	FBtr0087369
chr2R	11209164	11210881	tinman-early_749	117.03	chr2R	11210219	6.16732	intron	1	chr2R	11210218	11210628	+	intron	Arf51F	FBgn0013750	Arf51F-RD	FBtr0087375
chr2R	11237217	11241954	tinman-early_750	645.73	chr2R	11241067	15.2764	intron	1	chr2R	11238100	11244325	+	intron	unc-5	FBgn0034013	unc-5-RA	FBtr0087382
chr2R	11242281	11243383	tinman-early_751	60.19	chr2R	11242841	4.20218	intron	1	chr2R	11238100	11244325	+	intron	unc-5	FBgn0034013	unc-5-RA	FBtr0087382
chr2R	11265782	11266985	tinman-early_752	135.47	chr2R	11266349	6.68822	intron	2	chr2R	11265927	11267061	-	intron	dup	FBgn0000996	dup-RA	FBtr0087387
chr2R	11267792	11268865	tinman-early_753	74.01	chr2R	11268247	4.74948	five_prime_UTR	0	chr2R	11267905	11268465	-	five_prime_UTR	dup	FBgn0000996	dup-RA	FBtr0087387
chr2R	11554514	11555494	tinman-early_754	69.25	chr2R	11555067	4.56772	intron	3	chr2R	11553493	11555115	-	intron	fus	FBgn0023441	fus-RC	FBtr0087345
chr2R	11622913	11623573	tinman-early_755	55.3	chr2R	11623225	3.99215	exon	0	chr2R	11622596	11624565	+	exon	CG30089	FBgn0050089	CG30089-RA	FBtr0087285
chr2R	11637748	11639050	tinman-early_756	81.02	chr2R	11638519	5.00611	intron	3	chr2R	11624566	11643452	+	intron	CG30089	FBgn0050089	CG30089-RA	FBtr0087285
chr2R	11646930	11648274	tinman-early_757	128.13	chr2R	11647645	6.48571	intron	6	chr2R	11646140	11648269	+	intron	CG30089	FBgn0050089	CG30089-RA	FBtr0087285
chr2R	11657110	11657922	tinman-early_758	55.61	chr2R	11657422	4.00565	intron	4	chr2R	11652758	11660545	-	intron	Zasp52	FBgn0083919	Zasp52-RJ	FBtr0301314
chr2R	11777889	11780408	tinman-early_759	205.86	chr2R	11779690	8.39514	intron	1	chr2R	11778786	11809143	-	intron	sli	FBgn0003425	sli-RA	FBtr0087302
chr2R	11784861	11785932	tinman-early_760	65.25	chr2R	11785453	4.40975	intron	1	chr2R	11778786	11809143	-	intron	sli	FBgn0003425	sli-RA	FBtr0087302
chr2R	11785933	11787739	tinman-early_761	244.79	chr2R	11786759	9.20825	intron	1	chr2R	11778786	11809143	-	intron	sli	FBgn0003425	sli-RA	FBtr0087302
chr2R	11807618	11808587	tinman-early_762	83.78	chr2R	11808044	5.10375	intron	1	chr2R	11778786	11809143	-	intron	sli	FBgn0003425	sli-RA	FBtr0087302
chr2R	11818765	11819687	tinman-early_763	62.64	chr2R	11819207	4.30354	intron	1	chr2R	11815130	11819241	-	intron	bdg	FBgn0034049	bdg-RA	FBtr0087298
chr2R	11989706	11991556	tinman-early_764	226.18	chr2R	11990481	8.82858	intron	1	chr2R	11990455	11991115	+	intron	Rho1	FBgn0014020	Rho1-RE	FBtr0087215
chr2R	11997950	11998718	tinman-early_765	60.85	chr2R	11998343	4.2298	intron	1	chr2R	11998177	11999245	+	intron	Asph	FBgn0034075	Asph-RB	FBtr0087219
chr2R	12037445	12038589	tinman-early_766	101.8	chr2R	12038128	5.70344	intergenic	-1007	chr2R	12036431	12037121	-	exon	Ext2	FBgn0029175	Ext2-RA	FBtr0100512
chr2R	12041689	12043855	tinman-early_767	232.29	chr2R	12043082	8.95503	intergenic	1834	chr2R	12044916	12046105	-	exon	CG10734	FBgn0034082	CG10734-RA	FBtr0087250
chr2R	12073851	12075730	tinman-early_768	149.81	chr2R	12075169	7.06806	intron	1	chr2R	12074642	12076082	+	intron	CG8443	FBgn0034087	CG8443-RA	FBtr0087242
chr2R	12165847	12166471	tinman-early_769	52	chr2R	12166159	3.84469	intergenic	-296	chr2R	12165294	12165863	-	exon	cato	FBgn0024249	cato-RA	FBtr0087183
chr2R	12223545	12224351	tinman-early_770	55.66	chr2R	12223857	4.008	intron	1	chr2R	12220926	12223994	-	intron	Vha44	FBgn0020611	Vha44-RA	FBtr0087173
chr2R	12389009	12390768	tinman-early_771	141.69	chr2R	12390088	6.8555	intron	1	chr2R	12388035	12391009	+	intron	Sema-2a	FBgn0011260	Sema-2a-RC	FBtr0087088
chr2R	12401532	12403508	tinman-early_772	268.99	chr2R	12402454	9.68027	intron	2	chr2R	12391138	12412878	+	intron	Sema-2a	FBgn0011260	Sema-2a-RC	FBtr0087088
chr2R	12403509	12404360	tinman-early_773	92.31	chr2R	12403803	5.39531	intron	1	chr2R	12403776	12404523	+	intron	Sema-2a	FBgn0011260	Sema-2a-RB	FBtr0087089
chr2R	12405938	12407495	tinman-early_774	121.71	chr2R	12406883	6.3035	intron	1	chr2R	12404847	12412878	+	intron	Sema-2a	FBgn0011260	Sema-2a-RD	FBtr0087091
chr2R	12466669	12467926	tinman-early_775	134.41	chr2R	12467360	6.65931	intron	1	chr2R	12467039	12468346	+	intron	Cdk4	FBgn0016131	Cdk4-RC	FBtr0087102
chr2R	12470176	12472365	tinman-early_776	395.26	chr2R	12471626	11.8483	intron	3	chr2R	12470542	12471656	+	intron	Cdk4	FBgn0016131	Cdk4-RC	FBtr0087102
chr2R	12526956	12529331	tinman-early_777	306.97	chr2R	12528013	10.3791	intergenic	-732	chr2R	12528745	12528829	+	exon	gprs	FBgn0024232	gprs-RA	FBtr0087109
chr2R	12670928	12673597	tinman-early_778	887.43	chr2R	12672457	17.9819	intron	1	chr2R	12672414	12675659	+	intron	CG5522	FBgn0034158	CG5522-RC	FBtr0087028
chr2R	12697756	12698630	tinman-early_779	53.17	chr2R	12698211	3.89751	intergenic	-5885	chr2R	12704096	12704726	+	exon	CG5550	FBgn0034160	CG5550-RA	FBtr0087033
chr2R	12728594	12729817	tinman-early_780	98.87	chr2R	12729084	5.60996	intergenic	1851	chr2R	12730935	12732392	-	exon	Ugt37c1	FBgn0026754	Ugt37c1-RA	FBtr0087076
chr2R	12729818	12730902	tinman-early_781	189.23	chr2R	12730217	8.02348	intergenic	718	chr2R	12730935	12732392	-	exon	Ugt37c1	FBgn0026754	Ugt37c1-RA	FBtr0087076
chr2R	12778216	12779680	tinman-early_782	282.88	chr2R	12778810	9.9414	intron	2	chr2R	12765543	12781624	-	intron	CG8910	FBgn0025833	CG8910-RA	FBtr0087071
chr2R	12832163	12833190	tinman-early_783	87.55	chr2R	12832520	5.23435	intergenic	-540	chr2R	12833060	12833696	+	exon	CG15614	FBgn0034168	CG15614-RA	FBtr0087050
chr2R	12902489	12903637	tinman-early_784	70.91	chr2R	12903135	4.6317	intron	1	chr2R	12901502	12903167	-	intron	CG15609	FBgn0034180	CG15609-RE	FBtr0114626
chr2R	12914180	12916465	tinman-early_785	316.47	chr2R	12914964	10.5467	intron	1	chr2R	12914845	12916177	+	intron	RhoGEF2	FBgn0023172	RhoGEF2-RE	FBtr0086969
chr2R	13029949	13032269	tinman-early_786	224.79	chr2R	13031039	8.79956	exon	0	chr2R	13031026	13031198	-	exon	snoRNA:U3:54Aa	FBgn0065048	snoRNA:U3:54Aa-RA	FBtr0091925
chr2R	13032270	13033820	tinman-early_787	219.64	chr2R	13032995	8.6914	intergenic	-164	chr2R	13033159	13033331	+	exon	snoRNA:U3:54Ab	FBgn0065047	snoRNA:U3:54Ab-RA	FBtr0091605
chr2R	13230403	13231945	tinman-early_788	286.55	chr2R	13231149	10.0092	intron	2	chr2R	13163569	13238598	+	intron	mbl	FBgn0261642	mbl-RD	FBtr0086994
chr2R	13307348	13308648	tinman-early_789	142.45	chr2R	13307907	6.87563	intergenic	-31	chr2R	13307938	13308078	+	exon	l(2)k01209	FBgn0022029	l(2)k01209-RA	FBtr0086912
chr2R	13308745	13310384	tinman-early_790	233.36	chr2R	13309534	8.977	intron	2	chr2R	13309452	13311160	+	intron	l(2)k01209	FBgn0022029	l(2)k01209-RC	FBtr0086914
chr2R	13344860	13346786	tinman-early_791	214.13	chr2R	13346041	8.57405	intron	1	chr2R	13345378	13349498	+	intron	CG14478	FBgn0028953	CG14478-RA	FBtr0086921
chr2R	13348175	13350599	tinman-early_792	355.61	chr2R	13349524	11.2118	five_prime_UTR	0	chr2R	13349499	13350199	+	five_prime_UTR	CG14478	FBgn0028953	CG14478-RA	FBtr0086921
chr2R	13380720	13382074	tinman-early_793	139.38	chr2R	13381446	6.79397	exon	0	chr2R	13381267	13381485	+	exon	CG30103	FBgn0050103	CG30103-RA	FBtr0086929
chr2R	13391644	13392798	tinman-early_794	88.36	chr2R	13392241	5.26224	intron	1	chr2R	13390466	13393140	+	intron	CG4844	FBgn0061354	CG4844-RA	FBtr0100122
chr2R	13393545	13394169	tinman-early_795	51.02	chr2R	13393857	3.80011	five_prime_UTR	0	chr2R	13393663	13394250	+	five_prime_UTR	CG4844	FBgn0061354	CG4844-RA	FBtr0100122
chr2R	13434796	13436762	tinman-early_796	174.81	chr2R	13435891	7.68726	five_prime_UTR	0	chr2R	13435329	13436039	+	five_prime_UTR	MESR4	FBgn0034240	MESR4-RB	FBtr0113090
chr2R	13551986	13554264	tinman-early_797	588.83	chr2R	13553292	14.5676	five_prime_UTR	0	chr2R	13553183	13553321	+	five_prime_UTR	eIF3-S8	FBgn0034258	eIF3-S8-RA	FBtr0086836
chr2R	13570276	13571472	tinman-early_798	89	chr2R	13570966	5.28407	five_prime_UTR	0	chr2R	13570898	13571000	-	five_prime_UTR	Sema-1b	FBgn0016059	Sema-1b-RA	FBtr0086890
chr2R	13603317	13604681	tinman-early_799	120.47	chr2R	13603948	6.26779	five_prime_UTR	0	chr2R	13603211	13605254	-	five_prime_UTR	CG6424	FBgn0028494	CG6424-RA	FBtr0086886
chr2R	13638325	13639057	tinman-early_800	61.47	chr2R	13638709	4.25528	exon	0	chr2R	13638636	13638860	+	exon	CG5002	FBgn0034275	CG5002-RA	FBtr0089546
chr2R	13639915	13641756	tinman-early_801	262.3	chr2R	13640800	9.55209	intergenic	81	chr2R	13640445	13640719	+	exon	CG5002	FBgn0034275	CG5002-RA	FBtr0089546
chr2R	13709281	13710631	tinman-early_802	189.14	chr2R	13709893	8.02139	intron	3	chr2R	13708917	13715835	+	intron	grh	FBgn0259211	grh-RK	FBtr0299707
chr2R	13737895	13740547	tinman-early_803	482.76	chr2R	13739218	13.1462	intron	3	chr2R	13738966	13745146	+	intron	olf186-F	FBgn0041585	olf186-F-RB	FBtr0086795
chr2R	13756236	13759313	tinman-early_804	162.11	chr2R	13758226	7.37902	intron	3	chr2R	13756314	13758833	-	intron	Mapmodulin	FBgn0034282	Mapmodulin-RB	FBtr0086822
chr2R	13981841	13982640	tinman-early_805	63.84	chr2R	13982221	4.35273	intergenic	-9	chr2R	13982089	13982212	-	exon	CG5757	FBgn0034299	CG5757-RA	FBtr0086787
chr2R	14022886	14023639	tinman-early_806	57.61	chr2R	14023198	4.09237	five_prime_UTR	0	chr2R	14022934	14023428	+	five_prime_UTR	Pcl	FBgn0003044	Pcl-RA	FBtr0086735
chr2R	14043200	14045699	tinman-early_807	526.94	chr2R	14044308	13.7557	intron	1	chr2R	14043671	14045477	-	intron	lolal	FBgn0022238	lolal-RB	FBtr0086776
chr2R	14081234	14082861	tinman-early_808	270.11	chr2R	14082101	9.70163	intergenic	-1760	chr2R	14080278	14080341	-	exon	CG33958	FBgn0053958	CG33958-RA	FBtr0099994
chr2R	14097851	14099504	tinman-early_809	288.86	chr2R	14098749	10.0518	intergenic	2266	chr2R	14095260	14096483	+	exon	CG30114	FBgn0050114	CG30114-RA	FBtr0086753
chr2R	14164266	14165200	tinman-early_810	77.84	chr2R	14164663	4.89107	five_prime_UTR	0	chr2R	14164585	14164698	-	five_prime_UTR	Ote	FBgn0003022	Ote-RA	FBtr0086768
chr2R	14179604	14181488	tinman-early_811	305.02	chr2R	14180674	10.3442	intron	1	chr2R	14176720	14181311	+	intron	CG14502	FBgn0034321	CG14502-RC	FBtr0301546
chr2R	14226673	14228315	tinman-early_812	186.86	chr2R	14227528	7.9691	intron	1	chr2R	14177356	14243004	-	intron	sbb	FBgn0010575	sbb-RE	FBtr0301548
chr2R	14228316	14229998	tinman-early_813	244.79	chr2R	14229160	9.20827	intron	1	chr2R	14177356	14243004	-	intron	sbb	FBgn0010575	sbb-RE	FBtr0301548
chr2R	14243573	14245963	tinman-early_814	239.94	chr2R	14245142	9.11071	intergenic	-376	chr2R	14243005	14244766	-	exon	sbb	FBgn0010575	sbb-RD	FBtr0301547
chr2R	14470429	14471444	tinman-early_815	79.7	chr2R	14470802	4.9586	intron	1	chr2R	14448674	14498185	-	intron	CG30115	FBgn0050115	CG30115-RE	FBtr0300421
chr2R	14495973	14497068	tinman-early_816	102.62	chr2R	14496456	5.72927	intron	1	chr2R	14448674	14498185	-	intron	CG30115	FBgn0050115	CG30115-RE	FBtr0300421
chr2R	14498823	14499837	tinman-early_817	67.2	chr2R	14499322	4.48735	three_prime_UTR	0	chr2R	14499149	14499512	-	three_prime_UTR	CG42697	FBgn0261587	CG42697-RA	FBtr0302904
chr2R	14540126	14540968	tinman-early_818	59.15	chr2R	14540656	4.15819	intron	1	chr2R	14530268	14545584	-	intron	SP2637	FBgn0034371	SP2637-RC	FBtr0301861
chr2R	14553412	14554584	tinman-early_819	75.38	chr2R	14554125	4.80066	intergenic	-875	chr2R	14553155	14553250	-	exon	CG33136	FBgn0053136	CG33136-RA	FBtr0086653
chr2R	14559873	14560849	tinman-early_820	57.4	chr2R	14560323	4.08347	intron	1	chr2R	14555895	14560450	-	intron	edl	FBgn0023214	edl-RA	FBtr0086652
chr2R	14561647	14563136	tinman-early_821	169.17	chr2R	14562335	7.55179	intergenic	-1298	chr2R	14560451	14561037	-	exon	edl	FBgn0023214	edl-RA	FBtr0086652
chr2R	14564547	14565684	tinman-early_822	107.35	chr2R	14565119	5.87647	intergenic	1066	chr2R	14566185	14567578	-	exon	CG15086	FBgn0034374	CG15086-RF	FBtr0299528
chr2R	14565685	14566620	tinman-early_823	82.98	chr2R	14565858	5.07552	intergenic	327	chr2R	14566185	14567578	-	exon	CG15086	FBgn0034374	CG15086-RF	FBtr0299528
chr2R	14575784	14576928	tinman-early_824	97.45	chr2R	14576317	5.56419	intron	1	chr2R	14576154	14579545	+	intron	CG15072	FBgn0034376	CG15072-RA	FBtr0086604
chr2R	14689385	14690967	tinman-early_825	148.51	chr2R	14690290	7.0344	five_prime_UTR	0	chr2R	14689572	14690788	-	five_prime_UTR	l(2)08717	FBgn0010651	l(2)08717-RB	FBtr0086634
chr2R	14733270	14734959	tinman-early_826	141.82	chr2R	14733956	6.85895	intergenic	407	chr2R	14734363	14735338	-	exon	CG15100	FBgn0034401	CG15100-RA	FBtr0086627
chr2R	14843956	14845603	tinman-early_827	199.64	chr2R	14844806	8.25797	exon	0	chr2R	14843762	14844997	+	exon	sano	FBgn0034408	sano-RB	FBtr0086566
chr2R	14959776	14961278	tinman-early_828	101.2	chr2R	14960813	5.68436	intron	1	chr2R	14955046	14977358	+	intron	5-HT1A	FBgn0004168	5-HT1A-RB	FBtr0086577
chr2R	15145497	15146665	tinman-early_829	61.55	chr2R	15146175	4.25885	intergenic	-1244	chr2R	15147419	15147572	+	exon	CG7229	FBgn0034423	CG7229-RA	FBtr0086511
chr2R	15152191	15154008	tinman-early_830	125.87	chr2R	15153442	6.42214	intergenic	3698	chr2R	15147627	15149744	+	exon	CG7229	FBgn0034423	CG7229-RA	FBtr0086511
chr2R	15154116	15155388	tinman-early_831	89.2	chr2R	15154795	5.29059	intergenic	5051	chr2R	15147627	15149744	+	exon	CG7229	FBgn0034423	CG7229-RA	FBtr0086511
chr2R	15157319	15159393	tinman-early_832	484.09	chr2R	15158383	13.1649	intergenic	-4848	chr2R	15163231	15163657	+	exon	rib	FBgn0003254	rib-RA	FBtr0086512
chr2R	15159394	15159726	tinman-early_833	50.6	chr2R	15159414	3.78085	intergenic	-3817	chr2R	15163231	15163657	+	exon	rib	FBgn0003254	rib-RA	FBtr0086512
chr2R	15162198	15165479	tinman-early_834	202.17	chr2R	15163075	8.31392	intergenic	-156	chr2R	15163231	15163657	+	exon	rib	FBgn0003254	rib-RA	FBtr0086512
chr2R	15301086	15301790	tinman-early_835	61.68	chr2R	15301434	4.26402	intron	3	chr2R	15298777	15306061	-	intron	hts	FBgn0004873	hts-RL	FBtr0301360
chr2R	15311563	15313638	tinman-early_836	96.5	chr2R	15312652	5.5332	intron	1	chr2R	15312652	15313538	+	intron	CalpA	FBgn0012051	CalpA-RB	FBtr0086529
chr2R	15337152	15339486	tinman-early_837	329.51	chr2R	15338662	10.7728	intron	1	chr2R	15336228	15338962	-	intron	betaTub56D	FBgn0003887	betaTub56D-RD	FBtr0086539
chr2R	15343493	15344391	tinman-early_838	69.47	chr2R	15343886	4.57612	five_prime_UTR	0	chr2R	15343679	15344480	+	five_prime_UTR	par-1	FBgn0260934	par-1-RA	FBtr0086450
chr2R	15411950	15413124	tinman-early_839	123.13	chr2R	15412465	6.34424	intergenic	4949	chr2R	15417414	15418205	-	exon	sm	FBgn0003435	sm-RA	FBtr0086492
chr2R	15456915	15457790	tinman-early_840	66.47	chr2R	15457442	4.45826	intron	5	chr2R	15425717	15461507	-	intron	sm	FBgn0003435	sm-RA	FBtr0086492
chr2R	15517839	15518849	tinman-early_841	78.47	chr2R	15518296	4.91402	intron	1	chr2R	15516576	15518541	-	intron	sm	FBgn0003435	sm-RH	FBtr0301609
chr2R	15556526	15557866	tinman-early_842	107.87	chr2R	15557264	5.89243	five_prime_UTR	0	chr2R	15556752	15557325	-	five_prime_UTR	hrg	FBgn0015949	hrg-RA	FBtr0086483
chr2R	15614394	15615018	tinman-early_843	53.55	chr2R	15614706	3.91448	intergenic	-49	chr2R	15614603	15614657	-	exon	snoRNA:185	FBgn0065076	snoRNA:185-RA	FBtr0091934
chr2R	15674669	15675591	tinman-early_844	54.09	chr2R	15675255	3.93866	intergenic	-3730	chr2R	15671469	15671525	-	exon	Obp56g	FBgn0034474	Obp56g-RA	FBtr0086342
chr2R	15682964	15684392	tinman-early_845	224.34	chr2R	15683714	8.79027	intergenic	-12189	chr2R	15671469	15671525	-	exon	Obp56g	FBgn0034474	Obp56g-RA	FBtr0086342
chr2R	15712127	15713628	tinman-early_846	111.6	chr2R	15713045	6.00586	intergenic	-1365	chr2R	15714410	15720473	+	exon	Toll-7	FBgn0034476	Toll-7-RA	FBtr0086336
chr2R	15713629	15714597	tinman-early_847	116.62	chr2R	15714010	6.15527	intergenic	-400	chr2R	15714410	15720473	+	exon	Toll-7	FBgn0034476	Toll-7-RA	FBtr0086336
chr2R	15723147	15725409	tinman-early_848	258.36	chr2R	15724534	9.47582	intergenic	4061	chr2R	15714410	15720473	+	exon	Toll-7	FBgn0034476	Toll-7-RA	FBtr0086336
chr2R	15757722	15759274	tinman-early_849	212.33	chr2R	15758563	8.5355	intergenic	2462	chr2R	15755739	15756101	+	exon	Obp56i	FBgn0043532	Obp56i-RA	FBtr0086337
chr2R	15918148	15918772	tinman-early_850	53.15	chr2R	15918460	3.89685	intergenic	-25968	chr2R	15891452	15892492	-	exon	CG16898	FBgn0034480	CG16898-RA	FBtr0086325
chr2R	15936751	15938968	tinman-early_851	136.87	chr2R	15938125	6.72628	intergenic	-45633	chr2R	15891452	15892492	-	exon	CG16898	FBgn0034480	CG16898-RA	FBtr0086325
chr2R	15943277	15945510	tinman-early_852	201.16	chr2R	15944025	8.29171	intergenic	-51533	chr2R	15891452	15892492	-	exon	CG16898	FBgn0034480	CG16898-RA	FBtr0086325
chr2R	15949581	15951259	tinman-early_853	175.91	chr2R	15950485	7.71348	intergenic	-48531	chr2R	15999016	16004437	+	exon	18w	FBgn0004364	18w-RA	FBtr0086309
chr2R	15978168	15979665	tinman-early_854	138.68	chr2R	15978865	6.77514	intergenic	-20151	chr2R	15999016	16004437	+	exon	18w	FBgn0004364	18w-RA	FBtr0086309
chr2R	15985555	15987292	tinman-early_855	211.11	chr2R	15986358	8.50918	intergenic	-12658	chr2R	15999016	16004437	+	exon	18w	FBgn0004364	18w-RA	FBtr0086309
chr2R	15989807	15991596	tinman-early_856	115.57	chr2R	15991074	6.1243	intergenic	-7942	chr2R	15999016	16004437	+	exon	18w	FBgn0004364	18w-RA	FBtr0086309
chr2R	15993340	15994924	tinman-early_857	176.8	chr2R	15994075	7.73446	intergenic	-4941	chr2R	15999016	16004437	+	exon	18w	FBgn0004364	18w-RA	FBtr0086309
chr2R	15998272	15999194	tinman-early_858	75.48	chr2R	15998707	4.80413	intergenic	-309	chr2R	15999016	16004437	+	exon	18w	FBgn0004364	18w-RA	FBtr0086309
chr2R	16038597	16039876	tinman-early_859	88.12	chr2R	16039296	5.25386	intergenic	4967	chr2R	16034278	16034329	+	exon	CG11041	FBgn0034481	CG11041-RB	FBtr0300692
chr2R	16055694	16056457	tinman-early_860	58.36	chr2R	16056082	4.12467	intergenic	21753	chr2R	16034278	16034329	+	exon	CG11041	FBgn0034481	CG11041-RB	FBtr0300692
chr2R	16381668	16382987	tinman-early_861	142.15	chr2R	16382155	6.86761	intergenic	-8906	chr2R	16391061	16391225	+	exon	Obp57c	FBgn0034509	Obp57c-RA	FBtr0086292
chr2R	16443827	16444713	tinman-early_862	58.22	chr2R	16444362	4.11856	intergenic	-2	chr2R	16444364	16444700	+	exon	CG13424	FBgn0034520	CG13424-RA	FBtr0086218
chr2R	16474885	16475586	tinman-early_863	55.19	chr2R	16475274	3.98749	intron	1	chr2R	16475250	16477121	+	intron	bl	FBgn0015907	bl-RB	FBtr0086219
chr2R	16489736	16490857	tinman-early_864	100.11	chr2R	16490287	5.64956	intron	6	chr2R	16486200	16492200	+	intron	bl	FBgn0015907	bl-RB	FBtr0086219
chr2R	16490858	16492760	tinman-early_865	140.07	chr2R	16491658	6.81233	intron	1	chr2R	16490654	16492200	+	intron	bl	FBgn0015907	bl-RD	FBtr0086222
chr2R	16553229	16553853	tinman-early_866	52.29	chr2R	16553541	3.85792	intron	1	chr2R	16552574	16554423	-	intron	Fem-1	FBgn0034542	Fem-1-RA	FBtr0086245
chr2R	16553935	16556653	tinman-early_867	440.8	chr2R	16555493	12.5402	three_prime_UTR	0	chr2R	16554924	16555787	-	three_prime_UTR	exu	FBgn0000615	exu-RD	FBtr0302285
chr2R	16725593	16726710	tinman-early_868	73.31	chr2R	16726282	4.72316	intergenic	-2713	chr2R	16723175	16723569	-	exon	insc	FBgn0011674	insc-RA	FBtr0071562
chr2R	16794294	16795990	tinman-early_869	405.94	chr2R	16795254	12.014	intergenic	-1955	chr2R	16797209	16798313	+	exon	CG9235	FBgn0034560	CG9235-RA	FBtr0071517
chr2R	16801246	16802470	tinman-early_870	80.04	chr2R	16801680	4.97084	intergenic	-2605	chr2R	16804285	16804922	+	exon	Rx	FBgn0020617	Rx-RA	FBtr0071518
chr2R	16836153	16836954	tinman-early_871	54.97	chr2R	16836465	3.97748	intergenic	-1142	chr2R	16837607	16837787	+	exon	CG33704	FBgn0053704	CG33704-RA	FBtr0091692
chr2R	16839106	16839730	tinman-early_872	50.83	chr2R	16839418	3.79119	intergenic	819	chr2R	16838058	16838599	+	exon	CG33704	FBgn0053704	CG33704-RA	FBtr0091692
chr2R	16847897	16849491	tinman-early_873	125.28	chr2R	16848525	6.40532	intergenic	-111	chr2R	16847936	16848414	-	exon	hbn	FBgn0008636	hbn-RA	FBtr0071556
chr2R	16883424	16886577	tinman-early_874	143.82	chr2R	16884585	6.91187	intron	1	chr2R	16884434	16888516	+	intron	CG10543	FBgn0034570	CG10543-RB	FBtr0071523
chr2R	16933453	16936344	tinman-early_875	697.83	chr2R	16934753	15.898	intergenic	3354	chr2R	16938107	16942207	-	exon	shg	FBgn0003391	shg-RA	FBtr0071546
chr2R	16944971	16945783	tinman-early_876	66.76	chr2R	16945418	4.46993	five_prime_UTR	0	chr2R	16945276	16945526	+	five_prime_UTR	cpa	FBgn0034577	cpa-RA	FBtr0071532
chr2R	17024572	17025416	tinman-early_877	59.76	chr2R	17024992	4.18388	intron	2	chr2R	17020420	17025730	-	intron	Magi	FBgn0034590	Magi-RA	FBtr0071636
chr2R	17047521	17048285	tinman-early_878	63.73	chr2R	17047905	4.3481	intron	1	chr2R	17044803	17047933	-	intron	CG30389	FBgn0050389	CG30389-RA	FBtr0071632
chr2R	17182904	17184345	tinman-early_879	160.4	chr2R	17183595	7.33651	five_prime_UTR	0	chr2R	17183178	17183718	+	five_prime_UTR	CG42672	FBgn0261554	CG42672-RD	FBtr0302701
chr2R	17210695	17211462	tinman-early_880	65.09	chr2R	17211116	4.40331	five_prime_UTR	0	chr2R	17210949	17211127	+	five_prime_UTR	dom	FBgn0020306	dom-RD	FBtr0071602
chr2R	17251418	17252110	tinman-early_881	52.58	chr2R	17251730	3.87092	intron	2	chr2R	17251293	17254167	-	intron	cv-2	FBgn0000395	cv-2-RA	FBtr0071610
chr2R	17337242	17338267	tinman-early_882	62.4	chr2R	17337764	4.29372	intron	2	chr2R	17299924	17367595	-	intron	Sdc	FBgn0010415	Sdc-RC	FBtr0071705
chr2R	17362319	17363458	tinman-early_883	72.78	chr2R	17363044	4.70302	intron	2	chr2R	17299924	17367595	-	intron	Sdc	FBgn0010415	Sdc-RC	FBtr0071705
chr2R	17410645	17411866	tinman-early_884	76.55	chr2R	17411180	4.84388	intron	1	chr2R	17410748	17442334	+	intron	Egfr	FBgn0003731	Egfr-RA	FBtr0071653
chr2R	17411867	17415024	tinman-early_885	1205.65	chr2R	17412814	21.024	intron	1	chr2R	17410748	17442334	+	intron	Egfr	FBgn0003731	Egfr-RA	FBtr0071653
chr2R	17430815	17433730	tinman-early_886	575.63	chr2R	17431937	14.3982	intron	1	chr2R	17410748	17442334	+	intron	Egfr	FBgn0003731	Egfr-RA	FBtr0071653
chr2R	17532802	17534963	tinman-early_887	335.83	chr2R	17534054	10.8807	intron	1	chr2R	17533997	17537615	+	intron	CG10082	FBgn0034644	CG10082-RA	FBtr0071661
chr2R	17577781	17579794	tinman-early_888	177.29	chr2R	17578599	7.74602	five_prime_UTR	0	chr2R	17578577	17578643	-	five_prime_UTR	Tim10	FBgn0027360	Tim10-RA	FBtr0071676
chr2R	17589764	17592932	tinman-early_889	227.03	chr2R	17592203	8.84631	intergenic	-210	chr2R	17591828	17591993	-	exon	HmgZ	FBgn0010228	HmgZ-RB	FBtr0071673
chr2R	17593381	17594122	tinman-early_890	52.46	chr2R	17593693	3.86546	intergenic	-1700	chr2R	17591828	17591993	-	exon	HmgZ	FBgn0010228	HmgZ-RB	FBtr0071673
chr2R	17594374	17596058	tinman-early_891	301.78	chr2R	17595218	10.2863	intergenic	1737	chr2R	17596955	17598174	-	exon	CG30403	FBgn0050403	CG30403-RB	FBtr0114523
chr2R	17596301	17597029	tinman-early_892	53.57	chr2R	17596685	3.91552	intergenic	270	chr2R	17596955	17598174	-	exon	CG30403	FBgn0050403	CG30403-RB	FBtr0114523
chr2R	17600285	17601603	tinman-early_893	112.83	chr2R	17600805	6.04273	intergenic	-31	chr2R	17600836	17600892	+	exon	HmgD	FBgn0004362	HmgD-RA	FBtr0071708
chr2R	17601604	17602722	tinman-early_894	88.29	chr2R	17602014	5.25981	intron	2	chr2R	17601672	17602910	+	intron	HmgD	FBgn0004362	HmgD-RB	FBtr0071709
chr2R	17721869	17723218	tinman-early_895	160.85	chr2R	17722495	7.34771	exon	0	chr2R	17722348	17722534	-	exon	CG4363	FBgn0034663	CG4363-RA	FBtr0071740
chr2R	17756495	17757950	tinman-early_896	170.93	chr2R	17757291	7.59444	intergenic	-2246	chr2R	17759537	17760199	+	exon	Fili	FBgn0085397	Fili-RC	FBtr0112593
chr2R	17760752	17761931	tinman-early_897	98.68	chr2R	17761371	5.60372	intron	1	chr2R	17760200	17809021	+	intron	Fili	FBgn0085397	Fili-RC	FBtr0112593
chr2R	17771283	17772719	tinman-early_898	319.08	chr2R	17772023	10.5923	intron	1	chr2R	17760200	17809021	+	intron	Fili	FBgn0085397	Fili-RC	FBtr0112593
chr2R	18100189	18101291	tinman-early_899	70.08	chr2R	18100741	4.59974	five_prime_UTR	0	chr2R	18100346	18100945	+	five_prime_UTR	ari-2	FBgn0025186	ari-2-RA	FBtr0071774
chr2R	18157448	18159071	tinman-early_900	119.65	chr2R	18158296	6.24396	intron	2	chr2R	18150949	18168171	+	intron	dve	FBgn0020307	dve-RA	FBtr0071775
chr2R	18205060	18206276	tinman-early_901	85.47	chr2R	18205488	5.16288	intron	2	chr2R	18205460	18212679	+	intron	Gp150	FBgn0013272	Gp150-RA	FBtr0071813
chr2R	18210096	18210784	tinman-early_902	53.54	chr2R	18210444	3.91411	intron	2	chr2R	18205460	18212679	+	intron	Gp150	FBgn0013272	Gp150-RA	FBtr0071813
chr2R	18262124	18263137	tinman-early_903	88.8	chr2R	18262504	5.27728	intergenic	-93	chr2R	18262597	18262777	+	exon	Rtf1	FBgn0034722	Rtf1-RA	FBtr0071820
chr2R	18295184	18296886	tinman-early_904	198.95	chr2R	18296228	8.24262	five_prime_UTR	0	chr2R	18296156	18296228	+	five_prime_UTR	ventrally-expressed-protein-D	FBgn0053200	ventrally-expressed-protein-D-RA	FBtr0071826
chr2R	18392698	18395267	tinman-early_905	452.67	chr2R	18393882	12.7145	intron	11	chr2R	18387242	18422349	-	intron	px	FBgn0003175	px-RB	FBtr0112820
chr2R	18397736	18398455	tinman-early_906	54.29	chr2R	18398048	3.94776	intron	11	chr2R	18387242	18422349	-	intron	px	FBgn0003175	px-RB	FBtr0112820
chr2R	18400117	18401019	tinman-early_907	58.33	chr2R	18400429	4.12352	intron	11	chr2R	18387242	18422349	-	intron	px	FBgn0003175	px-RB	FBtr0112820
chr2R	18401020	18404375	tinman-early_908	396.37	chr2R	18403188	11.8657	intron	11	chr2R	18387242	18422349	-	intron	px	FBgn0003175	px-RB	FBtr0112820
chr2R	18531147	18531771	tinman-early_909	52.43	chr2R	18531459	3.86422	intergenic	-39	chr2R	18531310	18531420	-	exon	Ugt58Fa	FBgn0040091	Ugt58Fa-RA	FBtr0071934
chr2R	18558070	18558775	tinman-early_910	54.32	chr2R	18558463	3.9488	five_prime_UTR	0	chr2R	18558257	18558611	+	five_prime_UTR	RYBP	FBgn0034763	RYBP-RA	FBtr0071868
chr2R	18568800	18570299	tinman-early_911	81.51	chr2R	18569492	5.02341	intergenic	3538	chr2R	18573030	18576478	-	exon	ppa	FBgn0020257	ppa-RA	FBtr0071924
chr2R	18575697	18580768	tinman-early_912	635.14	chr2R	18579651	15.147	intergenic	378	chr2R	18580029	18582817	-	exon	robo	FBgn0005631	robo-RA	FBtr0071922
chr2R	18661438	18662790	tinman-early_913	131.55	chr2R	18662032	6.58093	intron	2	chr2R	18648094	18664527	-	intron	CG42260	FBgn0259145	CG42260-RA	FBtr0299572
chr2R	18690201	18691397	tinman-early_914	63.89	chr2R	18690598	4.35481	intergenic	429	chr2R	18691027	18692095	-	exon	CycB	FBgn0000405	CycB-RA	FBtr0071911
chr2R	18693445	18694792	tinman-early_915	129.19	chr2R	18694111	6.51537	intron	1	chr2R	18693591	18694150	-	intron	CycB	FBgn0000405	CycB-RA	FBtr0071911
chr2R	18747148	18748692	tinman-early_916	167.95	chr2R	18748027	7.52224	intergenic	-1710	chr2R	18746085	18746317	-	exon	inaD	FBgn0001263	inaD-RA	FBtr0071909
chr2R	18750990	18751793	tinman-early_917	64.16	chr2R	18751444	4.36553	intergenic	-2600	chr2R	18754044	18756377	+	exon	fd59A	FBgn0004896	fd59A-RA	FBtr0071898
chr2R	18821566	18822712	tinman-early_918	78.71	chr2R	18822087	4.92287	intergenic	9	chr2R	18822096	18824453	-	exon	CG3800	FBgn0034802	CG3800-RA	FBtr0071994
chr2R	18823775	18824823	tinman-early_919	80.73	chr2R	18824412	4.99554	five_prime_UTR	0	chr2R	18824036	18824453	-	five_prime_UTR	CG3800	FBgn0034802	CG3800-RA	FBtr0071994
chr2R	18933199	18934374	tinman-early_920	87.97	chr2R	18933847	5.24888	five_prime_UTR	0	chr2R	18933631	18934005	+	five_prime_UTR	twi	FBgn0003900	twi-RA	FBtr0071953
chr2R	18936630	18938463	tinman-early_921	273.1	chr2R	18937667	9.75825	intergenic	1818	chr2R	18935350	18935849	+	exon	twi	FBgn0003900	twi-RA	FBtr0071953
chr2R	18940605	18941648	tinman-early_922	94.2	chr2R	18941210	5.458	intergenic	-1809	chr2R	18943019	18943102	+	exon	CG30194	FBgn0050194	CG30194-RD	FBtr0071954
chr2R	18981501	18982792	tinman-early_923	139.68	chr2R	18982089	6.80202	intergenic	-304	chr2R	18981234	18981785	-	exon	CG9876	FBgn0034821	CG9876-RA	FBtr0071979
chr2R	19073868	19075894	tinman-early_924	119.58	chr2R	19075147	6.24171	intron	2	chr2R	19063810	19078647	-	intron	CG34371	FBgn0085400	CG34371-RA	FBtr0112596
chr2R	19076012	19078378	tinman-early_925	340.46	chr2R	19076876	10.9591	intron	2	chr2R	19063810	19078647	-	intron	CG34371	FBgn0085400	CG34371-RA	FBtr0112596
chr2R	19434767	19436537	tinman-early_926	186.02	chr2R	19435787	7.94977	five_prime_UTR	0	chr2R	19435763	19435812	+	five_prime_UTR	levy	FBgn0034877	levy-RA	FBtr0072061
chr2R	19460396	19462110	tinman-early_927	143.85	chr2R	19461223	6.91256	intron	1	chr2R	19455916	19484414	+	intron	apt	FBgn0015903	apt-RC	FBtr0072069
chr2R	19464842	19466204	tinman-early_928	73.06	chr2R	19465790	4.7137	intron	1	chr2R	19452574	19468837	+	intron	apt	FBgn0015903	apt-RD	FBtr0072067
chr2R	19467732	19469025	tinman-early_929	105.78	chr2R	19468227	5.82786	intron	1	chr2R	19452574	19468837	+	intron	apt	FBgn0015903	apt-RD	FBtr0072067
chr2R	19473467	19474823	tinman-early_930	97.99	chr2R	19474212	5.58157	intron	2	chr2R	19471499	19484414	+	intron	apt	FBgn0015903	apt-RE	FBtr0072068
chr2R	19481279	19482259	tinman-early_931	56.09	chr2R	19481613	4.02662	intron	2	chr2R	19471499	19484414	+	intron	apt	FBgn0015903	apt-RE	FBtr0072068
chr2R	19525492	19527768	tinman-early_932	391.29	chr2R	19526772	11.786	intron	1	chr2R	19520788	19529761	+	intron	retn	FBgn0004795	retn-RA	FBtr0072072
chr2R	19527861	19528485	tinman-early_933	52.45	chr2R	19528173	3.86529	intron	1	chr2R	19520788	19529761	+	intron	retn	FBgn0004795	retn-RA	FBtr0072072
chr2R	19531963	19534358	tinman-early_934	446.49	chr2R	19533207	12.624	intron	5	chr2R	19530796	19535211	+	intron	retn	FBgn0004795	retn-RA	FBtr0072072
chr2R	19544408	19545843	tinman-early_935	85.35	chr2R	19545214	5.15845	intron	1	chr2R	19545152	19547916	+	intron	Pde8	FBgn0034886	Pde8-RL	FBtr0302131
chr2R	19630665	19631844	tinman-early_936	121.96	chr2R	19631127	6.31076	intron	2	chr2R	19626395	19631859	-	intron	egl	FBgn0000562	egl-RB	FBtr0114586
chr2R	19632223	19633341	tinman-early_937	57.56	chr2R	19632919	4.09052	intron	1	chr2R	19632138	19633722	-	intron	egl	FBgn0000562	egl-RB	FBtr0114586
chr2R	19749231	19750215	tinman-early_938	64.99	chr2R	19749696	4.39935	intron	1	chr2R	19748981	19749783	-	intron	TBPH	FBgn0025790	TBPH-RD	FBtr0089627
chr2R	19759236	19760591	tinman-early_939	107.76	chr2R	19759751	5.88907	intron	1	chr2R	19758404	19762447	+	intron	ken	FBgn0011236	ken-RA	FBtr0072129
chr2R	19865540	19867501	tinman-early_940	190.63	chr2R	19866356	8.0553	intergenic	-388	chr2R	19866744	19868268	+	exon	Sox14	FBgn0005612	Sox14-RA	FBtr0072157
chr2R	19915775	19916962	tinman-early_941	96.14	chr2R	19916296	5.52169	five_prime_UTR	0	chr2R	19916258	19916325	-	five_prime_UTR	HSPC300	FBgn0061198	HSPC300-RA	FBtr0072194
chr2R	19933511	19934497	tinman-early_942	55.42	chr2R	19933823	3.99747	intron	1	chr2R	19932706	19934188	-	intron	tsr	FBgn0011726	tsr-RA	FBtr0072188
chr2R	19945512	19946136	tinman-early_943	57.52	chr2R	19945824	4.08884	intron	1	chr2R	19945426	19946006	+	intron	eIF-5A	FBgn0034967	eIF-5A-RB	FBtr0072172
chr2R	19950603	19951415	tinman-early_944	59.53	chr2R	19950996	4.17415	exon	0	chr2R	19950576	19951096	+	exon	Rap2l	FBgn0025806	Rap2l-RA	FBtr0072177
chr2R	20074026	20074878	tinman-early_945	72.19	chr2R	20074527	4.68068	intergenic	661	chr2R	20073745	20073866	+	exon	Nop60B	FBgn0259937	Nop60B-RB	FBtr0100213
chr2R	20162086	20164540	tinman-early_946	419.04	chr2R	20163708	12.2144	intron	1	chr2R	20163655	20172350	+	intron	nvy	FBgn0005636	nvy-RA	FBtr0072267
chr2R	20430703	20431664	tinman-early_947	72.31	chr2R	20431095	4.68525	intron	1	chr2R	20428544	20442876	+	intron	itp	FBgn0035023	itp-RD	FBtr0290219
chr2R	20700809	20702226	tinman-early_948	69.72	chr2R	20701489	4.58585	intergenic	-864	chr2R	20702353	20703090	+	exon	Dll	FBgn0000157	Dll-RA	FBtr0072379
chr2R	20742427	20743711	tinman-early_949	95.4	chr2R	20742962	5.49752	intergenic	5678	chr2R	20736499	20737284	+	exon	CG3650	FBgn0035070	CG3650-RA	FBtr0072380
chr2R	20744180	20745376	tinman-early_950	106.58	chr2R	20744715	5.85256	intergenic	7431	chr2R	20736499	20737284	+	exon	CG3650	FBgn0035070	CG3650-RA	FBtr0072380
chr2R	20745377	20746751	tinman-early_951	105.73	chr2R	20746067	5.82652	intergenic	8783	chr2R	20736499	20737284	+	exon	CG3650	FBgn0035070	CG3650-RA	FBtr0072380
chr2R	20768970	20770407	tinman-early_952	94.57	chr2R	20769586	5.47032	intron	1	chr2R	20769150	20770153	+	intron	NKAIN	FBgn0085442	NKAIN-RJ	FBtr0301851
chr2R	20893313	20894591	tinman-early_953	116.99	chr2R	20893878	6.16613	intron	2	chr2R	20893607	20897902	-	intron	zip	FBgn0005634	zip-RE	FBtr0302572
chr2R	20897683	20898701	tinman-early_954	54.47	chr2R	20898173	3.95572	intron	1	chr2R	20898140	20899373	-	intron	zip	FBgn0005634	zip-RE	FBtr0302572
chr2R	20898702	20899853	tinman-early_955	73.78	chr2R	20899379	4.74093	five_prime_UTR	0	chr2R	20899374	20899488	-	five_prime_UTR	zip	FBgn0005634	zip-RE	FBtr0302572
chr2R	20910265	20911358	tinman-early_956	75.88	chr2R	20910724	4.8191	intron	2	chr2R	20900230	20915225	+	intron	uzip	FBgn0004055	uzip-RA	FBtr0072397
chr2R	20931956	20933819	tinman-early_957	159.83	chr2R	20932911	7.3222	intron	3	chr2R	20929450	20935569	-	intron	gsb-n	FBgn0001147	gsb-n-RA	FBtr0072461
chr2R	20940867	20941831	tinman-early_958	69.83	chr2R	20941218	4.59026	intergenic	-1368	chr2R	20939474	20939850	-	exon	gsb-n	FBgn0001147	gsb-n-RA	FBtr0072461
chr2R	20948630	20949935	tinman-early_959	95.31	chr2R	20949334	5.49448	intergenic	-168	chr2R	20949502	20949725	+	exon	gsb	FBgn0001148	gsb-RA	FBtr0072444
chr2R	20952403	20954179	tinman-early_960	397.72	chr2R	20953203	11.8867	intergenic	1037	chr2R	20950757	20952166	+	exon	gsb	FBgn0001148	gsb-RA	FBtr0072444
chr2R	20963526	20964720	tinman-early_961	90.69	chr2R	20963943	5.34119	intron	3	chr2R	20963246	20964696	-	intron	gol	FBgn0004919	gol-RB	FBtr0072459
chr2R	21085585	21086422	tinman-early_962	59.76	chr2R	21085970	4.1841	intergenic	-9610	chr2R	21076300	21076360	-	exon	CG9380	FBgn0035094	CG9380-RC	FBtr0110899
chr2R	21105194	21106256	tinman-early_963	136.9	chr2R	21105746	6.72711	intergenic	-8392	chr2R	21114138	21114511	+	exon	Kr	FBgn0001325	Kr-RA	FBtr0072449
chr2R	21106257	21107562	tinman-early_964	144.41	chr2R	21106768	6.92739	intergenic	-7370	chr2R	21114138	21114511	+	exon	Kr	FBgn0001325	Kr-RA	FBtr0072449
chr2R	21112843	21114626	tinman-early_965	130.19	chr2R	21113549	6.54329	intergenic	-589	chr2R	21114138	21114511	+	exon	Kr	FBgn0001325	Kr-RA	FBtr0072449
chr3L	39577	41152	tinman-early_966	303.29	chr3L	40456	10.3133	intergenic	14140	chr3L	26030	26316	+	exon	mthl8	FBgn0052475	mthl8-RA	FBtr0072462
chr3L	53951	54883	tinman-early_967	57.01	chr3L	54475	4.06683	intergenic	-11964	chr3L	66439	66721	+	exon	Lsp1gamma	FBgn0002564	Lsp1gamma-RA	FBtr0072463
chr3L	124006	124909	tinman-early_968	52.4	chr3L	124569	3.86308	intergenic	-4883	chr3L	129452	129888	+	exon	Pk61C	FBgn0020386	Pk61C-RD	FBtr0072464
chr3L	128094	129170	tinman-early_969	111.5	chr3L	128664	6.00283	intergenic	-788	chr3L	129452	129888	+	exon	Pk61C	FBgn0020386	Pk61C-RD	FBtr0072464
chr3L	130299	132157	tinman-early_970	235.03	chr3L	130871	9.01106	intron	1	chr3L	129889	141769	+	intron	Pk61C	FBgn0020386	Pk61C-RI	FBtr0302599
chr3L	157049	158749	tinman-early_971	586.45	chr3L	158031	14.5372	intron	1	chr3L	150861	160814	+	intron	p130CAS	FBgn0035101	p130CAS-RA	FBtr0072474
chr3L	159520	162735	tinman-early_972	172.08	chr3L	161894	7.62194	intron	2	chr3L	161372	167475	+	intron	p130CAS	FBgn0035101	p130CAS-RA	FBtr0072474
chr3L	223852	224871	tinman-early_973	68.01	chr3L	224447	4.51931	intron	1	chr3L	224184	224972	+	intron	CG16971	FBgn0260457	CG16971-RC	FBtr0072497
chr3L	246319	247015	tinman-early_974	55.93	chr3L	246667	4.01996	five_prime_UTR	0	chr3L	246383	246901	-	five_prime_UTR	E(bx)	FBgn0000541	E(bx)-RA	FBtr0072521
chr3L	263725	264492	tinman-early_975	61.09	chr3L	264156	4.23981	exon	0	chr3L	264118	264378	-	exon	Tudor-SN	FBgn0035121	Tudor-SN-RA	FBtr0072519
chr3L	269909	272793	tinman-early_976	945.6	chr3L	271620	18.5748	intergenic	-20	chr3L	271640	271791	+	exon	miple2	FBgn0029002	miple2-RA	FBtr0072506
chr3L	294333	295539	tinman-early_977	102.32	chr3L	294959	5.71969	intron	1	chr3L	293186	298958	+	intron	RhoGEF3	FBgn0259743	RhoGEF3-RH	FBtr0299987
chr3L	296439	299036	tinman-early_978	257.52	chr3L	297193	9.45933	intron	1	chr3L	293186	298958	+	intron	RhoGEF3	FBgn0259743	RhoGEF3-RH	FBtr0299987
chr3L	318830	322479	tinman-early_979	581.61	chr3L	320966	14.4751	intergenic	266	chr3L	321232	321363	-	exon	CG32344	FBgn0052344	CG32344-RA	FBtr0072576
chr3L	347036	348329	tinman-early_980	93.68	chr3L	347847	5.44081	intron	1	chr3L	347780	351366	+	intron	Ptpmeg	FBgn0035133	Ptpmeg-RF	FBtr0301818
chr3L	377565	379015	tinman-early_981	118.53	chr3L	378047	6.21141	intergenic	-731	chr3L	376419	377316	-	exon	trh	FBgn0003749	trh-RA	FBtr0072567
chr3L	487141	487765	tinman-early_982	51.33	chr3L	487453	3.81432	intron	5	chr3L	462559	505886	-	intron	klar	FBgn0001316	klar-RA	FBtr0072565
chr3L	489402	491130	tinman-early_983	310.33	chr3L	490282	10.4386	intron	5	chr3L	462559	505886	-	intron	klar	FBgn0001316	klar-RA	FBtr0072565
chr3L	539133	539836	tinman-early_984	53	chr3L	539445	3.88972	intron	1	chr3L	514706	539898	-	intron	klar	FBgn0001316	klar-RB	FBtr0110818
chr3L	539837	540734	tinman-early_985	80.73	chr3L	540164	4.99568	five_prime_UTR	0	chr3L	539899	540589	-	five_prime_UTR	klar	FBgn0001316	klar-RA	FBtr0072565
chr3L	542819	544604	tinman-early_986	99.1	chr3L	543364	5.61725	intron	1	chr3L	543278	547481	+	intron	hipk	FBgn0035142	hipk-RB	FBtr0072551
chr3L	612436	615097	tinman-early_987	523.31	chr3L	614123	13.7067	intergenic	2247	chr3L	616370	616494	-	exon	CG42719	FBgn0261636	CG42719-RA	FBtr0303002
chr3L	620810	622208	tinman-early_988	150.32	chr3L	621384	7.08124	intergenic	-4738	chr3L	616571	616646	-	exon	CG42719	FBgn0261636	CG42719-RA	FBtr0303002
chr3L	622581	623241	tinman-early_989	54.1	chr3L	622893	3.93914	intergenic	-6247	chr3L	616571	616646	-	exon	CG42719	FBgn0261636	CG42719-RA	FBtr0303002
chr3L	639138	641301	tinman-early_990	95.71	chr3L	640581	5.50748	intergenic	-1678	chr3L	642259	642281	+	exon	ban	FBgn0064191	ban-RA	FBtr0091536
chr3L	685224	685982	tinman-early_991	66.17	chr3L	685602	4.44641	intergenic	-57	chr3L	685028	685545	-	exon	CG3371	FBgn0035153	CG3371-RA	FBtr0072610
chr3L	698213	699436	tinman-early_992	67.06	chr3L	698982	4.48165	five_prime_UTR	0	chr3L	698862	699143	-	five_prime_UTR	CG13894	FBgn0035157	CG13894-RA	FBtr0072606
chr3L	723816	727699	tinman-early_993	712.16	chr3L	726755	16.0649	intergenic	10922	chr3L	737677	738732	-	exon	CG13897	FBgn0035160	CG13897-RA	FBtr0072601
chr3L	738930	740624	tinman-early_994	152.61	chr3L	739851	7.14008	intergenic	-731	chr3L	738988	739120	-	exon	CG13897	FBgn0035160	CG13897-RA	FBtr0072601
chr3L	742651	743628	tinman-early_995	64.55	chr3L	743100	4.38137	intergenic	-3980	chr3L	738988	739120	-	exon	CG13897	FBgn0035160	CG13897-RA	FBtr0072601
chr3L	743687	744607	tinman-early_996	64.79	chr3L	744036	4.39124	intergenic	-4916	chr3L	738988	739120	-	exon	CG13897	FBgn0035160	CG13897-RA	FBtr0072601
chr3L	747680	750016	tinman-early_997	199.34	chr3L	748876	8.25133	intergenic	-530	chr3L	749406	750227	+	exon	emc	FBgn0000575	emc-RA	FBtr0072578
chr3L	750705	752449	tinman-early_998	150.19	chr3L	751481	7.07795	intron	1	chr3L	750228	752271	+	intron	emc	FBgn0000575	emc-RA	FBtr0072578
chr3L	762309	763889	tinman-early_999	88	chr3L	763168	5.24985	intergenic	9663	chr3L	752272	753505	+	exon	emc	FBgn0000575	emc-RA	FBtr0072578
chr3L	812931	814371	tinman-early_1000	147.51	chr3L	813689	7.00849	intergenic	-9638	chr3L	803427	804051	-	exon	CG13898	FBgn0035161	CG13898-RA	FBtr0072599
chr3L	871643	872894	tinman-early_1001	111.67	chr3L	872251	6.00798	intron	1	chr3L	872234	873307	+	intron	CG32479	FBgn0052479	CG32479-RA	FBtr0072589
chr3L	1095653	1096596	tinman-early_1002	68.91	chr3L	1096133	4.55437	intron	1	chr3L	1040355	1099100	-	intron	bab1	FBgn0004870	bab1-RB	FBtr0072642
chr3L	1096978	1098374	tinman-early_1003	136.94	chr3L	1097848	6.72826	intron	1	chr3L	1040355	1099100	-	intron	bab1	FBgn0004870	bab1-RB	FBtr0072642
chr3L	1166940	1168448	tinman-early_1004	165.02	chr3L	1167711	7.45073	intron	2	chr3L	1143930	1172757	-	intron	bab2	FBgn0025525	bab2-RA	FBtr0072639
chr3L	1299589	1301276	tinman-early_1005	85.82	chr3L	1300133	5.1748	three_prime_UTR	0	chr3L	1299834	1300389	+	three_prime_UTR	scf	FBgn0025682	scf-RA	FBtr0089942
chr3L	1334487	1335655	tinman-early_1006	111.55	chr3L	1335202	6.00444	five_prime_UTR	0	chr3L	1335041	1335303	-	five_prime_UTR	CG2211	FBgn0035211	CG2211-RA	FBtr0072723
chr3L	1335785	1336439	tinman-early_1007	50.01	chr3L	1336097	3.75333	intron	2	chr3L	1336017	1337270	+	intron	l(3)02640	FBgn0010786	l(3)02640-RA	FBtr0072679
chr3L	1348976	1349926	tinman-early_1008	64.75	chr3L	1349439	4.38973	intron	1	chr3L	1346451	1350371	-	intron	Ptp61F	FBgn0003138	Ptp61F-RB	FBtr0072717
chr3L	1363808	1365070	tinman-early_1009	114.74	chr3L	1364341	6.09972	intron	1	chr3L	1346451	1424790	-	intron	Ptp61F	FBgn0003138	Ptp61F-RC	FBtr0072716
chr3L	1430726	1432365	tinman-early_1010	113.91	chr3L	1431409	6.07514	intergenic	1674	chr3L	1433083	1433370	-	exon	SA-2	FBgn0043865	SA-2-RD	FBtr0301789
chr3L	1433087	1434553	tinman-early_1011	215.7	chr3L	1433770	8.60769	intron	6	chr3L	1433371	1434676	-	intron	SA-2	FBgn0043865	SA-2-RD	FBtr0301789
chr3L	1462144	1462803	tinman-early_1012	55.25	chr3L	1462491	3.98995	intergenic	-1301	chr3L	1463792	1464130	+	exon	rho	FBgn0004635	rho-RA	FBtr0072694
chr3L	1463324	1464267	tinman-early_1013	58.66	chr3L	1463636	4.13742	intergenic	-156	chr3L	1463792	1464130	+	exon	rho	FBgn0004635	rho-RA	FBtr0072694
chr3L	1515257	1518276	tinman-early_1014	153.23	chr3L	1515997	7.15596	intron	1	chr3L	1505793	1516912	-	intron	cue	FBgn0011204	cue-RA	FBtr0072706
chr3L	1538121	1539432	tinman-early_1015	135.8	chr3L	1538746	6.69734	exon	0	chr3L	1538720	1539132	+	exon	CG7852	FBgn0035229	CG7852-RA	FBtr0072735
chr3L	1545907	1547340	tinman-early_1016	128.27	chr3L	1546735	6.4897	intron	1	chr3L	1546307	1550713	+	intron	Cct1	FBgn0041342	Cct1-RA	FBtr0072738
chr3L	1568798	1570227	tinman-early_1017	101.93	chr3L	1569566	5.70745	intron	1	chr3L	1569542	1571985	+	intron	CG12004	FBgn0035236	CG12004-RC	FBtr0113122
chr3L	1592695	1593350	tinman-early_1018	56.12	chr3L	1593007	4.02813	intergenic	-255	chr3L	1593262	1597545	+	exon	CG13917	FBgn0035237	CG13917-RA	FBtr0072747
chr3L	1725513	1726688	tinman-early_1019	94.66	chr3L	1726231	5.47319	intron	1	chr3L	1724226	1730524	-	intron	drpr	FBgn0027594	drpr-RA	FBtr0072798
chr3L	1730353	1731903	tinman-early_1020	103.69	chr3L	1731248	5.76279	three_prime_UTR	0	chr3L	1730993	1731327	-	three_prime_UTR	Oseg4	FBgn0035264	Oseg4-RA	FBtr0072797
chr3L	1746011	1747192	tinman-early_1021	84.71	chr3L	1746732	5.1364	intergenic	-178	chr3L	1746910	1748089	+	exon	CG13921	FBgn0035267	CG13921-RA	FBtr0072772
chr3L	1793921	1795593	tinman-early_1022	186.37	chr3L	1794859	7.95796	intron	1	chr3L	1793501	1795198	-	intron	dlt	FBgn0024510	dlt-RA	FBtr0072790
chr3L	1861409	1862138	tinman-early_1023	55.13	chr3L	1861757	3.98456	intron	1	chr3L	1861677	1862060	-	intron	R	FBgn0004636	R-RA	FBtr0072867
chr3L	1916330	1917529	tinman-early_1024	119.85	chr3L	1916868	6.24978	intergenic	-4439	chr3L	1921307	1921931	+	exon	CG42234	FBgn0250756	CG42234-RC	FBtr0290136
chr3L	1919370	1920748	tinman-early_1025	165.5	chr3L	1919999	7.4625	intergenic	-1308	chr3L	1921307	1921931	+	exon	CG42234	FBgn0250756	CG42234-RC	FBtr0290136
chr3L	1920824	1921926	tinman-early_1026	77.68	chr3L	1921324	4.88537	five_prime_UTR	0	chr3L	1921307	1921414	+	five_prime_UTR	CG42234	FBgn0250756	CG42234-RC	FBtr0290136
chr3L	2262259	2263605	tinman-early_1027	69.47	chr3L	2263086	4.57625	exon	0	chr3L	2262919	2263294	+	exon	CG13807	FBgn0035323	CG13807-RA	FBtr0072878
chr3L	2437677	2439806	tinman-early_1028	171.31	chr3L	2438916	7.60348	intron	3	chr3L	2435133	2439498	+	intron	CG42669	FBgn0261551	CG42669-RF	FBtr0302677
chr3L	2439807	2440173	tinman-early_1029	53.39	chr3L	2439819	3.90732	exon	0	chr3L	2439499	2439830	+	exon	CG42669	FBgn0261551	CG42669-RM	FBtr0302684
chr3L	2579090	2580282	tinman-early_1030	78.66	chr3L	2579779	4.92097	intron	2	chr3L	2579521	2585604	-	intron	msn	FBgn0010909	msn-RC	FBtr0072959
chr3L	2580391	2581654	tinman-early_1031	103.54	chr3L	2581071	5.75819	intron	2	chr3L	2579521	2585604	-	intron	msn	FBgn0010909	msn-RC	FBtr0072959
chr3L	2589611	2591550	tinman-early_1032	117.12	chr3L	2590883	6.17004	intron	1	chr3L	2589553	2592161	+	intron	dos	FBgn0016794	dos-RA	FBtr0072926
chr3L	2599101	2600203	tinman-early_1033	97.79	chr3L	2599681	5.57507	intron	2	chr3L	2599502	2599687	+	intron	CG16985	FBgn0035355	CG16985-RA	FBtr0072929
chr3L	2634765	2636236	tinman-early_1034	100.42	chr3L	2635324	5.65951	intron	3	chr3L	2633810	2637067	+	intron	MEP-1	FBgn0035357	MEP-1-RC	FBtr0072931
chr3L	2860057	2860789	tinman-early_1035	51.69	chr3L	2860477	3.83083	intron	2	chr3L	2851697	2869448	-	intron	CG9973	FBgn0035378	CG9973-RB	FBtr0113128
chr3L	2864679	2866765	tinman-early_1036	221.86	chr3L	2865799	8.73814	intron	2	chr3L	2851697	2869448	-	intron	CG9973	FBgn0035378	CG9973-RB	FBtr0113128
chr3L	2866766	2870124	tinman-early_1037	825.41	chr3L	2868735	17.3275	intron	2	chr3L	2851697	2869448	-	intron	CG9973	FBgn0035378	CG9973-RB	FBtr0113128
chr3L	2879539	2880200	tinman-early_1038	55.02	chr3L	2879888	3.9798	intergenic	3750	chr3L	2883638	2884259	-	exon	spz5	FBgn0035379	spz5-RA	FBtr0073011
chr3L	2880941	2882889	tinman-early_1039	154.68	chr3L	2881768	7.19282	intergenic	1870	chr3L	2883638	2884259	-	exon	spz5	FBgn0035379	spz5-RA	FBtr0073011
chr3L	3058673	3061212	tinman-early_1040	106.99	chr3L	3060214	5.86544	intron	1	chr3L	3058125	3070161	-	intron	CG32486	FBgn0052486	CG32486-RD	FBtr0073004
chr3L	3070726	3073083	tinman-early_1041	342.91	chr3L	3071723	11.0003	intron	2	chr3L	3071308	3073080	+	intron	CG11486	FBgn0035397	CG11486-RH	FBtr0073003
chr3L	3126136	3127120	tinman-early_1042	71.22	chr3L	3126521	4.64381	intron	2	chr3L	3121200	3126866	-	intron	prominin-like	FBgn0026189	prominin-like-RB	FBtr0073118
chr3L	3164435	3165262	tinman-early_1043	59.39	chr3L	3164909	4.16826	exon	0	chr3L	3163779	3165264	-	exon	CG14962	FBgn0035407	CG14962-RA	FBtr0073112
chr3L	3165312	3166169	tinman-early_1044	52.47	chr3L	3165857	3.86617	intron	1	chr3L	3165222	3167941	+	intron	CG32280	FBgn0052280	CG32280-RA	FBtr0073030
chr3L	3223093	3223942	tinman-early_1045	64.42	chr3L	3223591	4.37604	intron	1	chr3L	3223527	3223769	+	intron	CG17737	FBgn0035423	CG17737-RA	FBtr0073044
chr3L	3225065	3225689	tinman-early_1046	51.8	chr3L	3225377	3.83583	intron	1	chr3L	3225289	3226876	+	intron	CG11505	FBgn0035424	CG11505-RA	FBtr0073045
chr3L	3318852	3320371	tinman-early_1047	150.85	chr3L	3319641	7.09493	five_prime_UTR	0	chr3L	3319557	3319905	+	five_prime_UTR	CG12016	FBgn0035436	CG12016-RA	FBtr0073063
chr3L	3337074	3337924	tinman-early_1048	68.9	chr3L	3337507	4.55414	five_prime_UTR	0	chr3L	3337103	3337828	+	five_prime_UTR	kst	FBgn0004167	kst-RA	FBtr0073070
chr3L	3348690	3349350	tinman-early_1049	54.14	chr3L	3349002	3.94082	intron	1	chr3L	3337829	3351495	+	intron	kst	FBgn0004167	kst-RA	FBtr0073070
chr3L	3376073	3377326	tinman-early_1050	131.37	chr3L	3376719	6.57576	intergenic	-38	chr3L	3376757	3376947	+	exon	CG12012	FBgn0035444	CG12012-RA	FBtr0073076
chr3L	3386952	3388330	tinman-early_1051	129.52	chr3L	3387735	6.52449	intergenic	7652	chr3L	3379864	3380083	+	exon	CG12014	FBgn0035445	CG12014-RA	FBtr0073077
chr3L	3391237	3393095	tinman-early_1052	141.03	chr3L	3392191	6.83789	intergenic	8946	chr3L	3401137	3404921	-	exon	sty	FBgn0014388	sty-RC	FBtr0073145
chr3L	3408139	3412019	tinman-early_1053	551.49	chr3L	3410227	14.0833	intron	1	chr3L	3404922	3424424	-	intron	sty	FBgn0014388	sty-RC	FBtr0073145
chr3L	3417656	3418459	tinman-early_1054	57.78	chr3L	3417968	4.09981	intron	1	chr3L	3404922	3424424	-	intron	sty	FBgn0014388	sty-RC	FBtr0073145
chr3L	3419584	3420208	tinman-early_1055	51.92	chr3L	3419896	3.8412	intron	1	chr3L	3404922	3424424	-	intron	sty	FBgn0014388	sty-RC	FBtr0073145
chr3L	3427560	3428644	tinman-early_1056	84.81	chr3L	3428237	5.13982	intergenic	417	chr3L	3428654	3429083	-	exon	eIF5B	FBgn0026259	eIF5B-RB	FBtr0073144
chr3L	3786964	3787588	tinman-early_1057	53.4	chr3L	3787276	3.90791	intron	1	chr3L	3781413	3787556	-	intron	CG32264	FBgn0052264	CG32264-RD	FBtr0073187
chr3L	3844917	3846919	tinman-early_1058	495.05	chr3L	3846037	13.3185	intergenic	-116	chr3L	3846153	3846747	+	exon	Awh	FBgn0013751	Awh-RA	FBtr0073155
chr3L	3848604	3849708	tinman-early_1059	71.65	chr3L	3849314	4.66016	intron	1	chr3L	3846748	3857941	+	intron	Awh	FBgn0013751	Awh-RB	FBtr0073156
chr3L	3854564	3855481	tinman-early_1060	68.33	chr3L	3854990	4.53163	intron	1	chr3L	3846748	3857941	+	intron	Awh	FBgn0013751	Awh-RB	FBtr0073156
chr3L	3878093	3880025	tinman-early_1061	380.8	chr3L	3878995	11.6201	intergenic	-13579	chr3L	3892574	3892989	+	exon	Fie	FBgn0026592	Fie-RA	FBtr0073157
chr3L	3976397	3977522	tinman-early_1062	81.26	chr3L	3977115	5.01442	intergenic	-6801	chr3L	3983916	3985490	+	exon	scrt	FBgn0004880	scrt-RA	FBtr0073165
chr3L	4160593	4161296	tinman-early_1063	55.78	chr3L	4160984	4.01327	intergenic	-52	chr3L	4160331	4160932	-	exon	nab	FBgn0259986	nab-RB	FBtr0302032
chr3L	4229851	4231257	tinman-early_1064	96.39	chr3L	4230587	5.52968	intron	1	chr3L	4225707	4235902	-	intron	ImpL2	FBgn0001257	ImpL2-RA	FBtr0073248
chr3L	4231258	4232939	tinman-early_1065	102.94	chr3L	4231775	5.73929	intron	1	chr3L	4225707	4235902	-	intron	ImpL2	FBgn0001257	ImpL2-RA	FBtr0073248
chr3L	4251352	4254219	tinman-early_1066	822.9	chr3L	4252536	17.3005	intron	2	chr3L	4251841	4253026	-	intron	ago	FBgn0041171	ago-RB	FBtr0073246
chr3L	4406832	4407681	tinman-early_1067	61.57	chr3L	4407334	4.25946	intron	1	chr3L	4407021	4417819	+	intron	CG11347	FBgn0035542	CG11347-RE	FBtr0113140
chr3L	4408941	4409784	tinman-early_1068	65.54	chr3L	4409356	4.42121	intron	1	chr3L	4407385	4417819	+	intron	CG11347	FBgn0035542	CG11347-RD	FBtr0073294
chr3L	4545845	4548162	tinman-early_1069	183.56	chr3L	4547320	7.89303	intron	2	chr3L	4542908	4551001	+	intron	CG11357	FBgn0035558	CG11357-RA	FBtr0073310
chr3L	4551153	4552225	tinman-early_1070	101.62	chr3L	4551623	5.69772	exon	0	chr3L	4551002	4551940	+	exon	CG11357	FBgn0035558	CG11357-RA	FBtr0073310
chr3L	4599539	4600547	tinman-early_1071	73.78	chr3L	4599948	4.74068	intron	3	chr3L	4599006	4612858	-	intron	Src64B	FBgn0003501	Src64B-RB	FBtr0073321
chr3L	4613205	4614999	tinman-early_1072	331.92	chr3L	4614158	10.814	intron	2	chr3L	4612890	4625209	-	intron	Src64B	FBgn0003501	Src64B-RB	FBtr0073321
chr3L	4622185	4624043	tinman-early_1073	268.53	chr3L	4623302	9.67154	intron	2	chr3L	4612890	4625209	-	intron	Src64B	FBgn0003501	Src64B-RE	FBtr0100507
chr3L	4624862	4626447	tinman-early_1074	108.65	chr3L	4625969	5.91628	five_prime_UTR	0	chr3L	4625937	4626196	-	five_prime_UTR	Src64B	FBgn0003501	Src64B-RB	FBtr0073321
chr3L	4632460	4634646	tinman-early_1075	221.2	chr3L	4633576	8.7242	intergenic	860	chr3L	4634436	4634789	-	exon	CG13716	FBgn0035563	CG13716-RA	FBtr0073319
chr3L	4824059	4825146	tinman-early_1076	85.85	chr3L	4824515	5.17602	intron	1	chr3L	4824162	4825327	-	intron	Dhc64C	FBgn0010349	Dhc64C-RA	FBtr0073359
chr3L	4975733	4977021	tinman-early_1077	158.84	chr3L	4976444	7.29759	intergenic	-272	chr3L	4975818	4976172	-	exon	Con	FBgn0005775	Con-RA	FBtr0073375
chr3L	5509603	5510843	tinman-early_1078	147.85	chr3L	5510245	7.01725	intron	3	chr3L	5509205	5510651	-	intron	Lkr	FBgn0035610	Lkr-RA	FBtr0077149
chr3L	5596399	5598768	tinman-early_1079	130.71	chr3L	5597178	6.55758	intergenic	-103	chr3L	5596788	5597075	-	exon	CG10590	FBgn0035622	CG10590-RA	FBtr0077127
chr3L	5646541	5649826	tinman-early_1080	433.1	chr3L	5647625	12.4259	intergenic	-158	chr3L	5647783	5648146	+	exon	lin-28	FBgn0035626	lin-28-RA	FBtr0077090
chr3L	5744818	5745571	tinman-early_1081	58.61	chr3L	5745259	4.13529	five_prime_UTR	0	chr3L	5744946	5745330	-	five_prime_UTR	DnaJ-1	FBgn0015657	DnaJ-1-RA	FBtr0077123
chr3L	5758105	5758729	tinman-early_1082	50.84	chr3L	5758417	3.79185	intron	1	chr3L	5758285	5758440	-	intron	CG10576	FBgn0035630	CG10576-RA	FBtr0077121
chr3L	5763612	5764603	tinman-early_1083	63.64	chr3L	5763997	4.34473	intron	1	chr3L	5763034	5764717	+	intron	scny	FBgn0260936	scny-RA	FBtr0077099
chr3L	5810072	5811020	tinman-early_1084	63.38	chr3L	5810672	4.33399	exon	0	chr3L	5810635	5810743	-	exon	vn	FBgn0003984	vn-RC	FBtr0300010
chr3L	5849208	5850519	tinman-early_1085	103.74	chr3L	5849719	5.76429	intergenic	-10955	chr3L	5835308	5838764	-	exon	vn	FBgn0003984	vn-RC	FBtr0300010
chr3L	5873929	5875820	tinman-early_1086	137.37	chr3L	5875145	6.73984	intergenic	-362	chr3L	5875507	5876892	+	exon	CG13287	FBgn0035643	CG13287-RA	FBtr0077027
chr3L	5957376	5958148	tinman-early_1087	57.01	chr3L	5957723	4.06673	intergenic	2918	chr3L	5960641	5961693	-	exon	CG10479	FBgn0035656	CG10479-RA	FBtr0077070
chr3L	5960103	5960727	tinman-early_1088	50.24	chr3L	5960415	3.7642	intergenic	226	chr3L	5960641	5961693	-	exon	CG10479	FBgn0035656	CG10479-RA	FBtr0077070
chr3L	5967457	5970472	tinman-early_1089	553.78	chr3L	5969460	14.1134	intergenic	-355	chr3L	5968745	5969105	-	exon	CG10479	FBgn0035656	CG10479-RA	FBtr0077070
chr3L	5974165	5976629	tinman-early_1090	268.8	chr3L	5975214	9.67674	intergenic	-6109	chr3L	5968745	5969105	-	exon	CG10479	FBgn0035656	CG10479-RA	FBtr0077070
chr3L	5981129	5982790	tinman-early_1091	111.69	chr3L	5982020	6.00861	intergenic	-8294	chr3L	5990314	5990753	+	exon	CG32406	FBgn0052406	CG32406-RA	FBtr0077037
chr3L	5985649	5988879	tinman-early_1092	535.91	chr3L	5987983	13.8764	intergenic	-2331	chr3L	5990314	5990753	+	exon	CG32406	FBgn0052406	CG32406-RA	FBtr0077037
chr3L	5989145	5990280	tinman-early_1093	75.69	chr3L	5989640	4.81204	intergenic	-674	chr3L	5990314	5990753	+	exon	CG32406	FBgn0052406	CG32406-RA	FBtr0077037
chr3L	5992052	5993547	tinman-early_1094	242.11	chr3L	5992751	9.15457	intron	1	chr3L	5990754	6011159	+	intron	CG32406	FBgn0052406	CG32406-RA	FBtr0077037
chr3L	6022680	6023341	tinman-early_1095	55.67	chr3L	6022992	4.00841	intergenic	3682	chr3L	6018518	6019310	+	exon	CG32406	FBgn0052406	CG32406-RA	FBtr0077037
chr3L	6097565	6098328	tinman-early_1096	66.23	chr3L	6097945	4.4489	intron	4	chr3L	6096893	6105470	+	intron	Ets65A	FBgn0005658	Ets65A-RA	FBtr0077054
chr3L	6177384	6178318	tinman-early_1097	78.63	chr3L	6177945	4.91979	five_prime_UTR	0	chr3L	6177902	6178138	-	five_prime_UTR	D19B	FBgn0022699	D19B-RA	FBtr0077017
chr3L	6181570	6182434	tinman-early_1098	60.16	chr3L	6181953	4.20066	exon	0	chr3L	6181134	6182201	-	exon	D19A	FBgn0022935	D19A-RA	FBtr0077016
chr3L	6185769	6186429	tinman-early_1099	60.85	chr3L	6186081	4.22984	exon	0	chr3L	6186065	6186286	-	exon	CG13298	FBgn0035692	CG13298-RA	FBtr0077015
chr3L	6186430	6187524	tinman-early_1100	100.3	chr3L	6186806	5.65576	intron	1	chr3L	6186723	6187144	+	intron	Trn	FBgn0024921	Trn-RA	FBtr0077000
chr3L	6209109	6211444	tinman-early_1101	131.55	chr3L	6210901	6.58092	exon	0	chr3L	6210694	6211084	-	exon	LanA	FBgn0002526	LanA-RA	FBtr0077014
chr3L	6245665	6246478	tinman-early_1102	71.89	chr3L	6246111	4.66914	intron	2	chr3L	6245470	6246599	-	intron	Best2	FBgn0035696	Best2-RA	FBtr0077010
chr3L	6329540	6331342	tinman-early_1103	83.34	chr3L	6330139	5.08836	intergenic	-4143	chr3L	6325570	6325996	-	exon	CG13300	FBgn0035699	CG13300-RA	FBtr0077007
chr3L	6344852	6346073	tinman-early_1104	67.91	chr3L	6345546	4.51518	intergenic	1617	chr3L	6343376	6343929	+	exon	Sfp65A	FBgn0259969	Sfp65A-RA	FBtr0300314
chr3L	6392697	6394145	tinman-early_1105	132.36	chr3L	6393252	6.60319	intergenic	49323	chr3L	6343376	6343929	+	exon	Sfp65A	FBgn0259969	Sfp65A-RA	FBtr0300314
chr3L	6449262	6451313	tinman-early_1106	200.34	chr3L	6450593	8.2736	intergenic	-4173	chr3L	6454766	6455269	+	exon	CG14910	FBgn0035700	CG14910-RA	FBtr0076965
chr3L	6488602	6489983	tinman-early_1107	62.13	chr3L	6489332	4.28287	five_prime_UTR	0	chr3L	6488780	6489581	+	five_prime_UTR	sfl	FBgn0020251	sfl-RA	FBtr0076968
chr3L	6734413	6736320	tinman-early_1108	371.45	chr3L	6735466	11.4703	intron	1	chr3L	6735150	6736125	-	intron	dikar	FBgn0052393	dikar-RA	FBtr0076953
chr3L	6782104	6783503	tinman-early_1109	144.37	chr3L	6782788	6.92629	intergenic	-464	chr3L	6783252	6783290	+	exon	vvl	FBgn0086680	vvl-RB	FBtr0300260
chr3L	6838314	6839588	tinman-early_1110	116.19	chr3L	6838977	6.14256	intergenic	51340	chr3L	6783260	6787637	+	exon	vvl	FBgn0086680	vvl-RA	FBtr0076944
chr3L	6956925	6958082	tinman-early_1111	74.83	chr3L	6957726	4.77993	five_prime_UTR	0	chr3L	6957647	6957902	-	five_prime_UTR	sgl	FBgn0261445	sgl-RA	FBtr0076938
chr3L	6971502	6972768	tinman-early_1112	74.01	chr3L	6971890	4.74927	intron	1	chr3L	6967574	6972617	-	intron	G-ialpha65A	FBgn0001104	G-ialpha65A-RA	FBtr0076934
chr3L	6977804	6978486	tinman-early_1113	54.91	chr3L	6978116	3.97509	intergenic	-444	chr3L	6977443	6977672	-	exon	CG32388	FBgn0250849	CG32388-RA	FBtr0076933
chr3L	6983188	6984039	tinman-early_1114	59.93	chr3L	6983647	4.19104	intergenic	-75	chr3L	6983722	6984961	+	exon	bin	FBgn0045759	bin-RA	FBtr0076900
chr3L	7148750	7149860	tinman-early_1115	75.23	chr3L	7149373	4.79514	five_prime_UTR	0	chr3L	7149036	7150173	-	five_prime_UTR	corn	FBgn0259173	corn-RC	FBtr0299641
chr3L	7360914	7362483	tinman-early_1116	160.36	chr3L	7361668	7.33543	intron	2	chr3L	7361085	7361989	-	intron	Sh3beta	FBgn0035772	Sh3beta-RA	FBtr0076872
chr3L	7362620	7364258	tinman-early_1117	163.75	chr3L	7363494	7.41938	intron	1	chr3L	7363285	7364806	+	intron	akirin	FBgn0082598	akirin-RD	FBtr0302544
chr3L	7511564	7513132	tinman-early_1118	103.97	chr3L	7512454	5.7716	intergenic	-134	chr3L	7512588	7513077	+	exon	CG32372	FBgn0052372	CG32372-RA	FBtr0076793
chr3L	7515169	7516007	tinman-early_1119	61.63	chr3L	7515510	4.26194	intron	1	chr3L	7513078	7517586	+	intron	CG32372	FBgn0052372	CG32372-RA	FBtr0076793
chr3L	7521346	7522498	tinman-early_1120	119.67	chr3L	7521940	6.2444	five_prime_UTR	0	chr3L	7521904	7522286	+	five_prime_UTR	lqf	FBgn0028582	lqf-RB	FBtr0076794
chr3L	7903086	7903844	tinman-early_1121	56.63	chr3L	7903426	4.0502	intron	1	chr3L	7900439	7904521	-	intron	pbl	FBgn0003041	pbl-RA	FBtr0076771
chr3L	7940242	7941676	tinman-early_1122	123.84	chr3L	7940888	6.36451	intergenic	-403	chr3L	7941291	7942385	+	exon	exex	FBgn0041156	exex-RA	FBtr0076751
chr3L	7972409	7973919	tinman-early_1123	93.73	chr3L	7973164	5.44238	intron	2	chr3L	7972781	7973499	+	intron	nmo	FBgn0011817	nmo-RA	FBtr0076754
chr3L	7977290	7978623	tinman-early_1124	111.02	chr3L	7977807	5.98834	intron	3	chr3L	7974083	8032974	+	intron	nmo	FBgn0011817	nmo-RA	FBtr0076754
chr3L	7980540	7982419	tinman-early_1125	423.97	chr3L	7981597	12.2889	intron	3	chr3L	7974083	8032974	+	intron	nmo	FBgn0011817	nmo-RA	FBtr0076754
chr3L	7985410	7986572	tinman-early_1126	58.91	chr3L	7986199	4.14804	intron	3	chr3L	7974083	8032974	+	intron	nmo	FBgn0011817	nmo-RA	FBtr0076754
chr3L	8108603	8109640	tinman-early_1127	79.22	chr3L	8109143	4.9413	intergenic	-135	chr3L	8109278	8109629	+	exon	msk	FBgn0026252	msk-RA	FBtr0076685
chr3L	8244453	8245151	tinman-early_1128	56.38	chr3L	8244765	4.03928	intron	2	chr3L	8242052	8247964	+	intron	CG42330	FBgn0259232	CG42330-RE	FBtr0299840
chr3L	8398075	8399148	tinman-early_1129	66.65	chr3L	8398765	4.46572	exon	0	chr3L	8398532	8400455	+	exon	CG13667	FBgn0035890	CG13667-RA	FBtr0076610
chr3L	8447238	8448235	tinman-early_1130	54.69	chr3L	8447802	3.96528	intron	2	chr3L	8445229	8455071	+	intron	Gug	FBgn0010825	Gug-RD	FBtr0076619
chr3L	8448767	8450068	tinman-early_1131	84.18	chr3L	8449303	5.11777	intron	2	chr3L	8445229	8455071	+	intron	Gug	FBgn0010825	Gug-RD	FBtr0076619
chr3L	8541687	8542884	tinman-early_1132	92.29	chr3L	8542512	5.39454	intergenic	11394	chr3L	8530182	8531118	+	exon	ergic53	FBgn0035909	ergic53-RB	FBtr0076626
chr3L	8645740	8647144	tinman-early_1133	114.21	chr3L	8646414	6.08394	intergenic	2303	chr3L	8643642	8644111	+	exon	CG6486	FBgn0035922	CG6486-RA	FBtr0076568
chr3L	8826013	8827271	tinman-early_1134	86.03	chr3L	8826726	5.18211	intron	1	chr3L	8821604	8870257	+	intron	dally	FBgn0011577	dally-RA	FBtr0076583
chr3L	8995440	8997499	tinman-early_1135	271.84	chr3L	8996801	9.73447	intergenic	1135	chr3L	8994945	8995666	+	exon	CG5087	FBgn0035953	CG5087-RA	FBtr0076520
chr3L	8997500	8999370	tinman-early_1136	505.9	chr3L	8998130	13.4689	intergenic	-168	chr3L	8998298	8998508	+	exon	Doc3	FBgn0035954	Doc3-RA	FBtr0076521
chr3L	9006303	9007557	tinman-early_1137	140.37	chr3L	9006945	6.82025	intron	6	chr3L	9006722	9007591	-	intron	Doc2	FBgn0035956	Doc2-RB	FBtr0100367
chr3L	9008288	9008947	tinman-early_1138	53.12	chr3L	9008600	3.89521	intron	4	chr3L	9008076	9011028	-	intron	Doc2	FBgn0035956	Doc2-RB	FBtr0100367
chr3L	9009586	9011353	tinman-early_1139	117.55	chr3L	9010338	6.18256	intron	4	chr3L	9008076	9011028	-	intron	Doc2	FBgn0035956	Doc2-RB	FBtr0100367
chr3L	9011486	9013365	tinman-early_1140	198.67	chr3L	9012599	8.23632	intron	2	chr3L	9012284	9012764	-	intron	Doc2	FBgn0035956	Doc2-RB	FBtr0100367
chr3L	9014673	9015781	tinman-early_1141	66.34	chr3L	9015233	4.45334	intergenic	-1724	chr3L	9013052	9013509	-	exon	Doc2	FBgn0035956	Doc2-RB	FBtr0100367
chr3L	9020544	9021585	tinman-early_1142	62.16	chr3L	9021246	4.28384	intergenic	-7737	chr3L	9013052	9013509	-	exon	Doc2	FBgn0035956	Doc2-RB	FBtr0100367
chr3L	9021832	9023744	tinman-early_1143	145.47	chr3L	9022482	6.95527	intergenic	-8973	chr3L	9013052	9013509	-	exon	Doc2	FBgn0035956	Doc2-RB	FBtr0100367
chr3L	9023745	9024753	tinman-early_1144	117.01	chr3L	9024237	6.16679	intergenic	-10240	chr3L	9034477	9034730	+	exon	Doc1	FBgn0028789	Doc1-RA	FBtr0076522
chr3L	9030623	9031247	tinman-early_1145	54.65	chr3L	9030935	3.96357	intergenic	-3542	chr3L	9034477	9034730	+	exon	Doc1	FBgn0028789	Doc1-RA	FBtr0076522
chr3L	9031281	9033147	tinman-early_1146	317.32	chr3L	9032224	10.5615	intergenic	-2253	chr3L	9034477	9034730	+	exon	Doc1	FBgn0028789	Doc1-RA	FBtr0076522
chr3L	9033450	9036055	tinman-early_1147	469.05	chr3L	9034341	12.9513	intergenic	-136	chr3L	9034477	9034730	+	exon	Doc1	FBgn0028789	Doc1-RA	FBtr0076522
chr3L	9036056	9038067	tinman-early_1148	378.91	chr3L	9036842	11.5901	exon	0	chr3L	9036824	9036961	+	exon	Doc1	FBgn0028789	Doc1-RA	FBtr0076522
chr3L	9351170	9351828	tinman-early_1149	51.02	chr3L	9351516	3.7998	intron	1	chr3L	9347175	9351714	-	intron	UGP	FBgn0035978	UGP-RC	FBtr0076500
chr3L	9394820	9395638	tinman-early_1150	54.67	chr3L	9395249	3.96425	exon	1	chr3L	9395199	9395325	-	exon	eIF-4E	FBgn0015218	eIF-4E-RA	FBtr0076490
chr3L	9402957	9403943	tinman-early_1151	69.26	chr3L	9403382	4.5682	five_prime_UTR	0	chr3L	9403067	9403506	-	five_prime_UTR	CG4022	FBgn0035986	CG4022-RA	FBtr0076486
chr3L	9455569	9457517	tinman-early_1152	173.17	chr3L	9456521	7.64812	five_prime_UTR	0	chr3L	9454988	9456543	+	five_prime_UTR	CG32043	FBgn0052043	CG32043-RB	FBtr0076465
chr3L	9484251	9485316	tinman-early_1153	64.81	chr3L	9484966	4.39189	five_prime_UTR	0	chr3L	9484900	9485294	-	five_prime_UTR	CG32037	FBgn0052037	CG32037-RA	FBtr0076469
chr3L	9497575	9498451	tinman-early_1154	65.57	chr3L	9498102	4.42232	intron	1	chr3L	9492315	9498231	-	intron	path	FBgn0036007	path-RA	FBtr0076427
chr3L	9502116	9502922	tinman-early_1155	56.71	chr3L	9502578	4.05357	five_prime_UTR	0	chr3L	9502553	9502680	-	five_prime_UTR	CG3408	FBgn0036008	CG3408-RA	FBtr0076426
chr3L	9607187	9609731	tinman-early_1156	636.86	chr3L	9608714	15.1681	intron	1	chr3L	9608073	9610153	+	intron	LanB2	FBgn0002528	LanB2-RA	FBtr0076382
chr3L	9843697	9844321	tinman-early_1157	50.62	chr3L	9844009	3.78135	intron	1	chr3L	9838540	9847764	-	intron	Gap1	FBgn0004390	Gap1-RB	FBtr0076368
chr3L	9846671	9848632	tinman-early_1158	279.53	chr3L	9847554	9.87905	intron	1	chr3L	9838540	9847764	-	intron	Gap1	FBgn0004390	Gap1-RB	FBtr0076368
chr3L	9848633	9851152	tinman-early_1159	270.39	chr3L	9849204	9.70686	intergenic	-825	chr3L	9847765	9848379	-	exon	Gap1	FBgn0004390	Gap1-RB	FBtr0076368
chr3L	10279967	10281167	tinman-early_1160	113.58	chr3L	10280494	6.06518	intergenic	12770	chr3L	10267512	10267724	+	exon	Or67d	FBgn0036080	Or67d-RA	FBtr0076297
chr3L	10314627	10315979	tinman-early_1161	123.61	chr3L	10315228	6.35783	intergenic	2261	chr3L	10312946	10312967	+	exon	mir-276b	FBgn0067716	mir-276b-RA	FBtr0091563
chr3L	10315980	10316637	tinman-early_1162	59.88	chr3L	10316120	4.18898	intergenic	3153	chr3L	10312946	10312967	+	exon	mir-276b	FBgn0067716	mir-276b-RA	FBtr0091563
chr3L	10317631	10318932	tinman-early_1163	191.24	chr3L	10318114	8.06924	intergenic	5147	chr3L	10312946	10312967	+	exon	mir-276b	FBgn0067716	mir-276b-RA	FBtr0091563
chr3L	10509092	10510265	tinman-early_1164	80.9	chr3L	10509673	5.00154	intron	1	chr3L	10509263	10511061	+	intron	CG32062	FBgn0052062	CG32062-RE	FBtr0113418
chr3L	10517952	10519501	tinman-early_1165	334.63	chr3L	10518816	10.8602	intron	2	chr3L	10511407	10561228	+	intron	CG32062	FBgn0052062	CG32062-RB	FBtr0076289
chr3L	10524956	10526001	tinman-early_1166	120.05	chr3L	10525492	6.25535	intron	2	chr3L	10511407	10561228	+	intron	CG32062	FBgn0052062	CG32062-RB	FBtr0076289
chr3L	10546985	10549103	tinman-early_1167	298.7	chr3L	10548284	10.2308	intron	2	chr3L	10511407	10561228	+	intron	CG32062	FBgn0052062	CG32062-RB	FBtr0076289
chr3L	10649438	10650062	tinman-early_1168	52.11	chr3L	10649750	3.84953	intron	2	chr3L	10640227	10652464	-	intron	CG32066	FBgn0052066	CG32066-RC	FBtr0076277
chr3L	10657728	10658352	tinman-early_1169	51.52	chr3L	10658040	3.82308	intron	1	chr3L	10657909	10658149	+	intron	simj	FBgn0010762	simj-RB	FBtr0076262
chr3L	10658353	10659120	tinman-early_1170	71.94	chr3L	10658713	4.67127	intron	2	chr3L	10658471	10678109	+	intron	simj	FBgn0010762	simj-RB	FBtr0076262
chr3L	10669448	10670408	tinman-early_1171	75.17	chr3L	10669956	4.79289	intron	2	chr3L	10658471	10678109	+	intron	simj	FBgn0010762	simj-RB	FBtr0076262
chr3L	10835354	10836555	tinman-early_1172	149.49	chr3L	10836067	7.05996	intron	1	chr3L	10828846	10863140	+	intron	tna	FBgn0026160	tna-RC	FBtr0112923
chr3L	10840674	10842671	tinman-early_1173	325.82	chr3L	10841415	10.7092	intron	1	chr3L	10828846	10863140	+	intron	tna	FBgn0026160	tna-RC	FBtr0112923
chr3L	10842737	10843925	tinman-early_1174	86.48	chr3L	10843143	5.19757	intron	1	chr3L	10828846	10863140	+	intron	tna	FBgn0026160	tna-RC	FBtr0112923
chr3L	10843926	10845342	tinman-early_1175	395.91	chr3L	10844417	11.8584	intron	1	chr3L	10828846	10863140	+	intron	tna	FBgn0026160	tna-RC	FBtr0112923
chr3L	10845343	10846363	tinman-early_1176	104.83	chr3L	10845772	5.79855	intron	1	chr3L	10828846	10863140	+	intron	tna	FBgn0026160	tna-RC	FBtr0112923
chr3L	10848137	10851328	tinman-early_1177	265.76	chr3L	10850615	9.6185	intron	1	chr3L	10828846	10863140	+	intron	tna	FBgn0026160	tna-RC	FBtr0112923
chr3L	10852761	10855126	tinman-early_1178	422.5	chr3L	10853437	12.2668	intron	1	chr3L	10852155	10863140	+	intron	tna	FBgn0026160	tna-RD	FBtr0301658
chr3L	11002075	11002859	tinman-early_1179	63.84	chr3L	11002455	4.35259	intergenic	-531	chr3L	11001450	11001924	-	exon	klu	FBgn0013469	klu-RA	FBtr0076247
chr3L	11003462	11004544	tinman-early_1180	81.07	chr3L	11003983	5.00794	intergenic	-2059	chr3L	11001450	11001924	-	exon	klu	FBgn0013469	klu-RA	FBtr0076247
chr3L	11083127	11083882	tinman-early_1181	60.78	chr3L	11083570	4.22659	intron	2	chr3L	11078809	11083997	-	intron	JIL-1	FBgn0020412	JIL-1-RB	FBtr0076236
chr3L	11085191	11086287	tinman-early_1182	77.21	chr3L	11085648	4.86825	five_prime_UTR	0	chr3L	11085372	11086239	-	five_prime_UTR	JIL-1	FBgn0020412	JIL-1-RB	FBtr0076236
chr3L	11112312	11113884	tinman-early_1183	122.02	chr3L	11113134	6.3123	intron	1	chr3L	11111166	11113381	-	intron	Mnf	FBgn0036134	Mnf-RJ	FBtr0300786
chr3L	11118042	11118738	tinman-early_1184	51.92	chr3L	11118426	3.84121	intron	1	chr3L	11116567	11121791	+	intron	CG42575	FBgn0260795	CG42575-RA	FBtr0301438
chr3L	11124700	11125982	tinman-early_1185	169.67	chr3L	11125302	7.56399	intron	4	chr3L	11123650	11125747	+	intron	CG42575	FBgn0260795	CG42575-RA	FBtr0301438
chr3L	11127490	11128778	tinman-early_1186	201.42	chr3L	11128209	8.29745	exon	0	chr3L	11128097	11128441	+	exon	CG14143	FBgn0036138	CG14143-RA	FBtr0302875
chr3L	11225241	11226407	tinman-early_1187	78.14	chr3L	11225768	4.90211	intergenic	352	chr3L	11226120	11226373	-	exon	Ir68a	FBgn0036150	Ir68a-RA	FBtr0076185
chr3L	11236320	11238089	tinman-early_1188	140.75	chr3L	11237481	6.83049	intergenic	-7929	chr3L	11245410	11246060	+	exon	scyl	FBgn0041094	scyl-RA	FBtr0076168
chr3L	11239130	11239754	tinman-early_1189	52.65	chr3L	11239442	3.87403	intergenic	-5968	chr3L	11245410	11246060	+	exon	scyl	FBgn0041094	scyl-RA	FBtr0076168
chr3L	11240520	11241574	tinman-early_1190	81.5	chr3L	11241059	5.02301	intergenic	-4351	chr3L	11245410	11246060	+	exon	scyl	FBgn0041094	scyl-RA	FBtr0076168
chr3L	11244658	11245999	tinman-early_1191	61.82	chr3L	11245402	4.26974	intergenic	-8	chr3L	11245410	11246060	+	exon	scyl	FBgn0041094	scyl-RA	FBtr0076168
chr3L	11252419	11254125	tinman-early_1192	153.93	chr3L	11253002	7.17377	intergenic	4659	chr3L	11246803	11248343	+	exon	scyl	FBgn0041094	scyl-RA	FBtr0076168
chr3L	11254834	11255740	tinman-early_1193	55.27	chr3L	11255146	3.99095	intergenic	6803	chr3L	11246803	11248343	+	exon	scyl	FBgn0041094	scyl-RA	FBtr0076168
chr3L	11293169	11294255	tinman-early_1194	55.58	chr3L	11293675	4.0043	intergenic	-5788	chr3L	11286888	11287887	-	exon	CG6175	FBgn0036152	CG6175-RB	FBtr0076183
chr3L	11335394	11338447	tinman-early_1195	171.21	chr3L	11336975	7.60112	intergenic	18111	chr3L	11355086	11356186	-	exon	CG6163	FBgn0036155	CG6163-RA	FBtr0076181
chr3L	11399337	11400539	tinman-early_1196	120.8	chr3L	11399933	6.27715	intergenic	11187	chr3L	11387871	11388746	+	exon	CG11726	FBgn0036156	CG11726-RA	FBtr0076172
chr3L	11407476	11409040	tinman-early_1197	165.91	chr3L	11408288	7.47248	intergenic	-9962	chr3L	11418250	11418789	+	exon	CG7560	FBgn0036157	CG7560-RA	FBtr0076173
chr3L	11409606	11412717	tinman-early_1198	561.13	chr3L	11411249	14.2099	intergenic	-7001	chr3L	11418250	11418789	+	exon	CG7560	FBgn0036157	CG7560-RA	FBtr0076173
chr3L	11414468	11415555	tinman-early_1199	72.82	chr3L	11415193	4.70459	intergenic	-3057	chr3L	11418250	11418789	+	exon	CG7560	FBgn0036157	CG7560-RA	FBtr0076173
chr3L	11431836	11433179	tinman-early_1200	145.09	chr3L	11432485	6.94518	intergenic	-3924	chr3L	11427857	11428561	-	exon	CG6149	FBgn0036158	CG6149-RB	FBtr0300274
chr3L	11480096	11481461	tinman-early_1201	125.76	chr3L	11480783	6.41891	five_prime_UTR	0	chr3L	11480660	11481634	+	five_prime_UTR	chrb	FBgn0036165	chrb-RC	FBtr0076093
chr3L	11545854	11547413	tinman-early_1202	119.24	chr3L	11546744	6.23202	intron	1	chr3L	11520443	11551371	-	intron	Mob2	FBgn0259481	Mob2-RD	FBtr0089331
chr3L	11749611	11750538	tinman-early_1203	75.7	chr3L	11750001	4.81243	intron	2	chr3L	11737130	11752725	-	intron	CG6024	FBgn0036202	CG6024-RD	FBtr0113165
chr3L	11757826	11758852	tinman-early_1204	61.78	chr3L	11758469	4.26832	intron	1	chr3L	11753211	11758705	-	intron	CG6024	FBgn0036202	CG6024-RE	FBtr0113166
chr3L	11807588	11809222	tinman-early_1205	101.6	chr3L	11808697	5.69699	intron	1	chr3L	11808661	11808728	+	intron	CG14130	FBgn0036210	CG14130-RA	FBtr0076031
chr3L	11818260	11819113	tinman-early_1206	72.84	chr3L	11818655	4.7055	exon	0	chr3L	11817310	11818773	-	exon	CG32095	FBgn0052095	CG32095-RA	FBtr0076077
chr3L	11824047	11825218	tinman-early_1207	113.04	chr3L	11824571	6.04919	intron	3	chr3L	11821785	11824826	-	intron	CycA	FBgn0000404	CycA-RB	FBtr0076076
chr3L	11825326	11826800	tinman-early_1208	165.43	chr3L	11825956	7.46067	intron	1	chr3L	11825347	11825973	-	intron	CycA	FBgn0000404	CycA-RA	FBtr0076075
chr3L	12069519	12071852	tinman-early_1209	209.38	chr3L	12070286	8.4716	intron	3	chr3L	12065172	12073040	-	intron	Sema-5c	FBgn0250876	Sema-5c-RB	FBtr0300339
chr3L	12074464	12075159	tinman-early_1210	54.56	chr3L	12074776	3.95936	five_prime_UTR	0	chr3L	12074452	12074885	-	five_prime_UTR	Sema-5c	FBgn0250876	Sema-5c-RA	FBtr0076052
chr3L	12075334	12077169	tinman-early_1211	206.76	chr3L	12076402	8.41479	intergenic	-1475	chr3L	12074661	12074927	-	exon	Sema-5c	FBgn0250876	Sema-5c-RB	FBtr0300339
chr3L	12092032	12092984	tinman-early_1212	77.29	chr3L	12092522	4.87105	intergenic	10159	chr3L	12081726	12082363	+	exon	CG17154	FBgn0036246	CG17154-RA	FBtr0075990
chr3L	12117201	12118061	tinman-early_1213	53.24	chr3L	12117749	3.90053	intron	1	chr3L	12116675	12117811	-	intron	yps	FBgn0022959	yps-RA	FBtr0076027
chr3L	12258701	12260047	tinman-early_1214	72.15	chr3L	12259445	4.67915	intron	1	chr3L	12258011	12259754	-	intron	app	FBgn0260941	app-RL	FBtr0301056
chr3L	12317064	12318093	tinman-early_1215	68.85	chr3L	12317704	4.55193	intergenic	-4632	chr3L	12322336	12323353	+	exon	CG32105	FBgn0052105	CG32105-RB	FBtr0075953
chr3L	12318530	12319359	tinman-early_1216	59.2	chr3L	12318946	4.16041	intergenic	-3390	chr3L	12322336	12323353	+	exon	CG32105	FBgn0052105	CG32105-RB	FBtr0075953
chr3L	12329646	12330772	tinman-early_1217	59.81	chr3L	12329958	4.18599	intron	2	chr3L	12329947	12330009	+	intron	CG10418	FBgn0036277	CG10418-RA	FBtr0075954
chr3L	12427190	12428183	tinman-early_1218	55.63	chr3L	12427871	4.00648	intergenic	-2103	chr3L	12425176	12425768	-	exon	toe	FBgn0036285	toe-RA	FBtr0075980
chr3L	12446760	12447998	tinman-early_1219	104.84	chr3L	12447302	5.79888	intergenic	8830	chr3L	12456132	12457202	-	exon	eyg	FBgn0000625	eyg-RA	FBtr0075979
chr3L	12460492	12461991	tinman-early_1220	451.25	chr3L	12461115	12.6938	five_prime_UTR	0	chr3L	12460719	12461121	-	five_prime_UTR	eyg	FBgn0000625	eyg-RA	FBtr0075979
chr3L	12478069	12478693	tinman-early_1221	52.31	chr3L	12478381	3.85869	intergenic	-327	chr3L	12477901	12478054	-	exon	CG10663	FBgn0036287	CG10663-RB	FBtr0113167
chr3L	12497804	12498572	tinman-early_1222	59.55	chr3L	12498182	4.17506	exon	0	chr3L	12497819	12498921	+	exon	vih	FBgn0027936	vih-RA	FBtr0075958
chr3L	12498592	12499421	tinman-early_1223	59.86	chr3L	12499004	4.18812	exon	0	chr3L	12498869	12499587	-	exon	CG10654	FBgn0036294	CG10654-RA	FBtr0075971
chr3L	12508039	12508846	tinman-early_1224	54.09	chr3L	12508391	3.93856	five_prime_UTR	0	chr3L	12508127	12508551	+	five_prime_UTR	tral	FBgn0041775	tral-RA	FBtr0075959
chr3L	12570157	12571277	tinman-early_1225	141.06	chr3L	12570652	6.83878	intergenic	-3122	chr3L	12573774	12574253	+	exon	ara	FBgn0015904	ara-RA	FBtr0075908
chr3L	12572908	12574058	tinman-early_1226	88.31	chr3L	12573353	5.26034	intergenic	-421	chr3L	12573774	12574253	+	exon	ara	FBgn0015904	ara-RA	FBtr0075908
chr3L	12589943	12591511	tinman-early_1227	178.33	chr3L	12590743	7.7707	intergenic	1625	chr3L	12587686	12589118	+	exon	ara	FBgn0015904	ara-RA	FBtr0075908
chr3L	12598675	12600895	tinman-early_1228	532.13	chr3L	12599698	13.8257	intergenic	-3528	chr3L	12603226	12603919	+	exon	caup	FBgn0015919	caup-RA	FBtr0075909
chr3L	12600896	12603864	tinman-early_1229	518.68	chr3L	12601344	13.6438	intergenic	-1882	chr3L	12603226	12603919	+	exon	caup	FBgn0015919	caup-RA	FBtr0075909
chr3L	12635081	12636093	tinman-early_1230	74.53	chr3L	12635704	4.76903	exon	0	chr3L	12635147	12635978	+	exon	CG32111	FBgn0052111	CG32111-RA	FBtr0075910
chr3L	12639714	12641046	tinman-early_1231	131.48	chr3L	12640351	6.57902	three_prime_UTR	0	chr3L	12638463	12641380	+	three_prime_UTR	CG32111	FBgn0052111	CG32111-RA	FBtr0075910
chr3L	12642059	12642921	tinman-early_1232	75.38	chr3L	12642426	4.80064	intergenic	1046	chr3L	12638463	12641380	+	exon	CG32111	FBgn0052111	CG32111-RA	FBtr0075910
chr3L	12645946	12646911	tinman-early_1233	76.71	chr3L	12646395	4.8497	intergenic	5015	chr3L	12638463	12641380	+	exon	CG32111	FBgn0052111	CG32111-RA	FBtr0075910
chr3L	12660258	12661424	tinman-early_1234	108.07	chr3L	12660644	5.89859	intergenic	19264	chr3L	12638463	12641380	+	exon	CG32111	FBgn0052111	CG32111-RA	FBtr0075910
chr3L	12665069	12666083	tinman-early_1235	75.69	chr3L	12665487	4.8122	intergenic	-21361	chr3L	12686848	12687453	+	exon	mirr	FBgn0014343	mirr-RA	FBtr0075911
chr3L	12670278	12671061	tinman-early_1236	55.66	chr3L	12670626	4.008	intergenic	-16222	chr3L	12686848	12687453	+	exon	mirr	FBgn0014343	mirr-RA	FBtr0075911
chr3L	12685558	12687874	tinman-early_1237	257.92	chr3L	12686605	9.46712	intergenic	-243	chr3L	12686848	12687453	+	exon	mirr	FBgn0014343	mirr-RA	FBtr0075911
chr3L	12690245	12691207	tinman-early_1238	70.93	chr3L	12690630	4.63268	intron	2	chr3L	12690104	12698319	+	intron	mirr	FBgn0014343	mirr-RA	FBtr0075911
chr3L	12717211	12719380	tinman-early_1239	158.56	chr3L	12718413	7.29064	intergenic	8046	chr3L	12726459	12727083	-	exon	snRNP69D	FBgn0016940	snRNP69D-RA	FBtr0075952
chr3L	12723254	12724456	tinman-early_1240	120.16	chr3L	12723861	6.25865	intergenic	2598	chr3L	12726459	12727083	-	exon	snRNP69D	FBgn0016940	snRNP69D-RA	FBtr0075952
chr3L	12794042	12795524	tinman-early_1241	155.37	chr3L	12794754	7.21031	intron	1	chr3L	12790957	12797454	-	intron	Atg1	FBgn0260945	Atg1-RB	FBtr0300561
chr3L	12798835	12799748	tinman-early_1242	70.58	chr3L	12799329	4.61912	intron	1	chr3L	12799155	12799339	+	intron	CG11006	FBgn0027534	CG11006-RA	FBtr0075927
chr3L	12989604	12990989	tinman-early_1243	267.46	chr3L	12990200	9.65111	exon	0	chr3L	12988235	12990518	+	exon	CG11262	FBgn0036329	CG11262-RA	FBtr0075872
chr3L	13024506	13026585	tinman-early_1244	291.49	chr3L	13025249	10.0998	intron	1	chr3L	13022428	13028131	+	intron	CG17672	FBgn0083978	CG17672-RA	FBtr0110982
chr3L	13051115	13052614	tinman-early_1245	195.34	chr3L	13051985	8.16189	intergenic	1637	chr3L	13053622	13053769	-	exon	CG14115	FBgn0036343	CG14115-RA	FBtr0075893
chr3L	13074900	13076022	tinman-early_1246	71.05	chr3L	13075344	4.63715	intergenic	4143	chr3L	13079487	13079717	-	exon	CG17300	FBgn0036345	CG17300-RA	FBtr0075892
chr3L	13076963	13078719	tinman-early_1247	193.17	chr3L	13077664	8.11293	intergenic	1823	chr3L	13079487	13079717	-	exon	CG17300	FBgn0036345	CG17300-RA	FBtr0075892
chr3L	13090600	13091705	tinman-early_1248	87.4	chr3L	13091099	5.22933	intergenic	-8030	chr3L	13081679	13083069	-	exon	CG11251	FBgn0036346	CG11251-RA	FBtr0075891
chr3L	13105902	13108002	tinman-early_1249	457.22	chr3L	13106873	12.7808	intergenic	-500	chr3L	13107373	13107846	+	exon	trn	FBgn0010452	trn-RA	FBtr0075890
chr3L	13112645	13113890	tinman-early_1250	82.88	chr3L	13113279	5.0719	intergenic	2091	chr3L	13108289	13111188	+	exon	trn	FBgn0010452	trn-RA	FBtr0075890
chr3L	13396300	13397086	tinman-early_1251	61.6	chr3L	13396725	4.261	intergenic	-2500	chr3L	13393848	13394225	-	exon	sens	FBgn0002573	sens-RA	FBtr0075862
chr3L	13401357	13402835	tinman-early_1252	144.12	chr3L	13402106	6.91979	intergenic	2523	chr3L	13404629	13405553	-	exon	CG10222	FBgn0036356	CG10222-RA	FBtr0075861
chr3L	13564564	13566347	tinman-early_1253	289.61	chr3L	13565288	10.0655	intron	6	chr3L	13535319	13577291	-	intron	bru-3	FBgn0036379	bru-3-RA	FBtr0075815
chr3L	13614425	13615396	tinman-early_1254	74.5	chr3L	13614978	4.76779	intron	4	chr3L	13595577	13631616	-	intron	bru-3	FBgn0036379	bru-3-RA	FBtr0075815
chr3L	13638140	13638807	tinman-early_1255	52.5	chr3L	13638452	3.86752	intron	3	chr3L	13631666	13644654	-	intron	bru-3	FBgn0036379	bru-3-RA	FBtr0075815
chr3L	13667366	13668623	tinman-early_1256	130.92	chr3L	13667835	6.56352	intergenic	-7986	chr3L	13659486	13659849	-	exon	bru-3	FBgn0036379	bru-3-RA	FBtr0075815
chr3L	13855493	13857580	tinman-early_1257	393.38	chr3L	13856671	11.8188	intron	2	chr3L	13855254	13858416	-	intron	CG8745	FBgn0036381	CG8745-RA	FBtr0075801
chr3L	13921984	13923190	tinman-early_1258	111.89	chr3L	13922583	6.01467	five_prime_UTR	0	chr3L	13922489	13922641	+	five_prime_UTR	Gl	FBgn0001108	Gl-RA	FBtr0075756
chr3L	13956866	13959296	tinman-early_1259	415.71	chr3L	13958402	12.1638	five_prime_UTR	0	chr3L	13958305	13958445	+	five_prime_UTR	ssp2	FBgn0036389	ssp2-RA	FBtr0075759
chr3L	13995766	13997585	tinman-early_1260	118.94	chr3L	13996501	6.22338	five_prime_UTR	0	chr3L	13996293	13996515	+	five_prime_UTR	CG9007	FBgn0036398	CG9007-RA	FBtr0075768
chr3L	14043303	14045284	tinman-early_1261	345.3	chr3L	14044161	11.0404	intergenic	-150	chr3L	14044311	14045569	+	exon	CG6833	FBgn0036405	CG6833-RA	FBtr0075774
chr3L	14111555	14112743	tinman-early_1262	115.91	chr3L	14112184	6.13448	intron	3	chr3L	14111798	14118185	-	intron	Sox21b	FBgn0042630	Sox21b-RA	FBtr0075747
chr3L	14124526	14125211	tinman-early_1263	55.11	chr3L	14124838	3.98393	intergenic	-414	chr3L	14124238	14124424	-	exon	Sox21b	FBgn0042630	Sox21b-RA	FBtr0075747
chr3L	14142807	14144002	tinman-early_1264	166.33	chr3L	14143420	7.48272	intergenic	-18996	chr3L	14124238	14124424	-	exon	Sox21b	FBgn0042630	Sox21b-RA	FBtr0075747
chr3L	14145893	14147277	tinman-early_1265	60.93	chr3L	14146465	4.23282	intergenic	-22041	chr3L	14124238	14124424	-	exon	Sox21b	FBgn0042630	Sox21b-RA	FBtr0075747
chr3L	14156703	14157532	tinman-early_1266	54.4	chr3L	14157015	3.95234	intergenic	11686	chr3L	14168701	14171592	-	exon	D	FBgn0000411	D-RA	FBtr0075746
chr3L	14170011	14171780	tinman-early_1267	275.72	chr3L	14171068	9.80773	five_prime_UTR	0	chr3L	14170439	14171592	-	five_prime_UTR	D	FBgn0000411	D-RA	FBtr0075746
chr3L	14184992	14186462	tinman-early_1268	326.79	chr3L	14185783	10.726	intron	1	chr3L	14184692	14193044	+	intron	nuf	FBgn0013718	nuf-RC	FBtr0100039
chr3L	14188116	14190705	tinman-early_1269	363.3	chr3L	14189568	11.3379	intron	1	chr3L	14184692	14193044	+	intron	nuf	FBgn0013718	nuf-RC	FBtr0100039
chr3L	14268726	14270687	tinman-early_1270	137.18	chr3L	14269379	6.73457	intron	1	chr3L	14268827	14297996	+	intron	fz	FBgn0001085	fz-RA	FBtr0075743
chr3L	14280494	14281865	tinman-early_1271	64.88	chr3L	14281343	4.39463	intron	1	chr3L	14268827	14297996	+	intron	fz	FBgn0001085	fz-RA	FBtr0075743
chr3L	14338729	14342035	tinman-early_1272	726.58	chr3L	14340309	16.2311	intron	4	chr3L	14310438	14359847	+	intron	fz	FBgn0001085	fz-RA	FBtr0075743
chr3L	14353710	14354691	tinman-early_1273	71.9	chr3L	14354191	4.66955	intron	4	chr3L	14310438	14359847	+	intron	fz	FBgn0001085	fz-RA	FBtr0075743
chr3L	14403218	14404164	tinman-early_1274	79.92	chr3L	14403674	4.96651	intergenic	-52	chr3L	14403726	14404001	+	exon	CG3919	FBgn0036423	CG3919-RB	FBtr0273239
chr3L	14439932	14440658	tinman-early_1275	61.96	chr3L	14440274	4.27558	intron	1	chr3L	14431569	14441354	-	intron	bbg	FBgn0087007	bbg-RI	FBtr0273428
chr3L	14445130	14447064	tinman-early_1276	322.9	chr3L	14446234	10.6587	intron	1	chr3L	14410296	14469473	-	intron	bbg	FBgn0087007	bbg-RE	FBtr0273423
chr3L	14540828	14542066	tinman-early_1277	112.3	chr3L	14541492	6.02695	intron	1	chr3L	14540583	14543636	-	intron	CG9238	FBgn0036428	CG9238-RA	FBtr0075723
chr3L	14543846	14544998	tinman-early_1278	99.58	chr3L	14544334	5.6327	intergenic	-263	chr3L	14543637	14544071	-	exon	CG9238	FBgn0036428	CG9238-RA	FBtr0075723
chr3L	14544999	14546497	tinman-early_1279	173.53	chr3L	14545499	7.6568	intergenic	-1428	chr3L	14543637	14544071	-	exon	CG9238	FBgn0036428	CG9238-RA	FBtr0075723
chr3L	14571569	14572920	tinman-early_1280	405.02	chr3L	14572294	11.9999	intergenic	4021	chr3L	14576315	14577197	-	exon	HGTX	FBgn0040318	HGTX-RB	FBtr0114619
chr3L	14592077	14593517	tinman-early_1281	188.32	chr3L	14592751	8.00274	intron	1	chr3L	14592045	14593026	-	intron	HGTX	FBgn0040318	HGTX-RB	FBtr0114619
chr3L	14593518	14594378	tinman-early_1282	103.54	chr3L	14593965	5.75805	intergenic	-894	chr3L	14593027	14593071	-	exon	HGTX	FBgn0040318	HGTX-RB	FBtr0114619
chr3L	14625158	14626291	tinman-early_1283	73.47	chr3L	14625746	4.72916	five_prime_UTR	0	chr3L	14625720	14626172	+	five_prime_UTR	dlp	FBgn0041604	dlp-RA	FBtr0075679
chr3L	14634635	14636181	tinman-early_1284	201.71	chr3L	14635402	8.30391	intron	1	chr3L	14626483	14657395	+	intron	dlp	FBgn0041604	dlp-RA	FBtr0075679
chr3L	14652077	14653326	tinman-early_1285	168.29	chr3L	14652737	7.53052	intron	1	chr3L	14626483	14657395	+	intron	dlp	FBgn0041604	dlp-RA	FBtr0075679
chr3L	14656003	14658716	tinman-early_1286	405.96	chr3L	14657452	12.0144	exon	0	chr3L	14657396	14657560	+	exon	dlp	FBgn0041604	dlp-RA	FBtr0075679
chr3L	14747636	14749321	tinman-early_1287	169.4	chr3L	14748371	7.55729	intron	2	chr3L	14747651	14750003	-	intron	CG42507	FBgn0260233	CG42507-RA	FBtr0300641
chr3L	14749651	14752869	tinman-early_1288	167.61	chr3L	14752061	7.51394	intron	2	chr3L	14750431	14753663	-	intron	Trl	FBgn0013263	Trl-RF	FBtr0075703
chr3L	14773524	14774767	tinman-early_1289	78.81	chr3L	14774270	4.92663	intron	1	chr3L	14772123	14779018	-	intron	bmm	FBgn0036449	bmm-RA	FBtr0075699
chr3L	14777279	14778704	tinman-early_1290	64.61	chr3L	14777940	4.38377	intron	1	chr3L	14772123	14779018	-	intron	bmm	FBgn0036449	bmm-RA	FBtr0075699
chr3L	14936832	14937456	tinman-early_1291	50.48	chr3L	14937144	3.77491	intergenic	12	chr3L	14937156	14937392	-	exon	CG13465	FBgn0040809	CG13465-RA	FBtr0075674
chr3L	14938572	14939823	tinman-early_1292	88.56	chr3L	14939216	5.26908	intergenic	-4	chr3L	14938599	14939212	-	exon	BobA	FBgn0040487	BobA-RA	FBtr0075673
chr3L	14940361	14941315	tinman-early_1293	74.62	chr3L	14940781	4.77236	intergenic	-1569	chr3L	14938599	14939212	-	exon	BobA	FBgn0040487	BobA-RA	FBtr0075673
chr3L	14942816	14943838	tinman-early_1294	83.12	chr3L	14943258	5.08044	intergenic	-4046	chr3L	14938599	14939212	-	exon	BobA	FBgn0040487	BobA-RA	FBtr0075673
chr3L	14945279	14946072	tinman-early_1295	61.96	chr3L	14945621	4.27578	intergenic	-6409	chr3L	14938599	14939212	-	exon	BobA	FBgn0040487	BobA-RA	FBtr0075673
chr3L	14946073	14947423	tinman-early_1296	278.28	chr3L	14946722	9.85574	intergenic	-7510	chr3L	14938599	14939212	-	exon	BobA	FBgn0040487	BobA-RA	FBtr0075673
chr3L	14948862	14950704	tinman-early_1297	264.22	chr3L	14949816	9.58903	intergenic	-10604	chr3L	14938599	14939212	-	exon	BobA	FBgn0040487	BobA-RA	FBtr0075673
chr3L	14951292	14952490	tinman-early_1298	131.98	chr3L	14951819	6.59273	intergenic	-10628	chr3L	14962447	14963417	+	exon	Tom	FBgn0026320	Tom-RA	FBtr0075620
chr3L	14953192	14954288	tinman-early_1299	118.56	chr3L	14953724	6.21221	intergenic	-8723	chr3L	14962447	14963417	+	exon	Tom	FBgn0026320	Tom-RA	FBtr0075620
chr3L	14956525	14958471	tinman-early_1300	750.13	chr3L	14957490	16.4989	intergenic	-4957	chr3L	14962447	14963417	+	exon	Tom	FBgn0026320	Tom-RA	FBtr0075620
chr3L	14958643	14960142	tinman-early_1301	94.88	chr3L	14959382	5.48033	intergenic	-3065	chr3L	14962447	14963417	+	exon	Tom	FBgn0026320	Tom-RA	FBtr0075620
chr3L	14960223	14961965	tinman-early_1302	755.45	chr3L	14961071	16.5587	intergenic	-1376	chr3L	14962447	14963417	+	exon	Tom	FBgn0026320	Tom-RA	FBtr0075620
chr3L	14962055	14963469	tinman-early_1303	90.09	chr3L	14962478	5.32083	five_prime_UTR	0	chr3L	14962447	14962526	+	five_prime_UTR	Tom	FBgn0026320	Tom-RA	FBtr0075620
chr3L	14964260	14966829	tinman-early_1304	626.48	chr3L	14965365	15.0402	intergenic	-404	chr3L	14965769	14966301	+	exon	Brd	FBgn0000216	Brd-RA	FBtr0075621
chr3L	14967695	14969520	tinman-early_1305	71.08	chr3L	14968989	4.63828	three_prime_UTR	0	chr3L	14968854	14969140	+	three_prime_UTR	Ocho	FBgn0040296	Ocho-RB	FBtr0299779
chr3L	14969981	14971217	tinman-early_1306	124.4	chr3L	14970628	6.38028	intergenic	1488	chr3L	14967948	14969140	+	exon	Ocho	FBgn0040296	Ocho-RB	FBtr0299779
chr3L	15024201	15025364	tinman-early_1307	86.06	chr3L	15024903	5.18316	intron	1	chr3L	15012508	15026980	-	intron	Sytbeta	FBgn0261090	Sytbeta-RD	FBtr0299849
chr3L	15032350	15034433	tinman-early_1308	349.11	chr3L	15033678	11.1041	intron	2	chr3L	15012048	15041831	-	intron	Sytbeta	FBgn0261090	Sytbeta-RC	FBtr0299848
chr3L	15036546	15037649	tinman-early_1309	104.75	chr3L	15037129	5.79607	intron	2	chr3L	15012048	15041831	-	intron	Sytbeta	FBgn0261090	Sytbeta-RC	FBtr0299848
chr3L	15087026	15088995	tinman-early_1310	373.05	chr3L	15087645	11.4961	five_prime_UTR	0	chr3L	15087569	15087819	-	five_prime_UTR	CG6945	FBgn0036476	CG6945-RA	FBtr0075657
chr3L	15134658	15135392	tinman-early_1311	56.81	chr3L	15135043	4.0581	intron	1	chr3L	15132625	15135399	-	intron	Pdi	FBgn0014002	Pdi-RA	FBtr0075648
chr3L	15225627	15226526	tinman-early_1312	79.82	chr3L	15226151	4.96285	intergenic	-2590	chr3L	15228741	15235932	+	exon	Tollo	FBgn0029114	Tollo-RA	FBtr0075607
chr3L	15226736	15229435	tinman-early_1313	256.95	chr3L	15228529	9.44825	intergenic	-212	chr3L	15228741	15235932	+	exon	Tollo	FBgn0029114	Tollo-RA	FBtr0075607
chr3L	15254959	15256255	tinman-early_1314	91.7	chr3L	15255731	5.37486	intergenic	19799	chr3L	15228741	15235932	+	exon	Tollo	FBgn0029114	Tollo-RA	FBtr0075607
chr3L	15290144	15291011	tinman-early_1315	61.43	chr3L	15290529	4.2538	intergenic	-1560	chr3L	15292089	15292159	+	exon	Best4	FBgn0036491	Best4-RB	FBtr0113172
chr3L	15312706	15317243	tinman-early_1316	685.25	chr3L	15313591	15.7502	intergenic	9296	chr3L	15302021	15304295	+	exon	CG7255	FBgn0036493	CG7255-RF	FBtr0100360
chr3L	15322068	15324577	tinman-early_1317	269.42	chr3L	15322939	9.68844	intergenic	-6861	chr3L	15329800	15335311	+	exon	Toll-6	FBgn0036494	Toll-6-RA	FBtr0075614
chr3L	15340529	15341288	tinman-early_1318	64.34	chr3L	15340976	4.37316	intergenic	5665	chr3L	15329800	15335311	+	exon	Toll-6	FBgn0036494	Toll-6-RA	FBtr0075614
chr3L	15341289	15341647	tinman-early_1319	55.96	chr3L	15341311	4.02115	intergenic	6000	chr3L	15329800	15335311	+	exon	Toll-6	FBgn0036494	Toll-6-RA	FBtr0075614
chr3L	15509642	15510642	tinman-early_1320	94.18	chr3L	15510056	5.45747	exon	0	chr3L	15509633	15510152	-	exon	CG13454	FBgn0036503	CG13454-RA	FBtr0075603
chr3L	15546800	15547705	tinman-early_1321	67.62	chr3L	15547316	4.50376	five_prime_UTR	0	chr3L	15547275	15547364	+	five_prime_UTR	AGO2	FBgn0087035	AGO2-RC	FBtr0075560
chr3L	15661781	15663568	tinman-early_1322	297.26	chr3L	15662757	10.2048	intergenic	7854	chr3L	15654721	15654903	+	exon	Eig71Ek	FBgn0014851	Eig71Ek-RA	FBtr0075575
chr3L	15692009	15695175	tinman-early_1323	294.91	chr3L	15693003	10.1622	intergenic	-54	chr3L	15692302	15692949	-	exon	comm2	FBgn0041160	comm2-RA	FBtr0075580
chr3L	15696023	15697688	tinman-early_1324	235.37	chr3L	15696767	9.01805	intergenic	-3818	chr3L	15692302	15692949	-	exon	comm2	FBgn0041160	comm2-RA	FBtr0075580
chr3L	15702373	15704585	tinman-early_1325	730.5	chr3L	15703285	16.2759	intergenic	-6349	chr3L	15709634	15709740	+	exon	CG42571	FBgn0260777	CG42571-RA	FBtr0301332
chr3L	15704703	15705644	tinman-early_1326	69.97	chr3L	15705296	4.59561	intergenic	-4338	chr3L	15709634	15709740	+	exon	CG42571	FBgn0260777	CG42571-RA	FBtr0301332
chr3L	15705930	15707769	tinman-early_1327	164	chr3L	15706959	7.42565	intergenic	-2675	chr3L	15709634	15709740	+	exon	CG42571	FBgn0260777	CG42571-RA	FBtr0301332
chr3L	15720679	15723390	tinman-early_1328	451.73	chr3L	15722223	12.7008	intergenic	-569	chr3L	15720797	15721654	-	exon	comm	FBgn0010105	comm-RA	FBtr0075579
chr3L	15735825	15736449	tinman-early_1329	51.59	chr3L	15736137	3.82627	intergenic	-14483	chr3L	15720797	15721654	-	exon	comm	FBgn0010105	comm-RA	FBtr0075579
chr3L	15739037	15740167	tinman-early_1330	107.83	chr3L	15739686	5.89109	intergenic	-18032	chr3L	15720797	15721654	-	exon	comm	FBgn0010105	comm-RA	FBtr0075579
chr3L	15749175	15750265	tinman-early_1331	83.66	chr3L	15749722	5.09952	intergenic	-28068	chr3L	15720797	15721654	-	exon	comm	FBgn0010105	comm-RA	FBtr0075579
chr3L	15752754	15754017	tinman-early_1332	163.47	chr3L	15753315	7.41248	intergenic	-31661	chr3L	15720797	15721654	-	exon	comm	FBgn0010105	comm-RA	FBtr0075579
chr3L	15763160	15764614	tinman-early_1333	313.4	chr3L	15763824	10.4928	intergenic	-37694	chr3L	15801518	15801633	+	exon	CG6244	FBgn0036531	CG6244-RA	FBtr0075502
chr3L	15783385	15785316	tinman-early_1334	449.22	chr3L	15784325	12.6641	intergenic	-17193	chr3L	15801518	15801633	+	exon	CG6244	FBgn0036531	CG6244-RA	FBtr0075502
chr3L	15800096	15801057	tinman-early_1335	69.07	chr3L	15800555	4.56074	intergenic	-963	chr3L	15801518	15801633	+	exon	CG6244	FBgn0036531	CG6244-RA	FBtr0075502
chr3L	15818466	15819646	tinman-early_1336	94.91	chr3L	15819111	5.48133	intron	1	chr3L	15817090	15819385	-	intron	Dcp2	FBgn0036534	Dcp2-RB	FBtr0075539
chr3L	15975407	15976769	tinman-early_1337	78.15	chr3L	15975908	4.90255	five_prime_UTR	0	chr3L	15975609	15975949	-	five_prime_UTR	brm	FBgn0000212	brm-RB	FBtr0075526
chr3L	16004967	16006453	tinman-early_1338	165.3	chr3L	16005824	7.45764	intergenic	-912	chr3L	16004380	16004912	-	exon	mib1	FBgn0036558	mib1-RA	FBtr0075520
chr3L	16009336	16010162	tinman-early_1339	67.52	chr3L	16009732	4.50009	intergenic	-4820	chr3L	16004380	16004912	-	exon	mib1	FBgn0036558	mib1-RA	FBtr0075520
chr3L	16010163	16011114	tinman-early_1340	74.38	chr3L	16010652	4.76331	intergenic	-5740	chr3L	16004380	16004912	-	exon	mib1	FBgn0036558	mib1-RA	FBtr0075520
chr3L	16036135	16037957	tinman-early_1341	220.42	chr3L	16037212	8.70784	intron	1	chr3L	16033166	16039584	-	intron	th	FBgn0260635	th-RA	FBtr0075500
chr3L	16037958	16040331	tinman-early_1342	117.84	chr3L	16038329	6.19112	intron	1	chr3L	16033166	16039584	-	intron	th	FBgn0260635	th-RA	FBtr0075500
chr3L	16041985	16044030	tinman-early_1343	178.6	chr3L	16043268	7.77698	intron	1	chr3L	16033166	16043557	-	intron	th	FBgn0260635	th-RB	FBtr0075499
chr3L	16044501	16046408	tinman-early_1344	164.23	chr3L	16045185	7.43132	five_prime_UTR	0	chr3L	16045068	16045250	+	five_prime_UTR	Mbs	FBgn0005536	Mbs-RI	FBtr0301472
chr3L	16083012	16083811	tinman-early_1345	55.43	chr3L	16083324	3.99791	exon	0	chr3L	16082864	16083487	-	exon	CG5235	FBgn0036565	CG5235-RA	FBtr0075497
chr3L	16104910	16106160	tinman-early_1346	65.62	chr3L	16105667	4.42441	intergenic	-179	chr3L	16105432	16105488	-	exon	Zn72D	FBgn0017453	Zn72D-RA	FBtr0075493
chr3L	16106161	16107045	tinman-early_1347	76.79	chr3L	16106580	4.85265	intron	1	chr3L	16106466	16106984	+	intron	Taf4	FBgn0010280	Taf4-RA	FBtr0075448
chr3L	16400393	16402923	tinman-early_1348	131.23	chr3L	16401529	6.57197	intron	1	chr3L	16400460	16404101	-	intron	fax	FBgn0014163	fax-RA	FBtr0075412
chr3L	16403070	16404599	tinman-early_1349	140.39	chr3L	16403909	6.82083	intron	1	chr3L	16400460	16404101	-	intron	fax	FBgn0014163	fax-RA	FBtr0075412
chr3L	16482967	16485241	tinman-early_1350	536.23	chr3L	16484330	13.8807	intron	4	chr3L	16478722	16484609	+	intron	CG33158	FBgn0053158	CG33158-RB	FBtr0075390
chr3L	16576053	16576715	tinman-early_1351	53.61	chr3L	16576365	3.91722	exon	0	chr3L	16576083	16577122	+	exon	Rpn12	FBgn0028693	Rpn12-RA	FBtr0075308
chr3L	16576716	16578206	tinman-early_1352	166.74	chr3L	16577370	7.49282	five_prime_UTR	0	chr3L	16577224	16577499	+	five_prime_UTR	CG4169	FBgn0250814	CG4169-RA	FBtr0075309
chr3L	16579838	16582982	tinman-early_1353	1108.56	chr3L	16581542	20.1442	five_prime_UTR	0	chr3L	16581017	16581951	+	five_prime_UTR	l(3)73Ah	FBgn0002283	l(3)73Ah-RA	FBtr0075311
chr3L	16755234	16756407	tinman-early_1354	96.47	chr3L	16755886	5.53235	intergenic	-3288	chr3L	16759174	16759640	+	exon	Nrt	FBgn0004108	Nrt-RB	FBtr0075322
chr3L	16758709	16759910	tinman-early_1355	87.86	chr3L	16759338	5.24518	five_prime_UTR	0	chr3L	16759174	16759640	+	five_prime_UTR	Nrt	FBgn0004108	Nrt-RB	FBtr0075322
chr3L	16759911	16762940	tinman-early_1356	547.26	chr3L	16761178	14.0275	intron	1	chr3L	16759641	16766813	+	intron	Nrt	FBgn0004108	Nrt-RB	FBtr0075322
chr3L	16765831	16766873	tinman-early_1357	94.27	chr3L	16766296	5.46014	intron	1	chr3L	16759641	16766813	+	intron	Nrt	FBgn0004108	Nrt-RB	FBtr0075322
chr3L	16775610	16776268	tinman-early_1358	54.6	chr3L	16775922	3.96151	intergenic	-225	chr3L	16776147	16776345	+	exon	CG9706	FBgn0036662	CG9706-RA	FBtr0075326
chr3L	17004941	17005859	tinman-early_1359	56.26	chr3L	17005253	4.03397	intergenic	733	chr3L	17005986	17007029	-	exon	CG6664	FBgn0036685	CG6664-RA	FBtr0075293
chr3L	17345942	17346606	tinman-early_1360	51.28	chr3L	17346294	3.81193	exon	0	chr3L	17346177	17346344	+	exon	CG7692	FBgn0036714	CG7692-RA	FBtr0075215
chr3L	17506619	17508263	tinman-early_1361	203.62	chr3L	17507596	8.34602	exon	0	chr3L	17507399	17508984	+	exon	CG7564	FBgn0036734	CG7564-RA	FBtr0075175
chr3L	17549943	17551327	tinman-early_1362	81.98	chr3L	17550475	5.04032	five_prime_UTR	0	chr3L	17550173	17550888	-	five_prime_UTR	CycT	FBgn0025455	CycT-RB	FBtr0075205
chr3L	17636836	17638750	tinman-early_1363	184.6	chr3L	17638056	7.91707	five_prime_UTR	0	chr3L	17637991	17638131	-	five_prime_UTR	Pep	FBgn0004401	Pep-RA	FBtr0075198
chr3L	17646332	17647447	tinman-early_1364	79.84	chr3L	17646761	4.96378	intron	1	chr3L	17642347	17647091	-	intron	CG32177	FBgn0052177	CG32177-RA	FBtr0075210
chr3L	17749803	17751137	tinman-early_1365	198.57	chr3L	17750414	8.23406	intron	1	chr3L	17749926	17757161	-	intron	Msi	FBgn0043025	Msi-RB	FBtr0110846
chr3L	17751138	17751537	tinman-early_1366	51.35	chr3L	17751225	3.81497	intron	1	chr3L	17749926	17757161	-	intron	Msi	FBgn0043025	Msi-RB	FBtr0110846
chr3L	17992453	17993640	tinman-early_1367	79.21	chr3L	17993068	4.94098	intron	1	chr3L	17986097	18051336	-	intron	Eip75B	FBgn0000568	Eip75B-RB	FBtr0075148
chr3L	18005718	18006443	tinman-early_1368	58.35	chr3L	18006062	4.124	intron	1	chr3L	17986097	18051336	-	intron	Eip75B	FBgn0000568	Eip75B-RB	FBtr0075148
chr3L	18175302	18176070	tinman-early_1369	50.79	chr3L	18175614	3.78956	intron	1	chr3L	18166655	18177891	-	intron	W	FBgn0003997	W-RA	FBtr0075133
chr3L	18178148	18179632	tinman-early_1370	93.13	chr3L	18178799	5.4226	intergenic	-62	chr3L	18177892	18178737	-	exon	W	FBgn0003997	W-RA	FBtr0075133
chr3L	18198273	18199702	tinman-early_1371	128.41	chr3L	18198939	6.49369	intergenic	2273	chr3L	18194924	18196666	+	exon	CG7320	FBgn0036782	CG7320-RA	FBtr0075128
chr3L	18208790	18211359	tinman-early_1372	655.31	chr3L	18210118	15.3926	intergenic	13452	chr3L	18194924	18196666	+	exon	CG7320	FBgn0036782	CG7320-RA	FBtr0075128
chr3L	18214162	18215108	tinman-early_1373	98.2	chr3L	18214677	5.58822	intergenic	18011	chr3L	18194924	18196666	+	exon	CG7320	FBgn0036782	CG7320-RA	FBtr0075128
chr3L	18217552	18218176	tinman-early_1374	53.06	chr3L	18217864	3.8926	intergenic	21198	chr3L	18194924	18196666	+	exon	CG7320	FBgn0036782	CG7320-RA	FBtr0075128
chr3L	18221370	18222163	tinman-early_1375	77.05	chr3L	18221737	4.86242	intergenic	-23451	chr3L	18245188	18245238	+	exon	CheA75a	FBgn0036783	CheA75a-RA	FBtr0075129
chr3L	18260988	18261650	tinman-early_1376	50.94	chr3L	18261300	3.79633	intergenic	15354	chr3L	18245299	18245946	+	exon	CheA75a	FBgn0036783	CheA75a-RA	FBtr0075129
chr3L	18264195	18266375	tinman-early_1377	210.28	chr3L	18265622	8.49117	intergenic	19603	chr3L	18285225	18286445	-	exon	CG5103	FBgn0036784	CG5103-RA	FBtr0075132
chr3L	18300503	18301489	tinman-early_1378	60.65	chr3L	18300891	4.22129	intergenic	-3377	chr3L	18295819	18297514	-	exon	grim	FBgn0015946	grim-RA	FBtr0075130
chr3L	18307657	18308724	tinman-early_1379	75.33	chr3L	18308178	4.79872	intergenic	-10664	chr3L	18295819	18297514	-	exon	grim	FBgn0015946	grim-RA	FBtr0075130
chr3L	18308725	18309737	tinman-early_1380	138.03	chr3L	18309221	6.75764	intergenic	-11707	chr3L	18295819	18297514	-	exon	grim	FBgn0015946	grim-RA	FBtr0075130
chr3L	18338994	18340873	tinman-early_1381	227.44	chr3L	18340103	8.85487	intergenic	-42589	chr3L	18295819	18297514	-	exon	grim	FBgn0015946	grim-RA	FBtr0075130
chr3L	18341213	18342523	tinman-early_1382	80.22	chr3L	18341842	4.97723	intergenic	-44328	chr3L	18295819	18297514	-	exon	grim	FBgn0015946	grim-RA	FBtr0075130
chr3L	18350477	18351368	tinman-early_1383	62.25	chr3L	18350934	4.28785	intergenic	39719	chr3L	18390653	18391503	-	exon	rpr	FBgn0011706	rpr-RA	FBtr0075120
chr3L	18392611	18394447	tinman-early_1384	159.39	chr3L	18393307	7.31136	intergenic	-1804	chr3L	18390653	18391503	-	exon	rpr	FBgn0011706	rpr-RA	FBtr0075120
chr3L	18395750	18397108	tinman-early_1385	128.29	chr3L	18396397	6.49013	intergenic	-4894	chr3L	18390653	18391503	-	exon	rpr	FBgn0011706	rpr-RA	FBtr0075120
chr3L	18410635	18411364	tinman-early_1386	57.65	chr3L	18411014	4.09442	intergenic	-19511	chr3L	18390653	18391503	-	exon	rpr	FBgn0011706	rpr-RA	FBtr0075120
chr3L	18612019	18613218	tinman-early_1387	114.09	chr3L	18612534	6.08037	exon	0	chr3L	18612477	18613291	-	exon	not	FBgn0013717	not-RB	FBtr0290259
chr3L	18614104	18614794	tinman-early_1388	63.53	chr3L	18614416	4.33996	intron	1	chr3L	18613933	18614471	-	intron	not	FBgn0013717	not-RB	FBtr0290259
chr3L	18618774	18619656	tinman-early_1389	81.78	chr3L	18619344	5.03304	intron	1	chr3L	18619177	18619964	+	intron	MYPT-75D	FBgn0036801	MYPT-75D-RA	FBtr0075049
chr3L	18622081	18623580	tinman-early_1390	200.03	chr3L	18622842	8.26661	intron	2	chr3L	18620132	18654456	+	intron	MYPT-75D	FBgn0036801	MYPT-75D-RA	FBtr0075049
chr3L	18723077	18724091	tinman-early_1391	69.69	chr3L	18723540	4.5846	intergenic	-7168	chr3L	18716289	18716372	-	exon	CG12477	FBgn0036809	CG12477-RA	FBtr0075089
chr3L	18806701	18807548	tinman-early_1392	74.74	chr3L	18807159	4.77661	intergenic	-4647	chr3L	18797124	18802512	-	exon	CG14073	FBgn0036814	CG14073-RB	FBtr0075084
chr3L	18815773	18816467	tinman-early_1393	51.99	chr3L	18816085	3.84438	intron	1	chr3L	18815943	18819437	+	intron	Cat	FBgn0000261	Cat-RA	FBtr0075058
chr3L	18832757	18833916	tinman-early_1394	115.01	chr3L	18833361	6.10777	intron	1	chr3L	18825085	18833375	-	intron	Indy	FBgn0036816	Indy-RD	FBtr0301857
chr3L	18847123	18848564	tinman-early_1395	298.76	chr3L	18847784	10.232	intergenic	-6298	chr3L	18854082	18854103	+	exon	mir-315	FBgn0067689	mir-315-RA	FBtr0091596
chr3L	19024745	19025414	tinman-early_1396	54.5	chr3L	19025057	3.95676	intron	1	chr3L	19004159	19037403	-	intron	nkd	FBgn0002945	nkd-RA	FBtr0075039
chr3L	19025415	19026426	tinman-early_1397	142.16	chr3L	19025855	6.86788	intron	1	chr3L	19004159	19037403	-	intron	nkd	FBgn0002945	nkd-RA	FBtr0075039
chr3L	19026427	19027210	tinman-early_1398	86.72	chr3L	19026757	5.20602	intron	1	chr3L	19004159	19037403	-	intron	nkd	FBgn0002945	nkd-RA	FBtr0075039
chr3L	19035870	19038389	tinman-early_1399	177.63	chr3L	19036673	7.75402	intron	1	chr3L	19004159	19037403	-	intron	nkd	FBgn0002945	nkd-RA	FBtr0075039
chr3L	19141789	19142923	tinman-early_1400	67.83	chr3L	19142170	4.51201	intron	6	chr3L	19139574	19153718	-	intron	fz2	FBgn0016797	fz2-RD	FBtr0299586
chr3L	19149448	19150660	tinman-early_1401	166.88	chr3L	19150023	7.49626	intron	6	chr3L	19139574	19153718	-	intron	fz2	FBgn0016797	fz2-RD	FBtr0299586
chr3L	19155551	19156175	tinman-early_1402	51.58	chr3L	19155863	3.82556	intron	5	chr3L	19153786	19178767	-	intron	fz2	FBgn0016797	fz2-RD	FBtr0299586
chr3L	19157462	19158978	tinman-early_1403	232.26	chr3L	19158182	8.95432	intron	5	chr3L	19153786	19178767	-	intron	fz2	FBgn0016797	fz2-RD	FBtr0299586
chr3L	19161030	19162163	tinman-early_1404	90.18	chr3L	19161581	5.32378	intron	1	chr3L	19153786	19163552	-	intron	fz2	FBgn0016797	fz2-RB	FBtr0075028
chr3L	19163114	19164170	tinman-early_1405	64.66	chr3L	19163858	4.38593	intron	5	chr3L	19153786	19178767	-	intron	fz2	FBgn0016797	fz2-RD	FBtr0299586
chr3L	19164171	19165041	tinman-early_1406	66.75	chr3L	19164504	4.4695	intron	5	chr3L	19153786	19178767	-	intron	fz2	FBgn0016797	fz2-RD	FBtr0299586
chr3L	19169591	19170545	tinman-early_1407	89.37	chr3L	19169977	5.29656	intron	5	chr3L	19153786	19178767	-	intron	fz2	FBgn0016797	fz2-RD	FBtr0299586
chr3L	19171691	19173059	tinman-early_1408	154.69	chr3L	19172454	7.19298	intron	5	chr3L	19153786	19178767	-	intron	fz2	FBgn0016797	fz2-RD	FBtr0299586
chr3L	19176360	19178120	tinman-early_1409	146.99	chr3L	19177160	6.9949	intron	5	chr3L	19153786	19178767	-	intron	fz2	FBgn0016797	fz2-RD	FBtr0299586
chr3L	19549213	19549868	tinman-early_1410	53.77	chr3L	19549556	3.92435	intergenic	1684	chr3L	19546429	19547872	+	exon	CG9300	FBgn0036886	CG9300-RA	FBtr0074938
chr3L	19611176	19612108	tinman-early_1411	60.25	chr3L	19611771	4.20477	intergenic	-154	chr3L	19611380	19611617	-	exon	l(3)76BDm	FBgn0260655	l(3)76BDm-RA	FBtr0074966
chr3L	19647940	19649098	tinman-early_1412	66.8	chr3L	19648611	4.47144	intron	3	chr3L	19647016	19649909	-	intron	tey	FBgn0036899	tey-RA	FBtr0074960
chr3L	19656109	19657762	tinman-early_1413	107.56	chr3L	19656929	5.88283	intergenic	-166	chr3L	19656379	19656763	-	exon	tey	FBgn0036899	tey-RA	FBtr0074960
chr3L	19680032	19680928	tinman-early_1414	61.56	chr3L	19680447	4.25913	five_prime_UTR	0	chr3L	19680336	19680458	-	five_prime_UTR	CG8765	FBgn0036900	CG8765-RA	FBtr0089597
chr3L	19888158	19893540	tinman-early_1415	351.75	chr3L	19889497	11.1479	intron	4	chr3L	19888139	19889897	-	intron	Su(Tpl)	FBgn0014037	Su(Tpl)-RA	FBtr0074920
chr3L	19895380	19896748	tinman-early_1416	88.75	chr3L	19896224	5.27537	intron	1	chr3L	19890514	19902346	-	intron	Su(Tpl)	FBgn0014037	Su(Tpl)-RA	FBtr0074920
chr3L	19899259	19900060	tinman-early_1417	60.06	chr3L	19899571	4.1965	intron	1	chr3L	19890514	19902346	-	intron	Su(Tpl)	FBgn0014037	Su(Tpl)-RA	FBtr0074920
chr3L	19900740	19903863	tinman-early_1418	171.98	chr3L	19901573	7.61965	intron	1	chr3L	19890514	19902346	-	intron	Su(Tpl)	FBgn0014037	Su(Tpl)-RA	FBtr0074920
chr3L	19907217	19908809	tinman-early_1419	256.03	chr3L	19908014	9.43028	intergenic	-142	chr3L	19908156	19910213	+	exon	Rpn1	FBgn0028695	Rpn1-RA	FBtr0074893
chr3L	19999163	20000555	tinman-early_1420	182.67	chr3L	19999916	7.87219	intergenic	-2019	chr3L	20001935	20005352	+	exon	kug	FBgn0261574	kug-RB	FBtr0100509
chr3L	20234399	20235023	tinman-early_1421	50.73	chr3L	20234711	3.78654	intron	1	chr3L	20234641	20237264	+	intron	CG6951	FBgn0036959	CG6951-RB	FBtr0074828
chr3L	20303070	20303694	tinman-early_1422	50.21	chr3L	20303382	3.76264	five_prime_UTR	0	chr3L	20303105	20303409	+	five_prime_UTR	polo	FBgn0003124	polo-RA	FBtr0074839
chr3L	20368358	20370149	tinman-early_1423	185.86	chr3L	20369100	7.94621	intergenic	-105	chr3L	20368718	20368995	-	exon	Ide	FBgn0001247	Ide-RB	FBtr0273273
chr3L	20391586	20392732	tinman-early_1424	87.63	chr3L	20392263	5.23734	intron	1	chr3L	20390576	20393525	-	intron	trbl	FBgn0028978	trbl-RA	FBtr0078235
chr3L	20393540	20394517	tinman-early_1425	68.67	chr3L	20393990	4.54505	exon	0	chr3L	20393526	20394708	-	exon	trbl	FBgn0028978	trbl-RA	FBtr0078235
chr3L	20394518	20396718	tinman-early_1426	223.05	chr3L	20395868	8.76325	intergenic	-1160	chr3L	20393526	20394708	-	exon	trbl	FBgn0028978	trbl-RA	FBtr0078235
chr3L	20398290	20399441	tinman-early_1427	76.7	chr3L	20398818	4.84932	intergenic	1383	chr3L	20400201	20402754	-	exon	CG13248	FBgn0036984	CG13248-RA	FBtr0078234
chr3L	20399442	20400238	tinman-early_1428	70.9	chr3L	20399864	4.6315	intergenic	337	chr3L	20400201	20402754	-	exon	CG13248	FBgn0036984	CG13248-RA	FBtr0078234
chr3L	20465846	20466740	tinman-early_1429	66.42	chr3L	20466342	4.4565	intron	1	chr3L	20466289	20466693	-	intron	CG32428	FBgn0052428	CG32428-RB	FBtr0300452
chr3L	20466741	20467882	tinman-early_1430	87.81	chr3L	20467129	5.24331	intron	1	chr3L	20467070	20467131	+	intron	CG5969	FBgn0036998	CG5969-RA	FBtr0078198
chr3L	20519077	20520286	tinman-early_1431	123.13	chr3L	20519615	6.34415	intergenic	-139	chr3L	20519754	20519864	+	exon	CG4858	FBgn0037011	CG4858-RA	FBtr0078210
chr3L	20613411	20616108	tinman-early_1432	519.42	chr3L	20615036	13.6539	intergenic	-1400	chr3L	20612842	20613636	-	exon	knrl	FBgn0001323	knrl-RA	FBtr0078212
chr3L	20622282	20623515	tinman-early_1433	64.54	chr3L	20622657	4.38119	intergenic	-7673	chr3L	20630330	20630405	+	exon	CG13251	FBgn0037014	CG13251-RA	FBtr0078243
chr3L	20626556	20628610	tinman-early_1434	209.08	chr3L	20627470	8.46516	intergenic	-2860	chr3L	20630330	20630405	+	exon	CG13251	FBgn0037014	CG13251-RA	FBtr0078243
chr3L	20666560	20667184	tinman-early_1435	51.86	chr3L	20666872	3.83819	intergenic	18558	chr3L	20685430	20687147	-	exon	kni	FBgn0001320	kni-RA	FBtr0078283
chr3L	20687991	20689448	tinman-early_1436	246.23	chr3L	20688619	9.23696	intergenic	-156	chr3L	20688175	20688463	-	exon	kni	FBgn0001320	kni-RA	FBtr0078283
chr3L	20777766	20779175	tinman-early_1437	154.67	chr3L	20778444	7.19253	intron	1	chr3L	20777722	20779128	-	intron	CG11399	FBgn0037021	CG11399-RB	FBtr0078277
chr3L	20781821	20784119	tinman-early_1438	334.97	chr3L	20782703	10.866	intron	3	chr3L	20782272	20783235	-	intron	Six4	FBgn0027364	Six4-RB	FBtr0078275
chr3L	20785347	20786386	tinman-early_1439	92.26	chr3L	20785893	5.39365	intergenic	-25	chr3L	20785228	20785868	-	exon	Six4	FBgn0027364	Six4-RA	FBtr0078274
chr3L	21000005	21003574	tinman-early_1440	311.61	chr3L	21000914	10.4612	intron	3	chr3L	20999902	21005310	-	intron	skd	FBgn0003415	skd-RD	FBtr0078328
chr3L	21017893	21020674	tinman-early_1441	306.22	chr3L	21019875	10.3656	intron	1	chr3L	21018649	21020027	-	intron	skd	FBgn0003415	skd-RD	FBtr0078328
chr3L	21059015	21061394	tinman-early_1442	207.04	chr3L	21059857	8.42088	intron	2	chr3L	21057802	21061813	+	intron	siz	FBgn0026179	siz-RA	FBtr0078290
chr3L	21269291	21270200	tinman-early_1443	60.79	chr3L	21269603	4.22714	intron	1	chr3L	21266790	21272574	-	intron	AcCoAS	FBgn0012034	AcCoAS-RA	FBtr0078413
chr3L	21278687	21279638	tinman-early_1444	64.74	chr3L	21279213	4.38922	five_prime_UTR	0	chr3L	21279163	21279536	+	five_prime_UTR	pzg	FBgn0259785	pzg-RA	FBtr0078336
chr3L	21310328	21311083	tinman-early_1445	54.21	chr3L	21310640	3.94423	intron	1	chr3L	21310583	21310896	-	intron	Pc	FBgn0003042	Pc-RA	FBtr0078405
chr3L	21339275	21340722	tinman-early_1446	158.23	chr3L	21339877	7.28223	intron	1	chr3L	21337763	21343114	+	intron	CG32436	FBgn0052436	CG32436-RA	FBtr0078343
chr3L	21425446	21427601	tinman-early_1447	303.74	chr3L	21426660	10.3214	five_prime_UTR	0	chr3L	21426528	21426801	+	five_prime_UTR	Aef1	FBgn0005694	Aef1-RA	FBtr0078348
chr3L	21445738	21448299	tinman-early_1448	350.87	chr3L	21446761	11.1333	intergenic	5526	chr3L	21440656	21441235	+	exon	Syx7	FBgn0086377	Syx7-RA	FBtr0078351
chr3L	21454887	21456169	tinman-early_1449	103.54	chr3L	21455488	5.75829	intergenic	11647	chr3L	21467135	21469656	-	exon	croc	FBgn0014143	croc-RA	FBtr0078395
chr3L	21456170	21456846	tinman-early_1450	63.84	chr3L	21456328	4.35274	intergenic	10807	chr3L	21467135	21469656	-	exon	croc	FBgn0014143	croc-RA	FBtr0078395
chr3L	21464688	21465312	tinman-early_1451	50.98	chr3L	21465000	3.79796	intergenic	2135	chr3L	21467135	21469656	-	exon	croc	FBgn0014143	croc-RA	FBtr0078395
chr3L	21469210	21470694	tinman-early_1452	238.09	chr3L	21469975	9.07324	intergenic	-319	chr3L	21467135	21469656	-	exon	croc	FBgn0014143	croc-RA	FBtr0078395
chr3L	21472269	21473749	tinman-early_1453	205.99	chr3L	21473021	8.39792	intergenic	-3365	chr3L	21467135	21469656	-	exon	croc	FBgn0014143	croc-RA	FBtr0078395
chr3L	21509275	21510090	tinman-early_1454	63.19	chr3L	21509742	4.3263	five_prime_UTR	0	chr3L	21509415	21509754	+	five_prime_UTR	CG7597	FBgn0037093	CG7597-RB	FBtr0078357
chr3L	21515843	21516925	tinman-early_1455	98.02	chr3L	21516402	5.58255	five_prime_UTR	1	chr3L	21516324	21516727	+	five_prime_UTR	CG7611	FBgn0037094	CG7611-RG	FBtr0078361
chr3L	21556826	21557572	tinman-early_1456	63.62	chr3L	21557225	4.34381	intergenic	-1301	chr3L	21558526	21558908	+	exon	CG7634	FBgn0037101	CG7634-RA	FBtr0078371
chr3L	21591059	21592054	tinman-early_1457	74.13	chr3L	21591546	4.75404	intergenic	-412	chr3L	21591958	21592438	+	exon	AP-2	FBgn0023417	AP-2-RB	FBtr0078418
chr3L	21711554	21713424	tinman-early_1458	272.83	chr3L	21712407	9.75324	intergenic	5019	chr3L	21717426	21718595	-	exon	CG11247	FBgn0037120	CG11247-RB	FBtr0078458
chr3L	21720143	21722857	tinman-early_1459	517.88	chr3L	21721795	13.6329	intergenic	-25	chr3L	21721387	21721770	-	exon	CG11247	FBgn0037120	CG11247-RB	FBtr0078458
chr3L	21793133	21794297	tinman-early_1460	104.76	chr3L	21793749	5.79612	intergenic	-8054	chr3L	21801803	21801904	+	exon	eg	FBgn0000560	eg-RB	FBtr0078437
chr3L	21800483	21801832	tinman-early_1461	184.94	chr3L	21801106	7.9249	intergenic	-697	chr3L	21801803	21801904	+	exon	eg	FBgn0000560	eg-RB	FBtr0078437
chr3L	21871489	21874208	tinman-early_1462	517.81	chr3L	21872629	13.632	intergenic	-81	chr3L	21872710	21873041	+	exon	mub	FBgn0014362	mub-RA	FBtr0078468
chr3L	21924496	21925445	tinman-early_1463	66.8	chr3L	21924957	4.47153	intergenic	-2852	chr3L	21927809	21928277	+	exon	CG7442	FBgn0037140	CG7442-RA	FBtr0078471
chr3L	21935642	21937268	tinman-early_1464	103.35	chr3L	21936671	5.75234	intergenic	-175	chr3L	21936846	21937158	+	exon	CG14562	FBgn0037142	CG14562-RA	FBtr0078472
chr3L	21954503	21955583	tinman-early_1465	69.65	chr3L	21955016	4.58326	intergenic	-446	chr3L	21955462	21955577	+	exon	CS-2	FBgn0029091	CS-2-RA	FBtr0078476
chr3L	22122645	22123847	tinman-early_1466	119.75	chr3L	22123255	6.24675	intergenic	-5961	chr3L	22129216	22129909	+	exon	olf413	FBgn0037153	olf413-RB	FBtr0301492
chr3L	22128211	22129008	tinman-early_1467	56.25	chr3L	22128595	4.03387	intergenic	-621	chr3L	22129216	22129909	+	exon	olf413	FBgn0037153	olf413-RB	FBtr0301492
chr3L	22151775	22153536	tinman-early_1468	265.33	chr3L	22152741	9.61031	intron	1	chr3L	22129910	22176885	+	intron	olf413	FBgn0037153	olf413-RB	FBtr0301492
chr3L	22211186	22212069	tinman-early_1469	62.78	chr3L	22211684	4.30942	intron	3	chr3L	22200086	22214799	+	intron	olf413	FBgn0037153	olf413-RB	FBtr0301492
chr3L	22258841	22260279	tinman-early_1470	287.87	chr3L	22259651	10.0335	exon	0	chr3L	22258906	22259773	-	exon	CG11523	FBgn0037156	CG11523-RA	FBtr0078511
chr3L	22260280	22261447	tinman-early_1471	104.9	chr3L	22260801	5.80067	five_prime_UTR	0	chr3L	22260361	22260852	+	five_prime_UTR	Csp	FBgn0004179	Csp-RA	FBtr0078493
chr3L	22310269	22311544	tinman-early_1472	132.03	chr3L	22310946	6.59412	intron	2	chr3L	22301292	22333561	-	intron	Ten-m	FBgn0004449	Ten-m-RB	FBtr0078509
chr3L	22312944	22314432	tinman-early_1473	141.19	chr3L	22313712	6.84209	intron	2	chr3L	22301292	22333561	-	intron	Ten-m	FBgn0004449	Ten-m-RB	FBtr0078509
chr3L	22392551	22395203	tinman-early_1474	586.76	chr3L	22393786	14.5411	intron	1	chr3L	22333742	22399991	-	intron	Ten-m	FBgn0004449	Ten-m-RB	FBtr0078509
chr3L	22395276	22397565	tinman-early_1475	444.09	chr3L	22396126	12.5889	intron	1	chr3L	22333742	22399991	-	intron	Ten-m	FBgn0004449	Ten-m-RB	FBtr0078509
chr3L	22400661	22401483	tinman-early_1476	53.57	chr3L	22401049	3.91553	intergenic	-62	chr3L	22399992	22400987	-	exon	Ten-m	FBgn0004449	Ten-m-RB	FBtr0078509
chr3L	22422620	22426170	tinman-early_1477	161.85	chr3L	22423717	7.3725	intergenic	-22730	chr3L	22399992	22400987	-	exon	Ten-m	FBgn0004449	Ten-m-RB	FBtr0078509
chr3L	22453730	22454532	tinman-early_1478	65.53	chr3L	22454113	4.421	five_prime_UTR	0	chr3L	22453659	22454283	-	five_prime_UTR	laza	FBgn0037163	laza-RA	FBtr0078508
chr3L	22579530	22580622	tinman-early_1479	81.8	chr3L	22579979	5.03376	intron	2	chr3L	22576463	22588971	-	intron	CG14459	FBgn0037171	CG14459-RB	FBtr0113185
chr3L	22640877	22641893	tinman-early_1480	76.44	chr3L	22641433	4.8397	exon	0	chr3L	22641149	22641619	+	exon	CG33769	FBgn0053769	CG33769-RA	FBtr0091770
chr3L	22717111	22718475	tinman-early_1481	144.7	chr3L	22717664	6.93503	five_prime_UTR	0	chr3L	22717334	22717665	+	five_prime_UTR	mael	FBgn0016034	mael-RC	FBtr0089631
chr3L	22766571	22767195	tinman-early_1482	53.92	chr3L	22766883	3.93107	intron	1	chr3L	22766817	22770210	+	intron	SPoCk	FBgn0052451	SPoCk-RA	FBtr0078531
chr3L	22839076	22839700	tinman-early_1483	50.01	chr3L	22839388	3.75327	intergenic	6106	chr3L	22845494	22846612	-	exon	CG32462	FBgn0052462	CG32462-RA	FBtr0078579
chr3L	22864285	22865717	tinman-early_1484	104.84	chr3L	22864854	5.79875	intron	1	chr3L	22863166	22865023	-	intron	Arf79F	FBgn0010348	Arf79F-RH	FBtr0299906
chr3L	22904002	22904771	tinman-early_1485	52.64	chr3L	22904423	3.87389	intron	1	chr3L	22903677	22904933	+	intron	CG12768	FBgn0037206	CG12768-RA	FBtr0078560
chr3L	22935949	22937320	tinman-early_1486	119.37	chr3L	22936793	6.23569	intergenic	-1966	chr3L	22938759	22939040	+	exon	Mes2	FBgn0037207	Mes2-RB	FBtr0078561
chr3L	22937734	22938799	tinman-early_1487	92.86	chr3L	22938347	5.41378	intergenic	-412	chr3L	22938759	22939040	+	exon	Mes2	FBgn0037207	Mes2-RB	FBtr0078561
chr3L	22940192	22943401	tinman-early_1488	324.96	chr3L	22942695	10.6944	intron	2	chr3L	22939671	22943631	+	intron	Mes2	FBgn0037207	Mes2-RC	FBtr0078563
chr3R	57566	58454	tinman-early_1489	60.41	chr3R	58001	4.21109	five_prime_UTR	0	chr3R	57965	58077	-	five_prime_UTR	CG14641	FBgn0037220	CG14641-RA	FBtr0078985
chr3R	145072	145770	tinman-early_1490	64.85	chr3R	145423	4.39376	five_prime_UTR	0	chr3R	145412	145578	+	five_prime_UTR	CG9795	FBgn0037234	CG9795-RD	FBtr0100617
chr3R	171348	173616	tinman-early_1491	373.9	chr3R	172529	11.5097	intergenic	-157	chr3R	171571	172372	-	exon	hkb	FBgn0261434	hkb-RA	FBtr0078951
chr3R	175810	176874	tinman-early_1492	66.14	chr3R	176242	4.44519	intergenic	-3870	chr3R	171571	172372	-	exon	hkb	FBgn0261434	hkb-RA	FBtr0078951
chr3R	254190	255317	tinman-early_1493	75.39	chr3R	254752	4.80087	five_prime_UTR	0	chr3R	254697	255051	-	five_prime_UTR	Spargel	FBgn0037248	Spargel-RB	FBtr0078946
chr3R	259024	259864	tinman-early_1494	61.6	chr3R	259411	4.26071	intron	1	chr3R	259324	259420	-	intron	eIF3-S10	FBgn0037249	eIF3-S10-RA	FBtr0078944
chr3R	278113	279818	tinman-early_1495	95.46	chr3R	279136	5.49925	intergenic	-100	chr3R	278914	279036	-	exon	CG31522	FBgn0051522	CG31522-RB	FBtr0078939
chr3R	304120	305028	tinman-early_1496	64.04	chr3R	304601	4.36081	intron	1	chr3R	294322	304674	-	intron	CG31523	FBgn0051523	CG31523-RB	FBtr0078936
chr3R	485221	486244	tinman-early_1497	60.1	chr3R	485755	4.19825	intron	1	chr3R	485399	485960	+	intron	CG31531	FBgn0051531	CG31531-RA	FBtr0078862
chr3R	627436	630177	tinman-early_1498	771.96	chr3R	629173	16.7433	intergenic	-1728	chr3R	626935	627445	-	exon	CG42574	FBgn0260794	CG42574-RA	FBtr0301437
chr3R	631124	633254	tinman-early_1499	307.25	chr3R	632368	10.384	intergenic	1716	chr3R	634084	634996	-	exon	Hus1-like	FBgn0026417	Hus1-like-RA	FBtr0078876
chr3R	635361	636360	tinman-early_1500	55.11	chr3R	635734	3.98388	intron	1	chr3R	634997	637704	-	intron	Hus1-like	FBgn0026417	Hus1-like-RA	FBtr0078876
chr3R	636361	636859	tinman-early_1501	52.59	chr3R	636547	3.87163	intron	1	chr3R	634997	637704	-	intron	Hus1-like	FBgn0026417	Hus1-like-RA	FBtr0078876
chr3R	636860	638068	tinman-early_1502	121.31	chr3R	637531	6.29186	intron	1	chr3R	634997	637704	-	intron	Hus1-like	FBgn0026417	Hus1-like-RA	FBtr0078876
chr3R	659810	661689	tinman-early_1503	102.09	chr3R	660594	5.71266	intergenic	-3609	chr3R	656692	656985	-	exon	CG14659	FBgn0037284	CG14659-RA	FBtr0078873
chr3R	665947	667456	tinman-early_1504	115.99	chr3R	666707	6.13683	intergenic	-9722	chr3R	656692	656985	-	exon	CG14659	FBgn0037284	CG14659-RA	FBtr0078873
chr3R	670992	672995	tinman-early_1505	127.64	chr3R	672175	6.47207	intergenic	-6360	chr3R	678535	679776	+	exon	opa	FBgn0003002	opa-RA	FBtr0078836
chr3R	676225	677383	tinman-early_1506	93.36	chr3R	676809	5.43021	intergenic	-1726	chr3R	678535	679776	+	exon	opa	FBgn0003002	opa-RA	FBtr0078836
chr3R	677579	679147	tinman-early_1507	166.96	chr3R	678457	7.49803	intergenic	-78	chr3R	678535	679776	+	exon	opa	FBgn0003002	opa-RA	FBtr0078836
chr3R	680660	682135	tinman-early_1508	106.68	chr3R	681405	5.85582	intron	1	chr3R	679777	693864	+	intron	opa	FBgn0003002	opa-RA	FBtr0078836
chr3R	682136	682509	tinman-early_1509	61.08	chr3R	682158	4.23942	intron	1	chr3R	679777	693864	+	intron	opa	FBgn0003002	opa-RA	FBtr0078836
chr3R	689013	690601	tinman-early_1510	275.27	chr3R	689873	9.79918	intron	1	chr3R	679777	693864	+	intron	opa	FBgn0003002	opa-RA	FBtr0078836
chr3R	699081	700041	tinman-early_1511	77.29	chr3R	699504	4.87096	intergenic	2223	chr3R	701727	702453	-	exon	laf	FBgn0020280	laf-RA	FBtr0078852
chr3R	703824	705384	tinman-early_1512	147.88	chr3R	704456	7.01819	intergenic	-201	chr3R	704199	704255	-	exon	laf	FBgn0020280	laf-RA	FBtr0078852
chr3R	736069	737043	tinman-early_1513	63.85	chr3R	736628	4.35304	five_prime_UTR	0	chr3R	736278	736811	+	five_prime_UTR	Cdep	FBgn0051536	Cdep-RE	FBtr0110958
chr3R	739008	740823	tinman-early_1514	138.16	chr3R	739862	6.76114	intron	1	chr3R	736812	743118	+	intron	Cdep	FBgn0051536	Cdep-RE	FBtr0110958
chr3R	740824	741735	tinman-early_1515	73.05	chr3R	741282	4.71325	intron	1	chr3R	736812	743118	+	intron	Cdep	FBgn0051536	Cdep-RE	FBtr0110958
chr3R	770306	771276	tinman-early_1516	72.57	chr3R	770822	4.69497	three_prime_UTR	0	chr3R	770776	771298	+	three_prime_UTR	Cdep	FBgn0051536	Cdep-RE	FBtr0110958
chr3R	798543	800747	tinman-early_1517	450.98	chr3R	799405	12.6899	intergenic	5179	chr3R	793820	794226	+	exon	CG1124	FBgn0037290	CG1124-RA	FBtr0078841
chr3R	800749	801640	tinman-early_1518	60.78	chr3R	801296	4.22692	intergenic	6425	chr3R	807721	808115	-	exon	CG14662	FBgn0037291	CG14662-RA	FBtr0078846
chr3R	801835	803278	tinman-early_1519	138.03	chr3R	802694	6.7577	intergenic	5027	chr3R	807721	808115	-	exon	CG14662	FBgn0037291	CG14662-RA	FBtr0078846
chr3R	803916	807149	tinman-early_1520	550.62	chr3R	805298	14.0719	intergenic	2423	chr3R	807721	808115	-	exon	CG14662	FBgn0037291	CG14662-RA	FBtr0078846
chr3R	819394	821566	tinman-early_1521	138.94	chr3R	820900	6.78211	intron	1	chr3R	814488	836674	-	intron	CG2022	FBgn0037292	CG2022-RB	FBtr0301312
chr3R	822030	823015	tinman-early_1522	98.05	chr3R	822526	5.5837	intron	1	chr3R	814488	836674	-	intron	CG2022	FBgn0037292	CG2022-RB	FBtr0301312
chr3R	864353	865859	tinman-early_1523	99.56	chr3R	865036	5.63194	intergenic	-28283	chr3R	836675	836753	-	exon	CG2022	FBgn0037292	CG2022-RB	FBtr0301312
chr3R	878855	880577	tinman-early_1524	236.71	chr3R	879867	9.0452	intergenic	29476	chr3R	909343	912408	-	exon	corto	FBgn0010313	corto-RA	FBtr0078844
chr3R	884587	887601	tinman-early_1525	188.68	chr3R	885745	8.01079	intergenic	23598	chr3R	909343	912408	-	exon	corto	FBgn0010313	corto-RA	FBtr0078844
chr3R	901637	902965	tinman-early_1526	144.68	chr3R	902327	6.93461	intergenic	7016	chr3R	909343	912408	-	exon	corto	FBgn0010313	corto-RA	FBtr0078844
chr3R	911833	913820	tinman-early_1527	70.77	chr3R	912666	4.62645	intergenic	-258	chr3R	909343	912408	-	exon	corto	FBgn0010313	corto-RA	FBtr0078844
chr3R	920699	921323	tinman-early_1528	56.18	chr3R	921011	4.03079	intergenic	-8603	chr3R	909343	912408	-	exon	corto	FBgn0010313	corto-RA	FBtr0078844
chr3R	923060	924502	tinman-early_1529	186.23	chr3R	923876	7.95469	intergenic	-11468	chr3R	909343	912408	-	exon	corto	FBgn0010313	corto-RA	FBtr0078844
chr3R	929353	930621	tinman-early_1530	93.92	chr3R	929947	5.44878	intergenic	-17539	chr3R	909343	912408	-	exon	corto	FBgn0010313	corto-RA	FBtr0078844
chr3R	935105	936080	tinman-early_1531	95.87	chr3R	935646	5.51292	intergenic	-18164	chr3R	953810	955665	+	exon	CG12007	FBgn0037293	CG12007-RA	FBtr0078842
chr3R	937292	941078	tinman-early_1532	493.81	chr3R	939675	13.3012	intergenic	-14135	chr3R	953810	955665	+	exon	CG12007	FBgn0037293	CG12007-RA	FBtr0078842
chr3R	1036821	1038469	tinman-early_1533	71.2	chr3R	1037828	4.64299	intron	1	chr3R	1029157	1042654	-	intron	cno	FBgn0259212	cno-RC	FBtr0299709
chr3R	1040801	1041759	tinman-early_1534	63.99	chr3R	1041113	4.3588	intron	1	chr3R	1029157	1042654	-	intron	cno	FBgn0259212	cno-RC	FBtr0299709
chr3R	1076863	1077777	tinman-early_1535	56.64	chr3R	1077352	4.05045	five_prime_UTR	0	chr3R	1077254	1077468	-	five_prime_UTR	CG12163	FBgn0260462	CG12163-RB	FBtr0078822
chr3R	1089303	1091569	tinman-early_1536	136.55	chr3R	1090751	6.71768	intron	1	chr3R	1083844	1092474	+	intron	Hph	FBgn0086689	Hph-RC	FBtr0078780
chr3R	1140962	1141679	tinman-early_1537	58.61	chr3R	1141301	4.13521	intron	2	chr3R	1140028	1148709	-	intron	l(3)82Fd	FBgn0013576	l(3)82Fd-RB	FBtr0078810
chr3R	1142719	1145788	tinman-early_1538	264.53	chr3R	1143599	9.59506	intron	2	chr3R	1140028	1148709	-	intron	l(3)82Fd	FBgn0013576	l(3)82Fd-RB	FBtr0078810
chr3R	1193173	1194316	tinman-early_1539	75.36	chr3R	1193590	4.79992	intron	1	chr3R	1187483	1193642	-	intron	Cerk	FBgn0037315	Cerk-RA	FBtr0078803
chr3R	1372666	1373574	tinman-early_1540	71.07	chr3R	1373075	4.63778	intron	1	chr3R	1372457	1373328	-	intron	CG2519	FBgn0037336	CG2519-RA	FBtr0078761
chr3R	1425342	1427124	tinman-early_1541	94.19	chr3R	1426568	5.45754	intron	1	chr3R	1425087	1426736	-	intron	exba	FBgn0250753	exba-RA	FBtr0078744
chr3R	1437378	1438741	tinman-early_1542	85.31	chr3R	1438149	5.15733	five_prime_UTR	0	chr3R	1437792	1438830	-	five_prime_UTR	Rga	FBgn0017550	Rga-RA	FBtr0078741
chr3R	1473285	1474825	tinman-early_1543	167.99	chr3R	1474139	7.52311	intron	1	chr3R	1472938	1474218	-	intron	MTA1-like	FBgn0027951	MTA1-like-RA	FBtr0078733
chr3R	1484439	1485957	tinman-early_1544	130.57	chr3R	1485250	6.55379	intron	1	chr3R	1484430	1485256	-	intron	CG2182	FBgn0037360	CG2182-RA	FBtr0078730
chr3R	1494161	1497518	tinman-early_1545	119.69	chr3R	1494850	6.2449	intron	1	chr3R	1494535	1494874	-	intron	Xe7	FBgn0010772	Xe7-RC	FBtr0302368
chr3R	1545975	1547191	tinman-early_1546	86.23	chr3R	1546628	5.18907	intergenic	-3606	chr3R	1541483	1543022	-	exon	cas	FBgn0004878	cas-RA	FBtr0078725
chr3R	1832726	1834821	tinman-early_1547	168.12	chr3R	1833569	7.52647	intron	2	chr3R	1831020	1833758	-	intron	Rm62	FBgn0003261	Rm62-RC	FBtr0078649
chr3R	2175775	2177945	tinman-early_1548	366.04	chr3R	2176826	11.3827	intron	1	chr3R	2176677	2180635	+	intron	Pak	FBgn0014001	Pak-RC	FBtr0081714
chr3R	2193307	2195216	tinman-early_1549	249.2	chr3R	2194003	9.29602	five_prime_UTR	0	chr3R	2193808	2194010	-	five_prime_UTR	CG42724	FBgn0261641	CG42724-RC	FBtr0303013
chr3R	2205145	2206876	tinman-early_1550	174.75	chr3R	2205991	7.68582	five_prime_UTR	0	chr3R	2205875	2206050	-	five_prime_UTR	CG1024	FBgn0027514	CG1024-RB	FBtr0290212
chr3R	2219489	2220675	tinman-early_1551	121.55	chr3R	2220102	6.29888	intron	1	chr3R	2219634	2231099	-	intron	CG1021	FBgn0037443	CG1021-RD	FBtr0289939
chr3R	2230792	2231799	tinman-early_1552	75.83	chr3R	2231172	4.81734	intron	1	chr3R	2219634	2231463	-	intron	CG1021	FBgn0037443	CG1021-RE	FBtr0289940
chr3R	2231872	2233851	tinman-early_1553	114.06	chr3R	2232574	6.07935	intergenic	-24	chr3R	2232598	2232813	+	exon	gpp	FBgn0014963	gpp-RA	FBtr0081723
chr3R	2488766	2491009	tinman-early_1554	316.55	chr3R	2490289	10.5482	intron	1	chr3R	2488709	2502852	-	intron	lab	FBgn0002522	lab-RA	FBtr0081696
chr3R	2493798	2495022	tinman-early_1555	106.22	chr3R	2494541	5.84155	intron	1	chr3R	2488709	2502852	-	intron	lab	FBgn0002522	lab-RA	FBtr0081696
chr3R	2504042	2505035	tinman-early_1556	59.66	chr3R	2504686	4.17982	intergenic	-374	chr3R	2502853	2504312	-	exon	lab	FBgn0002522	lab-RA	FBtr0081696
chr3R	2508566	2509605	tinman-early_1557	77.46	chr3R	2509097	4.87716	intergenic	-1075	chr3R	2510172	2510239	+	exon	Edg84A	FBgn0000552	Edg84A-RA	FBtr0081688
chr3R	2566582	2568158	tinman-early_1558	134.37	chr3R	2567279	6.65823	five_prime_UTR	0	chr3R	2566890	2567785	-	five_prime_UTR	pb	FBgn0051481	pb-RA	FBtr0089276
chr3R	2576684	2578597	tinman-early_1559	420.92	chr3R	2577789	12.243	intergenic	797	chr3R	2578586	2579719	-	exon	zen	FBgn0004053	zen-RB	FBtr0290294
chr3R	2586566	2588262	tinman-early_1560	151.36	chr3R	2587497	7.10796	intergenic	-818	chr3R	2588315	2588718	+	exon	Ama	FBgn0000071	Ama-RB	FBtr0081618
chr3R	2588263	2589014	tinman-early_1561	58.46	chr3R	2588443	4.12908	five_prime_UTR	0	chr3R	2588315	2588701	+	five_prime_UTR	Ama	FBgn0000071	Ama-RB	FBtr0081618
chr3R	2617219	2618096	tinman-early_1562	69.75	chr3R	2617638	4.58707	five_prime_UTR	0	chr3R	2617558	2618046	+	five_prime_UTR	Dfd	FBgn0000439	Dfd-RA	FBtr0081621
chr3R	2635871	2636957	tinman-early_1563	59.9	chr3R	2636502	4.18982	intron	1	chr3R	2636238	2638277	-	intron	CG42651	FBgn0261503	CG42651-RA	FBtr0302395
chr3R	2641125	2642231	tinman-early_1564	76.85	chr3R	2641641	4.85501	intergenic	-3330	chr3R	2638278	2638311	-	exon	CG42651	FBgn0261503	CG42651-RA	FBtr0302395
chr3R	2647759	2648419	tinman-early_1565	54.95	chr3R	2648071	3.97691	intergenic	-149	chr3R	2648220	2648518	+	exon	7SLRNA	FBgn0000003	7SLRNA-RA	FBtr0081624
chr3R	2670397	2673410	tinman-early_1566	489.85	chr3R	2671789	13.2459	intron	1	chr3R	2667937	2673637	-	intron	Scr	FBgn0003339	Scr-RA	FBtr0081657
chr3R	2673733	2675054	tinman-early_1567	110.12	chr3R	2674477	5.96106	intron	1	chr3R	2667937	2675266	-	intron	Scr	FBgn0003339	Scr-RB	FBtr0081658
chr3R	2675055	2676421	tinman-early_1568	136.96	chr3R	2675582	6.72883	five_prime_UTR	0	chr3R	2675267	2675886	-	five_prime_UTR	Scr	FBgn0003339	Scr-RC	FBtr0081659
chr3R	2685444	2686284	tinman-early_1569	59.59	chr3R	2685897	4.17698	intergenic	-4149	chr3R	2690046	2690863	+	exon	ftz	FBgn0001077	ftz-RA	FBtr0081625
chr3R	2691248	2692353	tinman-early_1570	81.53	chr3R	2691732	5.0243	three_prime_UTR	0	chr3R	2691496	2691950	+	three_prime_UTR	ftz	FBgn0001077	ftz-RA	FBtr0081625
chr3R	2704791	2705882	tinman-early_1571	79.45	chr3R	2705310	4.94948	intergenic	13360	chr3R	2691011	2691950	+	exon	ftz	FBgn0001077	ftz-RA	FBtr0081625
chr3R	2707029	2708242	tinman-early_1572	111.18	chr3R	2707656	5.99323	intergenic	14319	chr3R	2721975	2724260	-	exon	Antp	FBgn0260642	Antp-RM	FBtr0081647
chr3R	2710590	2711859	tinman-early_1573	110.35	chr3R	2711158	5.96815	intergenic	10817	chr3R	2721975	2724260	-	exon	Antp	FBgn0260642	Antp-RM	FBtr0081647
chr3R	2711860	2712384	tinman-early_1574	60.19	chr3R	2712036	4.20215	intergenic	9939	chr3R	2721975	2724260	-	exon	Antp	FBgn0260642	Antp-RM	FBtr0081647
chr3R	2718416	2720083	tinman-early_1575	281.75	chr3R	2719138	9.9203	intergenic	2837	chr3R	2721975	2724260	-	exon	Antp	FBgn0260642	Antp-RM	FBtr0081647
chr3R	2732641	2733447	tinman-early_1576	60.88	chr3R	2732989	4.23088	intron	6	chr3R	2724261	2734234	-	intron	Antp	FBgn0260642	Antp-RM	FBtr0081647
chr3R	2736788	2737678	tinman-early_1577	66.02	chr3R	2737226	4.44053	intron	2	chr3R	2736194	2796304	-	intron	Antp	FBgn0260642	Antp-RM	FBtr0081647
chr3R	2738239	2739803	tinman-early_1578	179.81	chr3R	2738853	7.80544	intron	2	chr3R	2736194	2796304	-	intron	Antp	FBgn0260642	Antp-RM	FBtr0081647
chr3R	2758274	2759008	tinman-early_1579	54.44	chr3R	2758666	3.95405	intron	2	chr3R	2736194	2796304	-	intron	Antp	FBgn0260642	Antp-RM	FBtr0081647
chr3R	2762527	2764330	tinman-early_1580	288.9	chr3R	2763513	10.0524	intron	2	chr3R	2736194	2796304	-	intron	Antp	FBgn0260642	Antp-RM	FBtr0081647
chr3R	2778395	2779522	tinman-early_1581	78.44	chr3R	2778813	4.91289	intron	2	chr3R	2736194	2796304	-	intron	Antp	FBgn0260642	Antp-RM	FBtr0081647
chr3R	2791940	2793281	tinman-early_1582	204.36	chr3R	2792558	8.36223	intron	2	chr3R	2736194	2796304	-	intron	Antp	FBgn0260642	Antp-RM	FBtr0081647
chr3R	2803402	2804561	tinman-early_1583	88.58	chr3R	2804116	5.26958	intron	1	chr3R	2796393	2823927	-	intron	Antp	FBgn0260642	Antp-RM	FBtr0081647
chr3R	2817277	2818286	tinman-early_1584	58.22	chr3R	2817627	4.11881	intron	1	chr3R	2796393	2823927	-	intron	Antp	FBgn0260642	Antp-RM	FBtr0081647
chr3R	2822266	2823401	tinman-early_1585	107.33	chr3R	2822811	5.87573	intron	1	chr3R	2796393	2823927	-	intron	Antp	FBgn0260642	Antp-RM	FBtr0081647
chr3R	2825767	2827242	tinman-early_1586	239.43	chr3R	2826479	9.10046	intergenic	-1529	chr3R	2823928	2824950	-	exon	Antp	FBgn0260642	Antp-RM	FBtr0081647
chr3R	2858238	2859982	tinman-early_1587	77.08	chr3R	2859523	4.86316	intergenic	-18534	chr3R	2878057	2878371	+	exon	Sodh-1	FBgn0024289	Sodh-1-RA	FBtr0081627
chr3R	2862410	2864299	tinman-early_1588	639.65	chr3R	2863416	15.2021	intergenic	-14641	chr3R	2878057	2878371	+	exon	Sodh-1	FBgn0024289	Sodh-1-RA	FBtr0081627
chr3R	2864300	2864649	tinman-early_1589	63.12	chr3R	2864337	4.3232	intergenic	-13720	chr3R	2878057	2878371	+	exon	Sodh-1	FBgn0024289	Sodh-1-RA	FBtr0081627
chr3R	2870095	2870990	tinman-early_1590	72.85	chr3R	2870597	4.70576	intergenic	-7460	chr3R	2878057	2878371	+	exon	Sodh-1	FBgn0024289	Sodh-1-RA	FBtr0081627
chr3R	2900145	2901883	tinman-early_1591	100.97	chr3R	2901359	5.6771	intron	1	chr3R	2900696	2902611	+	intron	CG1943	FBgn0037468	CG1943-RA	FBtr0081635
chr3R	2914516	2916350	tinman-early_1592	246.8	chr3R	2915341	9.24828	intergenic	759	chr3R	2912956	2914582	+	exon	alphaTub84B	FBgn0003884	alphaTub84B-RA	FBtr0081639
chr3R	2918717	2920825	tinman-early_1593	148	chr3R	2919527	7.02129	intergenic	-233	chr3R	2919760	2919922	+	exon	e(y)2b	FBgn0040670	e(y)2b-RA	FBtr0081562
chr3R	2928419	2929780	tinman-early_1594	69.75	chr3R	2929203	4.58725	intron	1	chr3R	2927820	2932799	-	intron	Alh	FBgn0261238	Alh-RC	FBtr0081615
chr3R	2930570	2932229	tinman-early_1595	188.24	chr3R	2931414	8.00079	intron	1	chr3R	2927820	2932799	-	intron	Alh	FBgn0261238	Alh-RC	FBtr0081615
chr3R	2933894	2935395	tinman-early_1596	126.4	chr3R	2934703	6.437	intron	1	chr3R	2927820	2937682	-	intron	Alh	FBgn0261238	Alh-RG	FBtr0300493
chr3R	2936888	2938293	tinman-early_1597	119.66	chr3R	2937535	6.24428	intron	1	chr3R	2927820	2937682	-	intron	Alh	FBgn0261238	Alh-RG	FBtr0300493
chr3R	2948503	2950397	tinman-early_1598	134.66	chr3R	2949784	6.6661	five_prime_UTR	0	chr3R	2949661	2949907	-	five_prime_UTR	Alh	FBgn0261238	Alh-RA	FBtr0081612
chr3R	3271448	3272312	tinman-early_1599	63.07	chr3R	3271913	4.32139	intergenic	4199	chr3R	3266571	3267714	+	exon	CG14598	FBgn0037503	CG14598-RA	FBtr0081534
chr3R	3273079	3273742	tinman-early_1600	50.99	chr3R	3273430	3.7987	intergenic	5716	chr3R	3266571	3267714	+	exon	CG14598	FBgn0037503	CG14598-RA	FBtr0081534
chr3R	3732455	3734269	tinman-early_1601	399.37	chr3R	3733305	11.9124	five_prime_UTR	0	chr3R	3733284	3733346	+	five_prime_UTR	Taf7	FBgn0024909	Taf7-RA	FBtr0081756
chr3R	3762379	3763132	tinman-early_1602	65.58	chr3R	3762762	4.42304	intron	2	chr3R	3761628	3785473	-	intron	dsx	FBgn0000504	dsx-RA	FBtr0081759
chr3R	3931531	3932418	tinman-early_1603	76.07	chr3R	3931843	4.8263	intron	1	chr3R	3931818	3933953	+	intron	puc	FBgn0243512	puc-RA	FBtr0081792
chr3R	3938779	3940444	tinman-early_1604	66.02	chr3R	3939874	4.44067	intron	3	chr3R	3937024	3946233	+	intron	puc	FBgn0243512	puc-RA	FBtr0081792
chr3R	4006282	4008589	tinman-early_1605	303.17	chr3R	4007831	10.3111	intergenic	-667	chr3R	4006921	4007164	-	exon	grn	FBgn0001138	grn-RA	FBtr0081808
chr3R	4008590	4009281	tinman-early_1606	57.76	chr3R	4008774	4.09885	intergenic	-1610	chr3R	4006921	4007164	-	exon	grn	FBgn0001138	grn-RA	FBtr0081808
chr3R	4013001	4014386	tinman-early_1607	93.97	chr3R	4013821	5.45044	intergenic	-6657	chr3R	4006921	4007164	-	exon	grn	FBgn0001138	grn-RA	FBtr0081808
chr3R	4024506	4025474	tinman-early_1608	57.44	chr3R	4024965	4.08503	intergenic	4952	chr3R	4029917	4030439	-	exon	CheA84a	FBgn0261290	CheA84a-RA	FBtr0091780
chr3R	4031390	4032051	tinman-early_1609	52.75	chr3R	4031702	3.87863	intergenic	-1150	chr3R	4030494	4030552	-	exon	CheA84a	FBgn0261290	CheA84a-RA	FBtr0091780
chr3R	4098871	4099884	tinman-early_1610	68.5	chr3R	4099455	4.53843	intergenic	-3851	chr3R	4093657	4095604	-	exon	CG9630	FBgn0037561	CG9630-RA	FBtr0081866
chr3R	4109395	4110840	tinman-early_1611	216.16	chr3R	4110171	8.61754	intergenic	-3490	chr3R	4113661	4113962	+	exon	CG11671	FBgn0037562	CG11671-RA	FBtr0081829
chr3R	4111470	4112503	tinman-early_1612	87.71	chr3R	4112031	5.23992	intergenic	-1630	chr3R	4113661	4113962	+	exon	CG11671	FBgn0037562	CG11671-RA	FBtr0081829
chr3R	4114039	4115237	tinman-early_1613	84.33	chr3R	4114569	5.12291	intergenic	229	chr3R	4114020	4114340	+	exon	CG11671	FBgn0037562	CG11671-RA	FBtr0081829
chr3R	4152342	4153377	tinman-early_1614	91.6	chr3R	4152837	5.37167	intron	1	chr3R	4146635	4158836	-	intron	Poxm	FBgn0003129	Poxm-RC	FBtr0111026
chr3R	4155537	4156740	tinman-early_1615	86.26	chr3R	4156102	5.19019	intron	1	chr3R	4146635	4158836	-	intron	Poxm	FBgn0003129	Poxm-RC	FBtr0111026
chr3R	4158738	4161223	tinman-early_1616	250.8	chr3R	4159601	9.3277	intergenic	-87	chr3R	4158837	4159514	-	exon	Poxm	FBgn0003129	Poxm-RC	FBtr0111026
chr3R	4161255	4163359	tinman-early_1617	451.58	chr3R	4162380	12.6987	intergenic	-2866	chr3R	4158837	4159514	-	exon	Poxm	FBgn0003129	Poxm-RC	FBtr0111026
chr3R	4182287	4184029	tinman-early_1618	205.86	chr3R	4183122	8.39502	intron	1	chr3R	4182818	4184192	+	intron	stck	FBgn0020249	stck-RA	FBtr0081844
chr3R	4302074	4304155	tinman-early_1619	535.46	chr3R	4303149	13.8704	five_prime_UTR	0	chr3R	4303141	4303315	-	five_prime_UTR	PQBP-1	FBgn0250829	PQBP-1-RB	FBtr0301971
chr3R	4484684	4486436	tinman-early_1620	221.14	chr3R	4485542	8.72309	intron	1	chr3R	4484110	4485684	-	intron	bel	FBgn0000171	bel-RA	FBtr0081888
chr3R	4505537	4507490	tinman-early_1621	387.23	chr3R	4506475	11.7221	intergenic	-423	chr3R	4506010	4506052	-	exon	CG33325	FBgn0053325	CG33325-RA	FBtr0081952
chr3R	4512401	4514452	tinman-early_1622	140.34	chr3R	4513142	6.81964	intergenic	3896	chr3R	4517038	4519894	-	exon	hb	FBgn0001180	hb-RB	FBtr0081950
chr3R	4523282	4524275	tinman-early_1623	72.67	chr3R	4523824	4.69907	intergenic	-284	chr3R	4523048	4523540	-	exon	hb	FBgn0001180	hb-RB	FBtr0081950
chr3R	4633016	4636686	tinman-early_1624	1042.72	chr3R	4633960	19.5252	intergenic	657	chr3R	4632355	4633303	+	exon	CG8359	FBgn0037634	CG8359-RA	FBtr0081919
chr3R	4637734	4638953	tinman-early_1625	63.09	chr3R	4638320	4.32223	intergenic	-2732	chr3R	4635451	4635588	-	exon	CG9837	FBgn0037635	CG9837-RC	FBtr0301932
chr3R	4671530	4672980	tinman-early_1626	114.09	chr3R	4672257	6.08036	intron	1	chr3R	4668562	4682772	-	intron	pyd	FBgn0003177	pyd-RI	FBtr0114459
chr3R	4673130	4674657	tinman-early_1627	172.36	chr3R	4673888	7.62863	intron	1	chr3R	4668562	4682772	-	intron	pyd	FBgn0003177	pyd-RI	FBtr0114459
chr3R	4674661	4676921	tinman-early_1628	490.94	chr3R	4675816	13.2612	intron	1	chr3R	4668562	4682772	-	intron	pyd	FBgn0003177	pyd-RI	FBtr0114459
chr3R	4687957	4688946	tinman-early_1629	74	chr3R	4688310	4.74906	intron	2	chr3R	4668562	4690507	-	intron	pyd	FBgn0003177	pyd-RH	FBtr0112823
chr3R	4722750	4724148	tinman-early_1630	154.2	chr3R	4723531	7.18045	intron	1	chr3R	4707062	4756437	-	intron	pyd	FBgn0003177	pyd-RJ	FBtr0301425
chr3R	4739390	4740890	tinman-early_1631	170.76	chr3R	4740140	7.59033	intron	1	chr3R	4707062	4756437	-	intron	pyd	FBgn0003177	pyd-RJ	FBtr0301425
chr3R	4752771	4754189	tinman-early_1632	96.06	chr3R	4753460	5.51891	intron	1	chr3R	4707062	4756437	-	intron	pyd	FBgn0003177	pyd-RJ	FBtr0301425
chr3R	4849224	4851847	tinman-early_1633	362.15	chr3R	4850922	11.3192	intron	1	chr3R	4849568	4858900	-	intron	neur	FBgn0002932	neur-RA	FBtr0082003
chr3R	4859730	4860436	tinman-early_1634	56.61	chr3R	4860124	4.04915	intron	1	chr3R	4849568	4864876	-	intron	neur	FBgn0002932	neur-RC	FBtr0082001
chr3R	4862194	4864276	tinman-early_1635	363.44	chr3R	4863209	11.3402	intron	1	chr3R	4849568	4864876	-	intron	neur	FBgn0002932	neur-RC	FBtr0082001
chr3R	4864567	4866306	tinman-early_1636	204.87	chr3R	4865548	8.37332	five_prime_UTR	0	chr3R	4865432	4865683	+	five_prime_UTR	hyx	FBgn0037657	hyx-RB	FBtr0300415
chr3R	4873883	4875015	tinman-early_1637	108.11	chr3R	4874453	5.89982	intron	1	chr3R	4869362	4874878	-	intron	Nmdmc	FBgn0010222	Nmdmc-RA	FBtr0081997
chr3R	5054579	5055891	tinman-early_1638	112.59	chr3R	5055275	6.03555	intron	3	chr3R	5044486	5057795	-	intron	pum	FBgn0003165	pum-RA	FBtr0081990
chr3R	5062640	5063507	tinman-early_1639	56.01	chr3R	5063070	4.02322	intron	1	chr3R	5060387	5063336	-	intron	pum	FBgn0003165	pum-RA	FBtr0081990
chr3R	5124460	5125841	tinman-early_1640	300.22	chr3R	5125178	10.2582	intron	2	chr3R	5121466	5152409	-	intron	CG8861	FBgn0037676	CG8861-RB	FBtr0300335
chr3R	5127346	5128005	tinman-early_1641	53.71	chr3R	5127658	3.92182	intron	2	chr3R	5121466	5152409	-	intron	CG8861	FBgn0037676	CG8861-RB	FBtr0300335
chr3R	5128006	5128606	tinman-early_1642	55.04	chr3R	5128229	3.98059	intron	2	chr3R	5121466	5152409	-	intron	CG8861	FBgn0037676	CG8861-RB	FBtr0300335
chr3R	5166632	5168235	tinman-early_1643	90.42	chr3R	5167293	5.33201	intergenic	-299	chr3R	5167592	5167725	+	exon	CG33936	FBgn0053936	CG33936-RA	FBtr0091942
chr3R	5168564	5169339	tinman-early_1644	65.12	chr3R	5168990	4.40462	intron	2	chr3R	5168214	5180143	+	intron	CG33936	FBgn0053936	CG33936-RA	FBtr0091942
chr3R	5173007	5174499	tinman-early_1645	110.64	chr3R	5173682	5.97686	intron	2	chr3R	5168214	5180143	+	intron	CG33936	FBgn0053936	CG33936-RA	FBtr0091942
chr3R	5219556	5220551	tinman-early_1646	69.55	chr3R	5220121	4.57948	five_prime_UTR	0	chr3R	5219963	5220265	-	five_prime_UTR	Fps85D	FBgn0000723	Fps85D-RA	FBtr0082052
chr3R	5253508	5255222	tinman-early_1647	170.09	chr3R	5254136	7.57398	intron	2	chr3R	5245770	5257750	+	intron	ps	FBgn0261552	ps-RF	FBtr0111027
chr3R	5328273	5330244	tinman-early_1648	513.04	chr3R	5329313	13.5669	intergenic	-1014	chr3R	5328097	5328299	-	exon	RhoL	FBgn0014380	RhoL-RA	FBtr0082124
chr3R	5338456	5339461	tinman-early_1649	80.46	chr3R	5338944	4.98609	intergenic	-124	chr3R	5339068	5339111	+	exon	Rlb1	FBgn0014022	Rlb1-RA	FBtr0082062
chr3R	5341790	5342615	tinman-early_1650	64.05	chr3R	5342146	4.36124	intron	1	chr3R	5341890	5346774	+	intron	CG8176	FBgn0037702	CG8176-RB	FBtr0082064
chr3R	5376349	5377556	tinman-early_1651	97.49	chr3R	5376881	5.56542	intron	1	chr3R	5373093	5377037	-	intron	mura	FBgn0037705	mura-RC	FBtr0082118
chr3R	5411809	5413579	tinman-early_1652	467.44	chr3R	5412671	12.9282	five_prime_UTR	0	chr3R	5412661	5413084	+	five_prime_UTR	P58IPK	FBgn0037718	P58IPK-RA	FBtr0082074
chr3R	5452256	5454372	tinman-early_1653	162.92	chr3R	5453082	7.39909	five_prime_UTR	0	chr3R	5453043	5453119	+	five_prime_UTR	CG8319	FBgn0037722	CG8319-RA	FBtr0082077
chr3R	5455311	5456981	tinman-early_1654	202.81	chr3R	5456362	8.32815	intron	1	chr3R	5456276	5456399	-	intron	Crc	FBgn0005585	Crc-RA	FBtr0082103
chr3R	5462690	5463865	tinman-early_1655	96.1	chr3R	5463288	5.52019	five_prime_UTR	0	chr3R	5462878	5463329	-	five_prime_UTR	Scm	FBgn0003334	Scm-RA	FBtr0082102
chr3R	5529418	5531332	tinman-early_1656	118.95	chr3R	5530311	6.22364	intron	1	chr3R	5525084	5530666	-	intron	CG31352	FBgn0051352	CG31352-RA	FBtr0082092
chr3R	5550573	5551269	tinman-early_1657	58.19	chr3R	5550957	4.11756	intron	1	chr3R	5550400	5551185	-	intron	hyd	FBgn0002431	hyd-RA	FBtr0082090
chr3R	5564634	5566454	tinman-early_1658	79.94	chr3R	5565350	4.96725	five_prime_UTR	0	chr3R	5565043	5565651	-	five_prime_UTR	CG12950	FBgn0037736	CG12950-RA	FBtr0082170
chr3R	5566455	5567216	tinman-early_1659	65.65	chr3R	5566804	4.42581	exon	0	chr3R	5566644	5566864	+	exon	Pnn	FBgn0037737	Pnn-RB	FBtr0113210
chr3R	5593561	5594265	tinman-early_1660	57.34	chr3R	5593915	4.08097	intron	1	chr3R	5593601	5594085	-	intron	MED6	FBgn0024330	MED6-RA	FBtr0082162
chr3R	5625983	5627651	tinman-early_1661	106.91	chr3R	5626832	5.863	intergenic	-59	chr3R	5626391	5626773	-	exon	CG9467	FBgn0037758	CG9467-RA	FBtr0082156
chr3R	5634641	5635313	tinman-early_1662	53.91	chr3R	5635001	3.93051	five_prime_UTR	0	chr3R	5634405	5635085	-	five_prime_UTR	CG9461	FBgn0037760	CG9461-RA	FBtr0082155
chr3R	5697833	5700702	tinman-early_1663	150.24	chr3R	5699911	7.07909	intergenic	-492	chr3R	5700403	5701945	+	exon	CG34360	FBgn0250818	CG34360-RA	FBtr0112576
chr3R	5703753	5704750	tinman-early_1664	69.77	chr3R	5704206	4.58772	intron	1	chr3R	5701946	5756085	+	intron	CG34360	FBgn0250818	CG34360-RA	FBtr0112576
chr3R	5704949	5706439	tinman-early_1665	145.15	chr3R	5705727	6.94681	intron	1	chr3R	5701946	5756085	+	intron	CG34360	FBgn0250818	CG34360-RA	FBtr0112576
chr3R	5706694	5707828	tinman-early_1666	85.89	chr3R	5707370	5.17744	intron	1	chr3R	5701946	5756085	+	intron	CG34360	FBgn0250818	CG34360-RA	FBtr0112576
chr3R	5743496	5744768	tinman-early_1667	80.41	chr3R	5744000	4.98413	intron	1	chr3R	5701946	5756085	+	intron	CG34360	FBgn0250818	CG34360-RA	FBtr0112576
chr3R	5803722	5804788	tinman-early_1668	61.83	chr3R	5804258	4.27019	intron	4	chr3R	5769617	5808000	+	intron	CG34360	FBgn0250818	CG34360-RB	FBtr0112577
chr3R	5933821	5934786	tinman-early_1669	64.76	chr3R	5934194	4.39014	intron	3	chr3R	5933202	5934416	-	intron	Fmr1	FBgn0028734	Fmr1-RA	FBtr0082197
chr3R	5970055	5970714	tinman-early_1670	53.13	chr3R	5970402	3.89592	intergenic	-19	chr3R	5970421	5971254	+	exon	Invadolysin	FBgn0086359	Invadolysin-RA	FBtr0082181
chr3R	6089805	6091134	tinman-early_1671	69.95	chr3R	6090675	4.59468	intron	1	chr3R	6090601	6116821	+	intron	CG11870	FBgn0037804	CG11870-RB	FBtr0090030
chr3R	6178279	6182876	tinman-early_1672	223.08	chr3R	6180227	8.76374	intron	1	chr3R	6176310	6183820	+	intron	jumu	FBgn0015396	jumu-RA	FBtr0082237
chr3R	6289034	6290456	tinman-early_1673	191.51	chr3R	6289793	8.07542	intergenic	27367	chr3R	6261798	6262426	+	exon	Cyp12e1	FBgn0037817	Cyp12e1-RC	FBtr0301283
chr3R	6421961	6422688	tinman-early_1674	60.2	chr3R	6422273	4.20254	intron	2	chr3R	6419324	6428513	-	intron	hth	FBgn0001235	hth-RD	FBtr0082253
chr3R	6425446	6426272	tinman-early_1675	58.04	chr3R	6425890	4.11088	intron	2	chr3R	6419324	6428513	-	intron	hth	FBgn0001235	hth-RD	FBtr0082253
chr3R	6427058	6429559	tinman-early_1676	208.34	chr3R	6428207	8.44915	intron	2	chr3R	6419324	6428513	-	intron	hth	FBgn0001235	hth-RD	FBtr0082253
chr3R	6431572	6432342	tinman-early_1677	51.14	chr3R	6431884	3.80562	intron	2	chr3R	6431091	6438706	-	intron	hth	FBgn0001235	hth-RE	FBtr0100454
chr3R	6439494	6441432	tinman-early_1678	164.91	chr3R	6440154	7.44801	intron	1	chr3R	6439523	6464345	-	intron	hth	FBgn0001235	hth-RE	FBtr0100454
chr3R	6442208	6443308	tinman-early_1679	106.2	chr3R	6442827	5.84082	intron	1	chr3R	6439523	6464345	-	intron	hth	FBgn0001235	hth-RE	FBtr0100454
chr3R	6443847	6445851	tinman-early_1680	591.88	chr3R	6444596	14.6065	intron	1	chr3R	6439523	6464345	-	intron	hth	FBgn0001235	hth-RE	FBtr0100454
chr3R	6451454	6453280	tinman-early_1681	272.63	chr3R	6452434	9.74929	intron	1	chr3R	6439523	6464345	-	intron	hth	FBgn0001235	hth-RE	FBtr0100454
chr3R	6470574	6472092	tinman-early_1682	213.15	chr3R	6471462	8.55306	intergenic	-7076	chr3R	6464346	6464386	-	exon	hth	FBgn0001235	hth-RE	FBtr0100454
chr3R	6475783	6477205	tinman-early_1683	157.41	chr3R	6476462	7.26163	intergenic	-5706	chr3R	6482168	6482305	+	exon	CG34304	FBgn0085333	CG34304-RA	FBtr0112500
chr3R	6483726	6484726	tinman-early_1684	84.6	chr3R	6484169	5.1326	exon	0	chr3R	6484107	6484616	+	exon	CG34304	FBgn0085333	CG34304-RA	FBtr0112500
chr3R	6493047	6494978	tinman-early_1685	249.13	chr3R	6494156	9.29458	intergenic	6979	chr3R	6487123	6487177	+	exon	CG34304	FBgn0085333	CG34304-RA	FBtr0112500
chr3R	6502748	6503409	tinman-early_1686	50.58	chr3R	6503060	3.77971	intergenic	-168	chr3R	6502792	6502892	-	exon	CG6465	FBgn0037818	CG6465-RA	FBtr0082323
chr3R	6586312	6587920	tinman-early_1687	221.52	chr3R	6587086	8.73096	five_prime_UTR	0	chr3R	6587032	6587304	+	five_prime_UTR	Cap-H2	FBgn0037831	Cap-H2-RE	FBtr0301310
chr3R	6609198	6610774	tinman-early_1688	103.16	chr3R	6609992	5.74632	intergenic	-112	chr3R	6610104	6610202	+	exon	Rbp1	FBgn0260944	Rbp1-RA	FBtr0082275
chr3R	7035781	7036580	tinman-early_1689	51.58	chr3R	7036093	3.82557	five_prime_UTR	0	chr3R	7035975	7036102	+	five_prime_UTR	Tctp	FBgn0037874	Tctp-RA	FBtr0082344
chr3R	7047681	7048812	tinman-early_1690	67.57	chr3R	7048322	4.50178	exon	0	chr3R	7048283	7048451	+	exon	RpL3	FBgn0020910	RpL3-RF	FBtr0302585
chr3R	7128030	7129308	tinman-early_1691	107.77	chr3R	7128555	5.88927	intron	1	chr3R	7120974	7131265	-	intron	CG31386	FBgn0051386	CG31386-RA	FBtr0082359
chr3R	7176747	7180395	tinman-early_1692	245.38	chr3R	7179610	9.22006	intergenic	-757	chr3R	7178735	7178853	-	exon	KP78b	FBgn0026063	KP78b-RB	FBtr0301427
chr3R	7193347	7194356	tinman-early_1693	55.57	chr3R	7193977	4.00419	intergenic	-3732	chr3R	7197709	7202939	+	exon	pros	FBgn0004595	pros-RE	FBtr0273195
chr3R	7197311	7198886	tinman-early_1694	60.62	chr3R	7198485	4.22016	exon	0	chr3R	7197709	7202939	+	exon	pros	FBgn0004595	pros-RE	FBtr0273195
chr3R	7214951	7215575	tinman-early_1695	52.6	chr3R	7215263	3.8718	intron	2	chr3R	7203912	7217250	+	intron	pros	FBgn0004595	pros-RE	FBtr0273195
chr3R	7325227	7326307	tinman-early_1696	80.28	chr3R	7325723	4.97937	five_prime_UTR	0	chr3R	7325706	7326074	+	five_prime_UTR	dpr5	FBgn0037908	dpr5-RA	FBtr0082394
chr3R	7444015	7445947	tinman-early_1697	383.07	chr3R	7444934	11.6562	intron	1	chr3R	7419489	7445425	-	intron	Jupiter	FBgn0051363	Jupiter-RD	FBtr0082452
chr3R	7503438	7504626	tinman-early_1698	71.63	chr3R	7503998	4.65944	intergenic	101	chr3R	7504099	7504594	-	exon	Taf12	FBgn0011290	Taf12-RB	FBtr0082440
chr3R	7584804	7585751	tinman-early_1699	70.63	chr3R	7585326	4.62099	intron	1	chr3R	7582215	7589205	-	intron	Lk6	FBgn0017581	Lk6-RA	FBtr0082534
chr3R	7586404	7587612	tinman-early_1700	83.2	chr3R	7586877	5.08329	intron	1	chr3R	7582215	7589205	-	intron	Lk6	FBgn0017581	Lk6-RA	FBtr0082534
chr3R	7588998	7590051	tinman-early_1701	63.55	chr3R	7589596	4.34073	five_prime_UTR	0	chr3R	7589369	7590179	-	five_prime_UTR	Lk6	FBgn0017581	Lk6-RA	FBtr0082534
chr3R	7598743	7600039	tinman-early_1702	201.94	chr3R	7599417	8.30896	intron	1	chr3R	7597023	7603195	-	intron	l(3)neo38	FBgn0086910	l(3)neo38-RC	FBtr0110877
chr3R	7600217	7603155	tinman-early_1703	247.84	chr3R	7602247	9.26903	intron	1	chr3R	7597023	7603195	-	intron	l(3)neo38	FBgn0086910	l(3)neo38-RC	FBtr0110877
chr3R	7603593	7607112	tinman-early_1704	381.74	chr3R	7604675	11.6351	intron	1	chr3R	7604344	7604703	-	intron	l(3)neo38	FBgn0086910	l(3)neo38-RB	FBtr0110876
chr3R	7644327	7645535	tinman-early_1705	87.64	chr3R	7644816	5.23773	intron	1	chr3R	7644683	7644932	-	intron	glo	FBgn0259139	glo-RC	FBtr0089918
chr3R	7787830	7789657	tinman-early_1706	370.92	chr3R	7788727	11.4616	intergenic	-125	chr3R	7788852	7789127	+	exon	aur	FBgn0000147	aur-RA	FBtr0082483
chr3R	7857851	7858582	tinman-early_1707	66.66	chr3R	7858198	4.46598	intergenic	-666	chr3R	7858864	7861247	+	exon	ssp5	FBgn0037985	ssp5-RA	FBtr0082538
chr3R	8069707	8071052	tinman-early_1708	180.66	chr3R	8070405	7.82532	intergenic	-5574	chr3R	8064675	8064831	-	exon	Cyp313a3	FBgn0038007	Cyp313a3-RA	FBtr0082617
chr3R	8076699	8079544	tinman-early_1709	432.18	chr3R	8078369	12.4122	intergenic	-1540	chr3R	8079909	8082314	+	exon	CG3942	FBgn0038008	CG3942-RA	FBtr0082561
chr3R	8105871	8107304	tinman-early_1710	135.76	chr3R	8106620	6.6963	intron	1	chr3R	8084574	8115930	+	intron	svp	FBgn0003651	svp-RC	FBtr0082562
chr3R	8208282	8209110	tinman-early_1711	59.01	chr3R	8208697	4.15238	intergenic	-285	chr3R	8208143	8208412	-	exon	CG10035	FBgn0038028	CG10035-RA	FBtr0082606
chr3R	8452670	8455056	tinman-early_1712	142.85	chr3R	8454056	6.88625	five_prime_UTR	0	chr3R	8453763	8454065	+	five_prime_UTR	CG6359	FBgn0038065	CG6359-RA	FBtr0082641
chr3R	8471834	8476255	tinman-early_1713	240.37	chr3R	8475156	9.11955	intron	1	chr3R	8474205	8476535	+	intron	CG6234	FBgn0038071	CG6234-RA	FBtr0082648
chr3R	8807515	8808180	tinman-early_1714	56.06	chr3R	8807827	4.02524	intron	1	chr3R	8807110	8809456	+	intron	Paip2	FBgn0038100	Paip2-RA	FBtr0082693
chr3R	8837540	8839662	tinman-early_1715	190.93	chr3R	8838389	8.06212	intron	1	chr3R	8837598	8845063	+	intron	CtBP	FBgn0020496	CtBP-RC	FBtr0082700
chr3R	8875762	8876630	tinman-early_1716	63.09	chr3R	8876214	4.32214	exon	0	chr3R	8876177	8876646	-	exon	CG7966	FBgn0038115	CG7966-RA	FBtr0082715
chr3R	8886095	8886820	tinman-early_1717	53.66	chr3R	8886438	3.91975	intron	1	chr3R	8884100	8898383	+	intron	sim	FBgn0004666	sim-RB	FBtr0082711
chr3R	8889234	8890686	tinman-early_1718	268.61	chr3R	8889868	9.67309	intron	1	chr3R	8884100	8898383	+	intron	sim	FBgn0004666	sim-RB	FBtr0082711
chr3R	8890687	8891764	tinman-early_1719	137.98	chr3R	8891135	6.75625	intron	1	chr3R	8884100	8898383	+	intron	sim	FBgn0004666	sim-RB	FBtr0082711
chr3R	8895727	8896454	tinman-early_1720	58.28	chr3R	8896142	4.12135	intron	1	chr3R	8884100	8898383	+	intron	sim	FBgn0004666	sim-RB	FBtr0082711
chr3R	8911726	8912941	tinman-early_1721	106.92	chr3R	8912397	5.8633	intergenic	-1976	chr3R	8914373	8914584	+	exon	timeout	FBgn0038118	timeout-RA	FBtr0082712
chr3R	9030930	9031784	tinman-early_1722	56.18	chr3R	9031361	4.03054	intergenic	3109	chr3R	9034470	9035512	-	exon	CG8483	FBgn0038126	CG8483-RA	FBtr0082782
chr3R	9251172	9252071	tinman-early_1723	91.29	chr3R	9251621	5.36136	intergenic	-86	chr3R	9251707	9251764	+	exon	Act87E	FBgn0000046	Act87E-RA	FBtr0082785
chr3R	9253829	9255639	tinman-early_1724	143.06	chr3R	9254560	6.89193	intergenic	29	chr3R	9254589	9255491	-	exon	yrt	FBgn0004049	yrt-RA	FBtr0082793
chr3R	9470493	9471179	tinman-early_1725	57.33	chr3R	9470833	4.08033	intron	1	chr3R	9470293	9471474	-	intron	sqd	FBgn0086897	sqd-RD	FBtr0082857
chr3R	9472488	9473260	tinman-early_1726	69.12	chr3R	9472800	4.56246	five_prime_UTR	0	chr3R	9472687	9472922	+	five_prime_UTR	rin	FBgn0015778	rin-RA	FBtr0082796
chr3R	9509347	9510671	tinman-early_1727	103.12	chr3R	9509888	5.74505	intron	1	chr3R	9509873	9513291	+	intron	flfl	FBgn0024555	flfl-RB	FBtr0082817
chr3R	9540201	9542400	tinman-early_1728	302.98	chr3R	9541644	10.3078	intron	1	chr3R	9541542	9547547	+	intron	CG34383	FBgn0085412	CG34383-RE	FBtr0112624
chr3R	9544371	9546128	tinman-early_1729	127.5	chr3R	9544985	6.46814	intron	1	chr3R	9541542	9547547	+	intron	CG34383	FBgn0085412	CG34383-RE	FBtr0112624
chr3R	9702455	9704054	tinman-early_1730	97.09	chr3R	9703063	5.55245	intergenic	-3162	chr3R	9699022	9699901	-	exon	E5	FBgn0008646	E5-RA	FBtr0082880
chr3R	9716948	9720452	tinman-early_1731	219.23	chr3R	9719410	8.68272	intergenic	-8171	chr3R	9727581	9729035	+	exon	ems	FBgn0000576	ems-RA	FBtr0082863
chr3R	9725263	9726092	tinman-early_1732	63.97	chr3R	9725604	4.35815	intergenic	-1977	chr3R	9727581	9729035	+	exon	ems	FBgn0000576	ems-RA	FBtr0082863
chr3R	9726822	9728127	tinman-early_1733	153.64	chr3R	9727382	7.16637	intergenic	-199	chr3R	9727581	9729035	+	exon	ems	FBgn0000576	ems-RA	FBtr0082863
chr3R	9732376	9733527	tinman-early_1734	94.25	chr3R	9732957	5.45956	intergenic	2611	chr3R	9729326	9730346	+	exon	ems	FBgn0000576	ems-RA	FBtr0082863
chr3R	9734934	9736308	tinman-early_1735	148.94	chr3R	9735687	7.04567	intergenic	5341	chr3R	9729326	9730346	+	exon	ems	FBgn0000576	ems-RA	FBtr0082863
chr3R	9750953	9752460	tinman-early_1736	275.77	chr3R	9751716	9.80859	intergenic	15555	chr3R	9767271	9768664	-	exon	Art9	FBgn0038188	Art9-RA	FBtr0082879
chr3R	9755595	9756632	tinman-early_1737	72.87	chr3R	9756109	4.70651	intergenic	11162	chr3R	9767271	9768664	-	exon	Art9	FBgn0038188	Art9-RA	FBtr0082879
chr3R	9761413	9762771	tinman-early_1738	144.96	chr3R	9761986	6.94184	intergenic	5285	chr3R	9767271	9768664	-	exon	Art9	FBgn0038188	Art9-RA	FBtr0082879
chr3R	9808820	9811828	tinman-early_1739	409.93	chr3R	9810339	12.0754	intron	2	chr3R	9796825	9852599	-	intron	rdx	FBgn0086364	rdx-RB	FBtr0301633
chr3R	9811829	9812394	tinman-early_1740	57.72	chr3R	9812046	4.09705	intron	2	chr3R	9796825	9852599	-	intron	rdx	FBgn0086364	rdx-RB	FBtr0301633
chr3R	9815008	9815671	tinman-early_1741	54.59	chr3R	9815359	3.96093	intron	2	chr3R	9796825	9852599	-	intron	rdx	FBgn0086364	rdx-RB	FBtr0301633
chr3R	9815700	9816324	tinman-early_1742	54.76	chr3R	9816012	3.96848	intron	2	chr3R	9796825	9852599	-	intron	rdx	FBgn0086364	rdx-RB	FBtr0301633
chr3R	9837849	9839359	tinman-early_1743	131.94	chr3R	9838711	6.59167	intron	2	chr3R	9796825	9849367	-	intron	rdx	FBgn0086364	rdx-RD	FBtr0100852
chr3R	9933484	9934524	tinman-early_1744	67.05	chr3R	9933996	4.48138	intergenic	-118	chr3R	9933451	9933878	-	exon	CG12402	FBgn0038202	CG12402-RA	FBtr0082914
chr3R	10104032	10105556	tinman-early_1745	182.23	chr3R	10104771	7.86209	intron	2	chr3R	10103265	10104814	-	intron	trx	FBgn0003862	trx-RA	FBtr0082947
chr3R	10111257	10112859	tinman-early_1746	142.96	chr3R	10112142	6.88912	five_prime_UTR	0	chr3R	10111931	10112623	-	five_prime_UTR	trx	FBgn0003862	trx-RA	FBtr0082947
chr3R	10151347	10152955	tinman-early_1747	238.54	chr3R	10152079	9.08236	five_prime_UTR	0	chr3R	10152004	10152404	-	five_prime_UTR	CG8538	FBgn0038223	CG8538-RB	FBtr0273391
chr3R	10198491	10200592	tinman-early_1748	245.05	chr3R	10199315	9.21347	intergenic	-642	chr3R	10198269	10198673	-	exon	NK7.1	FBgn0024321	NK7.1-RA	FBtr0082941
chr3R	10282880	10283504	tinman-early_1749	52.36	chr3R	10283192	3.86094	intron	2	chr3R	10277729	10306363	-	intron	cv-c	FBgn0086901	cv-c-RD	FBtr0112632
chr3R	10291832	10293956	tinman-early_1750	201.92	chr3R	10293095	8.30837	intron	2	chr3R	10277729	10306363	-	intron	cv-c	FBgn0086901	cv-c-RD	FBtr0112632
chr3R	10303472	10304402	tinman-early_1751	72.48	chr3R	10303922	4.69161	intron	2	chr3R	10277729	10306363	-	intron	cv-c	FBgn0086901	cv-c-RD	FBtr0112632
chr3R	10307117	10308216	tinman-early_1752	96.72	chr3R	10307714	5.54052	intergenic	-304	chr3R	10307302	10307410	-	exon	cv-c	FBgn0086901	cv-c-RD	FBtr0112632
chr3R	10412337	10413852	tinman-early_1753	232.96	chr3R	10413121	8.96871	intron	2	chr3R	10408969	10418003	+	intron	stumps	FBgn0020299	stumps-RC	FBtr0112893
chr3R	10414517	10417846	tinman-early_1754	551.83	chr3R	10415694	14.0878	intron	2	chr3R	10408969	10418003	+	intron	stumps	FBgn0020299	stumps-RC	FBtr0112893
chr3R	10479992	10482516	tinman-early_1755	482.72	chr3R	10481123	13.1456	intron	1	chr3R	10475091	10481181	-	intron	l(3)L1231	FBgn0086686	l(3)L1231-RA	FBtr0082975
chr3R	10499824	10501462	tinman-early_1756	130.57	chr3R	10500292	6.5536	intron	1	chr3R	10498246	10522206	-	intron	Neu3	FBgn0051314	Neu3-RC	FBtr0301498
chr3R	10504514	10505985	tinman-early_1757	175.92	chr3R	10505264	7.71359	intron	1	chr3R	10498246	10522206	-	intron	Neu3	FBgn0051314	Neu3-RC	FBtr0301498
chr3R	10539388	10540487	tinman-early_1758	101.79	chr3R	10540025	5.70301	intron	1	chr3R	10528912	10549032	-	intron	CG33967	FBgn0053967	CG33967-RA	FBtr0100008
chr3R	10541464	10543746	tinman-early_1759	200.41	chr3R	10543033	8.27505	intron	1	chr3R	10528912	10549032	-	intron	CG33967	FBgn0053967	CG33967-RA	FBtr0100008
chr3R	10547170	10547900	tinman-early_1760	68.79	chr3R	10547554	4.54963	intron	1	chr3R	10528912	10549032	-	intron	CG33967	FBgn0053967	CG33967-RA	FBtr0100008
chr3R	10549362	10549986	tinman-early_1761	52.53	chr3R	10549674	3.86896	five_prime_UTR	0	chr3R	10549296	10549978	-	five_prime_UTR	CG33967	FBgn0053967	CG33967-RA	FBtr0100008
chr3R	10564971	10566839	tinman-early_1762	111.51	chr3R	10566007	6.00321	intron	2	chr3R	10563206	10566101	-	intron	eff	FBgn0011217	eff-RA	FBtr0083018
chr3R	10573977	10574962	tinman-early_1763	71.04	chr3R	10574331	4.63694	intron	1	chr3R	10568314	10613778	+	intron	CG3563	FBgn0260465	CG3563-RA	FBtr0082988
chr3R	10720164	10720822	tinman-early_1764	54.12	chr3R	10720510	3.9402	five_prime_UTR	0	chr3R	10720506	10720556	+	five_prime_UTR	CG14860	FBgn0038273	CG14860-RB	FBtr0289976
chr3R	10972118	10972935	tinman-early_1765	65.33	chr3R	10972583	4.41271	intron	1	chr3R	10970962	10973196	-	intron	CG6904	FBgn0038293	CG6904-RC	FBtr0083035
chr3R	11022063	11022833	tinman-early_1766	59.46	chr3R	11022447	4.17148	intron	1	chr3R	11022360	11024586	+	intron	CG42542	FBgn0260659	CG42542-RB	FBtr0301101
chr3R	11033993	11035795	tinman-early_1767	303.81	chr3R	11035122	10.3227	exon	0	chr3R	11034928	11036439	+	exon	CG4203	FBgn0038300	CG4203-RA	FBtr0083048
chr3R	11068312	11068936	tinman-early_1768	51.51	chr3R	11068624	3.82262	intron	1	chr3R	11068522	11070081	+	intron	Hsc70-4	FBgn0001219	Hsc70-4-RA	FBtr0083057
chr3R	11089320	11090324	tinman-early_1769	83.06	chr3R	11089814	5.07852	intron	1	chr3R	11089667	11090074	+	intron	Set	FBgn0014879	Set-RA	FBtr0083062
chr3R	11116192	11117843	tinman-early_1770	123.31	chr3R	11117093	6.34943	intron	2	chr3R	11115162	11120834	+	intron	Tm1	FBgn0003721	Tm1-RH	FBtr0089963
chr3R	11171281	11171905	tinman-early_1771	50.28	chr3R	11171593	3.76574	intron	2	chr3R	11170875	11171630	-	intron	Surf4	FBgn0019925	Surf4-RB	FBtr0083118
chr3R	11242833	11246579	tinman-early_1772	377.74	chr3R	11243959	11.5713	intergenic	-454	chr3R	11243483	11243505	-	exon	mir-2c	FBgn0067339	mir-2c-RA	FBtr0091537
chr3R	11298636	11300056	tinman-early_1773	118.98	chr3R	11299339	6.22444	intron	1	chr3R	11275468	11300608	-	intron	CG14869	FBgn0038341	CG14869-RB	FBtr0083160
chr3R	11403670	11404413	tinman-early_1774	56.39	chr3R	11404017	4.03993	intergenic	-25523	chr3R	11378455	11378494	-	exon	CG18516	FBgn0038350	CG18516-RA	FBtr0083150
chr3R	11409647	11411418	tinman-early_1775	170.26	chr3R	11410429	7.57817	intergenic	-31935	chr3R	11378455	11378494	-	exon	CG18516	FBgn0038350	CG18516-RA	FBtr0083150
chr3R	11411697	11414348	tinman-early_1776	377.43	chr3R	11413262	11.5663	intergenic	-34768	chr3R	11378455	11378494	-	exon	CG18516	FBgn0038350	CG18516-RA	FBtr0083150
chr3R	11465178	11467169	tinman-early_1777	408.9	chr3R	11466049	12.0596	intergenic	1072	chr3R	11464765	11464977	+	exon	CG5302	FBgn0038351	CG5302-RA	FBtr0083149
chr3R	11467461	11468591	tinman-early_1778	91.08	chr3R	11468208	5.35425	intergenic	3231	chr3R	11464765	11464977	+	exon	CG5302	FBgn0038351	CG5302-RA	FBtr0083149
chr3R	11468616	11469590	tinman-early_1779	89.08	chr3R	11469116	5.28661	intergenic	4139	chr3R	11464765	11464977	+	exon	CG5302	FBgn0038351	CG5302-RA	FBtr0083149
chr3R	11472244	11476476	tinman-early_1780	279.29	chr3R	11475556	9.87446	intergenic	10579	chr3R	11464765	11464977	+	exon	CG5302	FBgn0038351	CG5302-RA	FBtr0083149
chr3R	11479583	11481619	tinman-early_1781	135.67	chr3R	11480745	6.69379	intergenic	-11163	chr3R	11491908	11492308	+	exon	pxb	FBgn0053207	pxb-RB	FBtr0083162
chr3R	11494146	11495526	tinman-early_1782	114.32	chr3R	11494934	6.08717	intron	1	chr3R	11492309	11497486	+	intron	pxb	FBgn0053207	pxb-RB	FBtr0083162
chr3R	11497060	11497934	tinman-early_1783	63.37	chr3R	11497478	4.33365	intron	1	chr3R	11492309	11497486	+	intron	pxb	FBgn0053207	pxb-RB	FBtr0083162
chr3R	11498739	11500059	tinman-early_1784	99.02	chr3R	11499382	5.61467	intron	2	chr3R	11497903	11504857	+	intron	pxb	FBgn0053207	pxb-RB	FBtr0083162
chr3R	11619120	11620570	tinman-early_1785	109.76	chr3R	11619869	5.95025	intron	1	chr3R	11619772	11620550	+	intron	CG4699	FBgn0038364	CG4699-RG	FBtr0301729
chr3R	11745372	11746521	tinman-early_1786	97.06	chr3R	11745886	5.55141	intergenic	-749	chr3R	11746635	11747026	+	exon	CG4221	FBgn0038385	CG4221-RA	FBtr0083201
chr3R	11746589	11748169	tinman-early_1787	138.2	chr3R	11747436	6.76225	intron	1	chr3R	11747027	11755631	+	intron	CG4221	FBgn0038385	CG4221-RA	FBtr0083201
chr3R	11798525	11800121	tinman-early_1788	201.33	chr3R	11799447	8.29543	five_prime_UTR	0	chr3R	11799020	11799546	+	five_prime_UTR	Hel89B	FBgn0022787	Hel89B-RB	FBtr0301715
chr3R	11814504	11815411	tinman-early_1789	76.73	chr3R	11814925	4.85065	intron	1	chr3R	11812510	11818841	+	intron	srp	FBgn0003507	srp-RD	FBtr0100595
chr3R	11815709	11816518	tinman-early_1790	59.75	chr3R	11816059	4.18362	intron	1	chr3R	11812510	11818841	+	intron	srp	FBgn0003507	srp-RD	FBtr0100595
chr3R	11859301	11860724	tinman-early_1791	235.05	chr3R	11859980	9.01154	intron	1	chr3R	11852561	11864308	+	intron	pnr	FBgn0003117	pnr-RB	FBtr0083220
chr3R	11860853	11862510	tinman-early_1792	330.76	chr3R	11861483	10.7941	intron	1	chr3R	11860829	11864308	+	intron	pnr	FBgn0003117	pnr-RA	FBtr0083221
chr3R	11874453	11876977	tinman-early_1793	648.94	chr3R	11875334	15.3154	intergenic	-59	chr3R	11875393	11875638	+	exon	CG5013	FBgn0038396	CG5013-RA	FBtr0083223
chr3R	11897010	11898408	tinman-early_1794	114.54	chr3R	11897778	6.0938	intron	3	chr3R	11897225	11898410	-	intron	Mhcl	FBgn0026059	Mhcl-RD	FBtr0083233
chr3R	11902544	11903284	tinman-early_1795	57.66	chr3R	11902940	4.09466	exon	0	chr3R	11902836	11903063	-	exon	Mhcl	FBgn0026059	Mhcl-RA	FBtr0083229
chr3R	11923734	11924358	tinman-early_1796	50.88	chr3R	11924046	3.79337	intergenic	-736	chr3R	11922858	11923310	-	exon	Mhcl	FBgn0026059	Mhcl-RA	FBtr0083229
chr3R	11924622	11926192	tinman-early_1797	156.32	chr3R	11925419	7.23413	intron	1	chr3R	11925318	11926621	+	intron	Akt1	FBgn0010379	Akt1-RB	FBtr0083226
chr3R	11972150	11972930	tinman-early_1798	56.76	chr3R	11972579	4.05596	intergenic	-2	chr3R	11972145	11972577	-	exon	CG5903	FBgn0038400	CG5903-RA	FBtr0083281
chr3R	12054309	12055127	tinman-early_1799	78.12	chr3R	12054734	4.90145	intron	1	chr3R	12052162	12082499	+	intron	tara	FBgn0040071	tara-RA	FBtr0083257
chr3R	12055128	12055913	tinman-early_1800	63.67	chr3R	12055457	4.34583	intron	1	chr3R	12052162	12082499	+	intron	tara	FBgn0040071	tara-RA	FBtr0083257
chr3R	12060639	12061742	tinman-early_1801	89.27	chr3R	12061223	5.29313	intron	1	chr3R	12052162	12082499	+	intron	tara	FBgn0040071	tara-RA	FBtr0083257
chr3R	12066540	12068945	tinman-early_1802	210.7	chr3R	12067298	8.50018	intron	1	chr3R	12052162	12082499	+	intron	tara	FBgn0040071	tara-RA	FBtr0083257
chr3R	12074715	12077799	tinman-early_1803	337.73	chr3R	12075966	10.9129	intron	1	chr3R	12069052	12082499	+	intron	tara	FBgn0040071	tara-RB	FBtr0083258
chr3R	12080407	12081580	tinman-early_1804	109.41	chr3R	12081060	5.93954	intron	1	chr3R	12069052	12082499	+	intron	tara	FBgn0040071	tara-RB	FBtr0083258
chr3R	12098739	12099485	tinman-early_1805	69.07	chr3R	12099124	4.56068	intron	1	chr3R	12099053	12099873	+	intron	gish	FBgn0250823	gish-RI	FBtr0301304
chr3R	12105390	12107902	tinman-early_1806	124.19	chr3R	12106693	6.37436	intron	3	chr3R	12100892	12115352	+	intron	gish	FBgn0250823	gish-RH	FBtr0100333
chr3R	12110330	12111322	tinman-early_1807	75.56	chr3R	12110959	4.80713	intron	2	chr3R	12108131	12115352	+	intron	gish	FBgn0250823	gish-RA	FBtr0083263
chr3R	12162585	12163415	tinman-early_1808	53.47	chr3R	12162897	3.91097	intergenic	2952	chr3R	12165849	12166484	-	exon	SF2	FBgn0040284	SF2-RA	FBtr0083272
chr3R	12167453	12168548	tinman-early_1809	64.55	chr3R	12168236	4.38149	exon	0	chr3R	12168040	12168268	+	exon	pad	FBgn0038418	pad-RB	FBtr0301514
chr3R	12224206	12225206	tinman-early_1810	68.83	chr3R	12224694	4.55147	intron	2	chr3R	12216627	12227561	-	intron	ss	FBgn0003513	ss-RB	FBtr0300195
chr3R	12228963	12230228	tinman-early_1811	99.7	chr3R	12229447	5.63644	intergenic	-42	chr3R	12229118	12229405	-	exon	ss	FBgn0003513	ss-RB	FBtr0300195
chr3R	12238582	12240763	tinman-early_1812	628.3	chr3R	12239629	15.0628	intergenic	-10224	chr3R	12229118	12229405	-	exon	ss	FBgn0003513	ss-RB	FBtr0300195
chr3R	12248706	12249933	tinman-early_1813	138.86	chr3R	12249223	6.78004	intergenic	-7304	chr3R	12256527	12256663	+	exon	CG31279	FBgn0051279	CG31279-RB	FBtr0301433
chr3R	12266620	12268396	tinman-early_1814	299.13	chr3R	12267435	10.2386	intergenic	-53	chr3R	12266935	12267382	-	exon	CG12753	FBgn0038427	CG12753-RA	FBtr0083315
chr3R	12294243	12295401	tinman-early_1815	66.08	chr3R	12294735	4.44299	exon	0	chr3R	12294672	12294893	-	exon	CG42232	FBgn0250754	CG42232-RB	FBtr0290134
chr3R	12353565	12355052	tinman-early_1816	151.76	chr3R	12354460	7.11836	intron	2	chr3R	12339899	12375928	+	intron	CG42342	FBgn0259244	CG42342-RD	FBtr0299894
chr3R	12377683	12378857	tinman-early_1817	98.52	chr3R	12378323	5.59877	intron	8	chr3R	12378189	12381948	+	intron	CG42342	FBgn0259244	CG42342-RD	FBtr0299894
chr3R	12455820	12457244	tinman-early_1818	61.96	chr3R	12456870	4.27553	intron	2	chr3R	12451939	12457330	+	intron	Fas1	FBgn0000634	Fas1-RE	FBtr0300036
chr3R	12472557	12474066	tinman-early_1819	140.95	chr3R	12473485	6.83592	intron	1	chr3R	12473420	12473557	+	intron	Cctgamma	FBgn0015019	Cctgamma-RA	FBtr0083337
chr3R	12516279	12518807	tinman-early_1820	545.31	chr3R	12517432	14.0015	intron	3	chr3R	12484796	12536283	-	intron	Ubx	FBgn0003944	Ubx-RA	FBtr0083347
chr3R	12527941	12529411	tinman-early_1821	263.45	chr3R	12528628	9.57423	intron	3	chr3R	12484796	12536283	-	intron	Ubx	FBgn0003944	Ubx-RA	FBtr0083347
chr3R	12541121	12542332	tinman-early_1822	85.67	chr3R	12541578	5.16959	intron	2	chr3R	12536335	12550977	-	intron	Ubx	FBgn0003944	Ubx-RA	FBtr0083347
chr3R	12559587	12560932	tinman-early_1823	232.15	chr3R	12560323	8.95214	five_prime_UTR	0	chr3R	12559186	12560348	-	five_prime_UTR	Ubx	FBgn0003944	Ubx-RA	FBtr0083347
chr3R	12568430	12571507	tinman-early_1824	538.26	chr3R	12569125	13.9077	intron	2	chr3R	12568514	12579399	-	intron	bxd	FBgn0020556	bxd-RD	FBtr0083341
chr3R	12576980	12577820	tinman-early_1825	66.64	chr3R	12577432	4.46499	intron	2	chr3R	12568514	12579399	-	intron	bxd	FBgn0020556	bxd-RD	FBtr0083341
chr3R	12578451	12579851	tinman-early_1826	119.99	chr3R	12579164	6.25371	intron	2	chr3R	12568514	12579399	-	intron	bxd	FBgn0020556	bxd-RD	FBtr0083341
chr3R	12588663	12590750	tinman-early_1827	493.53	chr3R	12590011	13.2974	intron	1	chr3R	12579522	12598576	-	intron	bxd	FBgn0020556	bxd-RD	FBtr0083341
chr3R	12591240	12591944	tinman-early_1828	55.35	chr3R	12591632	3.99437	intron	1	chr3R	12579522	12598576	-	intron	bxd	FBgn0020556	bxd-RD	FBtr0083341
chr3R	12597507	12598317	tinman-early_1829	64.1	chr3R	12597933	4.36318	intron	1	chr3R	12579522	12598576	-	intron	bxd	FBgn0020556	bxd-RD	FBtr0083341
chr3R	12637177	12638353	tinman-early_1830	99.31	chr3R	12637746	5.62419	intron	5	chr3R	12636078	12648143	-	intron	abd-A	FBgn0000014	abd-A-RA	FBtr0083387
chr3R	12654193	12655351	tinman-early_1831	59.76	chr3R	12655039	4.18405	five_prime_UTR	0	chr3R	12654643	12655769	-	five_prime_UTR	abd-A	FBgn0000014	abd-A-RA	FBtr0083387
chr3R	12655352	12656731	tinman-early_1832	435.59	chr3R	12655962	12.4631	intergenic	-193	chr3R	12654643	12655769	-	exon	abd-A	FBgn0000014	abd-A-RA	FBtr0083387
chr3R	12658344	12659481	tinman-early_1833	97.12	chr3R	12658951	5.55331	intergenic	-3182	chr3R	12654643	12655769	-	exon	abd-A	FBgn0000014	abd-A-RA	FBtr0083387
chr3R	12667161	12668563	tinman-early_1834	185.51	chr3R	12667911	7.93803	intergenic	-7815	chr3R	12675726	12676206	+	exon	iab-4	FBgn0020546	iab-4-RA	FBtr0083362
chr3R	12675402	12676206	tinman-early_1835	54.39	chr3R	12675894	3.95219	exon	0	chr3R	12675726	12676206	+	exon	iab-4	FBgn0020546	iab-4-RA	FBtr0083362
chr3R	12682998	12684334	tinman-early_1836	195.36	chr3R	12683593	8.1624	intergenic	1374	chr3R	12681533	12682219	+	exon	iab-4	FBgn0020546	iab-4-RA	FBtr0083362
chr3R	12691587	12693508	tinman-early_1837	194.83	chr3R	12692577	8.15036	intergenic	10358	chr3R	12681533	12682219	+	exon	iab-4	FBgn0020546	iab-4-RA	FBtr0083362
chr3R	12703870	12704637	tinman-early_1838	57.33	chr3R	12704182	4.08042	intergenic	21963	chr3R	12681533	12682219	+	exon	iab-4	FBgn0020546	iab-4-RA	FBtr0083362
chr3R	12707560	12708899	tinman-early_1839	142.59	chr3R	12708303	6.8794	intergenic	26084	chr3R	12681533	12682219	+	exon	iab-4	FBgn0020546	iab-4-RA	FBtr0083362
chr3R	12711575	12712518	tinman-early_1840	75.16	chr3R	12711948	4.79255	intergenic	29729	chr3R	12681533	12682219	+	exon	iab-4	FBgn0020546	iab-4-RA	FBtr0083362
chr3R	12724233	12726009	tinman-early_1841	125.19	chr3R	12725229	6.40287	intergenic	23162	chr3R	12748391	12749098	-	exon	CG31270	FBgn0051270	CG31270-RA	FBtr0302993
chr3R	12743706	12744754	tinman-early_1842	82.54	chr3R	12744304	5.06001	intergenic	4087	chr3R	12748391	12749098	-	exon	CG31270	FBgn0051270	CG31270-RA	FBtr0302993
chr3R	12745862	12746958	tinman-early_1843	87.14	chr3R	12746322	5.22047	intergenic	2069	chr3R	12748391	12749098	-	exon	CG31270	FBgn0051270	CG31270-RA	FBtr0302993
chr3R	12759192	12760449	tinman-early_1844	76.69	chr3R	12759873	4.84914	intron	3	chr3R	12757336	12761648	-	intron	Abd-B	FBgn0000015	Abd-B-RE	FBtr0083385
chr3R	12761912	12762679	tinman-early_1845	58.18	chr3R	12762260	4.11699	intron	2	chr3R	12761827	12768974	-	intron	Abd-B	FBgn0000015	Abd-B-RE	FBtr0083385
chr3R	12783874	12784918	tinman-early_1846	98.61	chr3R	12784377	5.60164	intron	1	chr3R	12769022	12785693	-	intron	Abd-B	FBgn0000015	Abd-B-RA	FBtr0083382
chr3R	12785749	12786540	tinman-early_1847	59.16	chr3R	12786156	4.15855	intron	1	chr3R	12769022	12788880	-	intron	Abd-B	FBgn0000015	Abd-B-RC	FBtr0083381
chr3R	12794695	12796699	tinman-early_1848	324.44	chr3R	12796032	10.6855	intron	1	chr3R	12769022	12797480	-	intron	Abd-B	FBgn0000015	Abd-B-RE	FBtr0083385
chr3R	12877820	12878867	tinman-early_1849	84.47	chr3R	12878307	5.12804	intergenic	-1422	chr3R	12879729	12880084	+	exon	Dad	FBgn0020493	Dad-RA	FBtr0083393
chr3R	12879550	12880293	tinman-early_1850	57.46	chr3R	12879981	4.08594	five_prime_UTR	0	chr3R	12879729	12880084	+	five_prime_UTR	Dad	FBgn0020493	Dad-RA	FBtr0083393
chr3R	12881233	12882482	tinman-early_1851	81.78	chr3R	12881656	5.03317	intron	2	chr3R	12880897	12883140	+	intron	Dad	FBgn0020493	Dad-RC	FBtr0100160
chr3R	12904475	12906225	tinman-early_1852	416.22	chr3R	12905273	12.1716	intron	1	chr3R	12902616	12905594	-	intron	Keap1	FBgn0038475	Keap1-RC	FBtr0083424
chr3R	12976052	12978873	tinman-early_1853	386.17	chr3R	12977354	11.7054	intergenic	73	chr3R	12976751	12977281	+	exon	CG5285	FBgn0038490	CG5285-RA	FBtr0083409
chr3R	13225534	13227474	tinman-early_1854	466.12	chr3R	13226521	12.9092	intron	1	chr3R	13225324	13227032	-	intron	Sur-8	FBgn0038504	Sur-8-RB	FBtr0083448
chr3R	13365320	13366043	tinman-early_1855	73.12	chr3R	13365632	4.71581	five_prime_UTR	0	chr3R	13365586	13365698	-	five_prime_UTR	l(3)07882	FBgn0010926	l(3)07882-RA	FBtr0083504
chr3R	13366044	13366723	tinman-early_1856	57.17	chr3R	13366176	4.07364	five_prime_UTR	0	chr3R	13366145	13366346	+	five_prime_UTR	SF1	FBgn0025571	SF1-RA	FBtr0083456
chr3R	13414811	13415435	tinman-early_1857	50.09	chr3R	13415123	3.75729	intergenic	-4985	chr3R	13420108	13420358	+	exon	CG7587	FBgn0038523	CG7587-RA	FBtr0083460
chr3R	13429241	13431589	tinman-early_1858	111.1	chr3R	13430342	5.99072	intergenic	-1482	chr3R	13431824	13432051	+	exon	sll	FBgn0038524	sll-RA	FBtr0083462
chr3R	13491587	13492915	tinman-early_1859	74.64	chr3R	13492401	4.77294	intron	4	chr3R	13490547	13494204	+	intron	CG14322	FBgn0038532	CG14322-RA	FBtr0083476
chr3R	13506968	13508457	tinman-early_1860	95.74	chr3R	13507609	5.50839	intron	1	chr3R	13503901	13507816	-	intron	alt	FBgn0038535	alt-RG	FBtr0089414
chr3R	13536384	13537296	tinman-early_1861	56.32	chr3R	13536766	4.03664	intron	2	chr3R	13534070	13541573	-	intron	osa	FBgn0003013	osa-RB	FBtr0089581
chr3R	13542328	13544047	tinman-early_1862	187.99	chr3R	13543098	7.99518	intron	1	chr3R	13542657	13543677	-	intron	osa	FBgn0003013	osa-RB	FBtr0089581
chr3R	13639922	13641537	tinman-early_1863	174.91	chr3R	13640800	7.68972	intron	2	chr3R	13639340	13661872	+	intron	tinc	FBgn0261649	tinc-RD	FBtr0089769
chr3R	13651762	13652742	tinman-early_1864	65.86	chr3R	13652352	4.43419	intron	2	chr3R	13639340	13661872	+	intron	tinc	FBgn0261649	tinc-RD	FBtr0089769
chr3R	13681297	13682767	tinman-early_1865	145.46	chr3R	13681891	6.95502	intron	5	chr3R	13678853	13683508	+	intron	tinc	FBgn0261649	tinc-RD	FBtr0089769
chr3R	13768808	13770057	tinman-early_1866	116.64	chr3R	13769546	6.15594	intron	2	chr3R	13763303	13792194	+	intron	cpo	FBgn0000363	cpo-RA	FBtr0083534
chr3R	13872842	13876751	tinman-early_1867	195.54	chr3R	13875963	8.16639	intron	1	chr3R	13874293	13878223	-	intron	htl	FBgn0010389	htl-RB	FBtr0083548
chr3R	13878096	13879004	tinman-early_1868	70.24	chr3R	13878449	4.60598	five_prime_UTR	0	chr3R	13878224	13878706	-	five_prime_UTR	htl	FBgn0010389	htl-RB	FBtr0083548
chr3R	13946664	13947916	tinman-early_1869	86.59	chr3R	13947440	5.20155	intron	3	chr3R	13922636	13952711	+	intron	sr	FBgn0003499	sr-RA	FBtr0083542
chr3R	14023692	14025452	tinman-early_1870	102.74	chr3R	14024826	5.73298	intron	1	chr3R	14022843	14024928	-	intron	Ssdp	FBgn0011481	Ssdp-RB	FBtr0083612
chr3R	14086681	14088037	tinman-early_1871	267.34	chr3R	14087382	9.64873	intergenic	3983	chr3R	14081594	14083399	+	exon	tatl	FBgn0260241	tatl-RB	FBtr0299939
chr3R	14100341	14101397	tinman-early_1872	82.35	chr3R	14100761	5.05335	exon	0	chr3R	14100589	14100863	+	exon	eIF-1A	FBgn0026250	eIF-1A-RA	FBtr0083572
chr3R	14124149	14125047	tinman-early_1873	61.94	chr3R	14124497	4.27502	five_prime_UTR	0	chr3R	14123846	14124606	-	five_prime_UTR	l(3)05822	FBgn0010877	l(3)05822-RA	FBtr0083595
chr3R	14484349	14485146	tinman-early_1874	69.66	chr3R	14484701	4.58368	five_prime_UTR	0	chr3R	14484482	14484963	-	five_prime_UTR	CG31224	FBgn0051224	CG31224-RA	FBtr0083691
chr3R	14739192	14739816	tinman-early_1875	51.42	chr3R	14739504	3.81843	intergenic	-863	chr3R	14736773	14738641	-	exon	CG14291	FBgn0038660	CG14291-RA	FBtr0083724
chr3R	14812485	14814567	tinman-early_1876	452.54	chr3R	14813484	12.7126	intron	1	chr3R	14810838	14834225	+	intron	gukh	FBgn0026239	gukh-RB	FBtr0089767
chr3R	14818606	14820474	tinman-early_1877	194.51	chr3R	14819678	8.14323	intron	1	chr3R	14810838	14834225	+	intron	gukh	FBgn0026239	gukh-RB	FBtr0089767
chr3R	14825347	14826477	tinman-early_1878	107.52	chr3R	14825993	5.88171	intron	1	chr3R	14810838	14834225	+	intron	gukh	FBgn0026239	gukh-RB	FBtr0089767
chr3R	14826959	14828466	tinman-early_1879	177.21	chr3R	14827699	7.74412	intron	1	chr3R	14810838	14834225	+	intron	gukh	FBgn0026239	gukh-RB	FBtr0089767
chr3R	14880308	14881354	tinman-early_1880	89.97	chr3R	14880808	5.31697	intron	3	chr3R	14876212	14886434	-	intron	cdi	FBgn0004876	cdi-RA	FBtr0083716
chr3R	14895544	14896398	tinman-early_1881	61.3	chr3R	14896050	4.24829	intron	2	chr3R	14886557	14913126	-	intron	cdi	FBgn0004876	cdi-RA	FBtr0083716
chr3R	14918074	14918698	tinman-early_1882	53.6	chr3R	14918386	3.917	intron	1	chr3R	14914023	14919410	-	intron	cdi	FBgn0004876	cdi-RA	FBtr0083716
chr3R	14981968	14983262	tinman-early_1883	158.32	chr3R	14982609	7.28443	intron	1	chr3R	14982269	14985331	-	intron	CG11779	FBgn0038683	CG11779-RC	FBtr0100548
chr3R	14989835	14990588	tinman-early_1884	64.2	chr3R	14990201	4.36721	five_prime_UTR	0	chr3R	14989943	14990638	+	five_prime_UTR	sqz	FBgn0010768	sqz-RA	FBtr0083733
chr3R	15155390	15156514	tinman-early_1885	117.4	chr3R	15155907	6.17833	intergenic	-3972	chr3R	15151204	15151935	-	exon	Dl	FBgn0000463	Dl-RA	FBtr0083739
chr3R	15157689	15159005	tinman-early_1886	144.19	chr3R	15158247	6.92156	intergenic	-6312	chr3R	15151204	15151935	-	exon	Dl	FBgn0000463	Dl-RA	FBtr0083739
chr3R	15164924	15165583	tinman-early_1887	54.3	chr3R	15165271	3.94812	intergenic	-13336	chr3R	15151204	15151935	-	exon	Dl	FBgn0000463	Dl-RA	FBtr0083739
chr3R	15169253	15170494	tinman-early_1888	130.35	chr3R	15169899	6.54756	intergenic	-17964	chr3R	15151204	15151935	-	exon	Dl	FBgn0000463	Dl-RA	FBtr0083739
chr3R	15172178	15172802	tinman-early_1889	50.81	chr3R	15172490	3.79044	intergenic	-20555	chr3R	15151204	15151935	-	exon	Dl	FBgn0000463	Dl-RA	FBtr0083739
chr3R	15174996	15177165	tinman-early_1890	545.06	chr3R	15176424	13.9983	intergenic	18293	chr3R	15194717	15195135	-	exon	Ino80	FBgn0086613	Ino80-RA	FBtr0083771
chr3R	15178392	15179412	tinman-early_1891	100.59	chr3R	15178921	5.66504	intergenic	15796	chr3R	15194717	15195135	-	exon	Ino80	FBgn0086613	Ino80-RA	FBtr0083771
chr3R	15394175	15395014	tinman-early_1892	60.56	chr3R	15394702	4.21762	intron	6	chr3R	15388549	15415845	+	intron	Dys	FBgn0260003	Dys-RD	FBtr0110915
chr3R	15466859	15467626	tinman-early_1893	58.76	chr3R	15467171	4.14179	intron	1	chr3R	15465136	15467799	-	intron	CG16718	FBgn0038721	CG16718-RD	FBtr0302492
chr3R	15615641	15616582	tinman-early_1894	73.4	chr3R	15616095	4.72657	intergenic	3700	chr3R	15619795	15620058	-	exon	bnl	FBgn0014135	bnl-RA	FBtr0083795
chr3R	15624304	15626385	tinman-early_1895	253.3	chr3R	15625638	9.37695	intron	3	chr3R	15623255	15626119	-	intron	bnl	FBgn0014135	bnl-RA	FBtr0083795
chr3R	15626388	15627419	tinman-early_1896	70.54	chr3R	15627026	4.61754	intron	2	chr3R	15626224	15653375	-	intron	bnl	FBgn0014135	bnl-RA	FBtr0083795
chr3R	15672872	15673805	tinman-early_1897	57.04	chr3R	15673374	4.068	intron	1	chr3R	15673358	15675733	+	intron	CG4662	FBgn0038735	CG4662-RB	FBtr0083814
chr3R	15684874	15685988	tinman-early_1898	107	chr3R	15685269	5.86566	intron	2	chr3R	15683407	15686212	-	intron	ire-1	FBgn0038736	ire-1-RC	FBtr0113249
chr3R	15686424	15687436	tinman-early_1899	76.61	chr3R	15687024	4.84602	intergenic	-11	chr3R	15686608	15687013	-	exon	ire-1	FBgn0038736	ire-1-RC	FBtr0113249
chr3R	15690075	15690699	tinman-early_1900	54.03	chr3R	15690387	3.93613	five_prime_UTR	0	chr3R	15690179	15690554	+	five_prime_UTR	CG4686	FBgn0038739	CG4686-RA	FBtr0083816
chr3R	15761059	15762306	tinman-early_1901	159.76	chr3R	15761618	7.3206	intron	5	chr3R	15756255	15762975	-	intron	Hs6st	FBgn0038755	Hs6st-RA	FBtr0083846
chr3R	15822737	15825139	tinman-early_1902	388.59	chr3R	15823727	11.7436	intron	2	chr3R	15764179	15831956	-	intron	Hs6st	FBgn0038755	Hs6st-RA	FBtr0083846
chr3R	15884088	15884976	tinman-early_1903	69.2	chr3R	15884591	4.56561	intron	1	chr3R	15883097	15885288	-	intron	CG4390	FBgn0038771	CG4390-RB	FBtr0083836
chr3R	15924326	15924950	tinman-early_1904	51.39	chr3R	15924638	3.81713	intergenic	8020	chr3R	15932658	15933053	-	exon	CG31206	FBgn0051206	CG31206-RA	FBtr0083875
chr3R	16117352	16119673	tinman-early_1905	185	chr3R	16118856	7.92638	intergenic	-131	chr3R	16118987	16119225	+	exon	cic	FBgn0028386	cic-RB	FBtr0112787
chr3R	16375522	16377341	tinman-early_1906	274.26	chr3R	16376319	9.78015	intron	1	chr3R	16367276	16376442	-	intron	Stat92E	FBgn0016917	Stat92E-RB	FBtr0089484
chr3R	16399395	16400526	tinman-early_1907	76.53	chr3R	16400054	4.8433	intergenic	-574	chr3R	16400628	16400765	+	exon	snoRNA:Psi18S-301	FBgn0083039	snoRNA:Psi18S-301-RA	FBtr0113583
chr3R	16419943	16421091	tinman-early_1908	79.56	chr3R	16420463	4.95373	intron	1	chr3R	16419767	16432002	+	intron	bon	FBgn0023097	bon-RA	FBtr0083912
chr3R	16423183	16424186	tinman-early_1909	73.79	chr3R	16423654	4.74116	intron	1	chr3R	16419767	16432002	+	intron	bon	FBgn0023097	bon-RA	FBtr0083912
chr3R	16460518	16461171	tinman-early_1910	53.82	chr3R	16460830	3.92645	intergenic	-400	chr3R	16460268	16460430	-	exon	Pi3K92E	FBgn0015279	Pi3K92E-RA	FBtr0083940
chr3R	16594419	16595043	tinman-early_1911	50.06	chr3R	16594731	3.75579	intron	1	chr3R	16582972	16598517	+	intron	CG17838	FBgn0038826	CG17838-RA	FBtr0083958
chr3R	16655295	16656436	tinman-early_1912	96.04	chr3R	16655845	5.51841	intron	1	chr3R	16653805	16655997	-	intron	CG17273	FBgn0027493	CG17273-RA	FBtr0083991
chr3R	16658298	16659475	tinman-early_1913	84.33	chr3R	16658802	5.12288	intron	1	chr3R	16658596	16660946	+	intron	Synd	FBgn0053094	Synd-RB	FBtr0083966
chr3R	16693090	16693714	tinman-early_1914	52.7	chr3R	16693402	3.87635	intergenic	-1451	chr3R	16691638	16691951	-	exon	CG3822	FBgn0038837	CG3822-RA	FBtr0083987
chr3R	16926597	16928598	tinman-early_1915	219.77	chr3R	16927697	8.69416	intergenic	-239	chr3R	16927936	16928383	+	exon	CG5745	FBgn0038855	CG5745-RA	FBtr0084008
chr3R	17019327	17020011	tinman-early_1916	53.88	chr3R	17019699	3.92928	intron	1	chr3R	17014693	17026481	+	intron	SNF4Agamma	FBgn0025803	SNF4Agamma-RC	FBtr0084021
chr3R	17049098	17049722	tinman-early_1917	51.33	chr3R	17049410	3.81398	intergenic	-16	chr3R	17049426	17049801	+	exon	NELF-A	FBgn0038872	NELF-A-RA	FBtr0084051
chr3R	17049723	17050444	tinman-early_1918	60.85	chr3R	17050106	4.22968	intron	1	chr3R	17049802	17050497	+	intron	NELF-A	FBgn0038872	NELF-A-RA	FBtr0084051
chr3R	17120260	17121211	tinman-early_1919	59.59	chr3R	17120680	4.1767	intergenic	-960	chr3R	17119615	17119720	-	exon	SIFR	FBgn0038880	SIFR-RC	FBtr0301815
chr3R	17121443	17123603	tinman-early_1920	287.75	chr3R	17122310	10.0314	intergenic	-35	chr3R	17122345	17136428	+	exon	Hsromega	FBgn0001234	Hsromega-RB	FBtr0084058
chr3R	17191164	17191858	tinman-early_1921	52.39	chr3R	17191476	3.86235	intron	4	chr3R	17177609	17200781	-	intron	mod(mdg4)	FBgn0002781	mod(mdg4)-RR	FBtr0084077
chr3R	17201640	17206472	tinman-early_1922	219.22	chr3R	17204994	8.68246	exon	0	chr3R	17204701	17205153	+	exon	tin	FBgn0004110	tin-RA	FBtr0084086
chr3R	17209002	17210306	tinman-early_1923	100.29	chr3R	17209733	5.65544	intergenic	2041	chr3R	17207095	17207692	+	exon	tin	FBgn0004110	tin-RA	FBtr0084086
chr3R	17212296	17215406	tinman-early_1924	903.97	chr3R	17213346	18.1524	intergenic	-1259	chr3R	17214605	17215181	+	exon	bap	FBgn0004862	bap-RA	FBtr0084087
chr3R	17215509	17219753	tinman-early_1925	386.94	chr3R	17216866	11.7176	intergenic	695	chr3R	17215303	17216171	+	exon	bap	FBgn0004862	bap-RA	FBtr0084087
chr3R	17226859	17228589	tinman-early_1926	303.23	chr3R	17227678	10.3122	intergenic	-139	chr3R	17227504	17227539	-	exon	CG6475	FBgn0038886	CG6475-RB	FBtr0113260
chr3R	17249274	17250684	tinman-early_1927	107.73	chr3R	17249994	5.88809	intron	1	chr3R	17236975	17258986	-	intron	lbl	FBgn0008651	lbl-RA	FBtr0084092
chr3R	17259717	17260631	tinman-early_1928	63.8	chr3R	17260225	4.3509	intergenic	-380	chr3R	17258987	17259845	-	exon	lbl	FBgn0008651	lbl-RA	FBtr0084092
chr3R	17261271	17262309	tinman-early_1929	72.39	chr3R	17261758	4.68833	intergenic	-1913	chr3R	17258987	17259845	-	exon	lbl	FBgn0008651	lbl-RA	FBtr0084092
chr3R	17268162	17270206	tinman-early_1930	303.84	chr3R	17269015	10.3231	intron	1	chr3R	17268123	17270806	-	intron	lbe	FBgn0011278	lbe-RA	FBtr0084091
chr3R	17271394	17272661	tinman-early_1931	116.16	chr3R	17272062	6.14171	intergenic	-20	chr3R	17270807	17272042	-	exon	lbe	FBgn0011278	lbe-RA	FBtr0084091
chr3R	17280600	17281617	tinman-early_1932	71.54	chr3R	17281074	4.65611	intergenic	-9032	chr3R	17270807	17272042	-	exon	lbe	FBgn0011278	lbe-RA	FBtr0084091
chr3R	17285384	17286871	tinman-early_1933	174.35	chr3R	17286016	7.67634	intergenic	-13974	chr3R	17270807	17272042	-	exon	lbe	FBgn0011278	lbe-RA	FBtr0084091
chr3R	17324258	17326071	tinman-early_1934	91.46	chr3R	17325288	5.36708	intergenic	-689	chr3R	17325977	17326152	+	exon	C15	FBgn0004863	C15-RA	FBtr0084111
chr3R	17360033	17361408	tinman-early_1935	239.84	chr3R	17360716	9.10871	intergenic	-2827	chr3R	17357745	17357889	-	exon	CG15499	FBgn0038891	CG15499-RA	FBtr0084124
chr3R	17364981	17366010	tinman-early_1936	81.7	chr3R	17365481	5.03037	intergenic	-7592	chr3R	17357745	17357889	-	exon	CG15499	FBgn0038891	CG15499-RA	FBtr0084124
chr3R	17382104	17383995	tinman-early_1937	325.31	chr3R	17383090	10.7004	intergenic	-86	chr3R	17381354	17383004	-	exon	slou	FBgn0002941	slou-RA	FBtr0084123
chr3R	17386326	17388145	tinman-early_1938	249.04	chr3R	17387470	9.29286	intergenic	-4466	chr3R	17381354	17383004	-	exon	slou	FBgn0002941	slou-RA	FBtr0084123
chr3R	17391338	17392969	tinman-early_1939	387.08	chr3R	17392250	11.7198	intergenic	991	chr3R	17393241	17393580	-	exon	CG15498	FBgn0038892	CG15498-RA	FBtr0084122
chr3R	17415067	17416799	tinman-early_1940	309.57	chr3R	17415960	10.4252	intron	1	chr3R	17413732	17417688	-	intron	InR	FBgn0013984	InR-RC	FBtr0290231
chr3R	17430691	17431996	tinman-early_1941	190.53	chr3R	17431394	8.05315	intron	1	chr3R	17429296	17444743	-	intron	InR	FBgn0013984	InR-RB	FBtr0290230
chr3R	17432124	17433066	tinman-early_1942	69.54	chr3R	17432436	4.57893	intron	1	chr3R	17429296	17444743	-	intron	InR	FBgn0013984	InR-RB	FBtr0290230
chr3R	17437091	17438773	tinman-early_1943	98.38	chr3R	17437951	5.59423	intron	1	chr3R	17429296	17444448	-	intron	InR	FBgn0013984	InR-RA	FBtr0084121
chr3R	17438774	17440008	tinman-early_1944	159.45	chr3R	17439403	7.31271	intron	1	chr3R	17429296	17444448	-	intron	InR	FBgn0013984	InR-RA	FBtr0084121
chr3R	17441607	17442461	tinman-early_1945	69.62	chr3R	17441959	4.58197	intron	1	chr3R	17429296	17444448	-	intron	InR	FBgn0013984	InR-RA	FBtr0084121
chr3R	17443981	17444807	tinman-early_1946	51.34	chr3R	17444327	3.81452	intron	1	chr3R	17429296	17444448	-	intron	InR	FBgn0013984	InR-RA	FBtr0084121
chr3R	17465895	17466811	tinman-early_1947	85.52	chr3R	17466428	5.16435	intron	2	chr3R	17452573	17471237	-	intron	E2f	FBgn0011766	E2f-RB	FBtr0084117
chr3R	17467113	17468068	tinman-early_1948	71.58	chr3R	17467622	4.65766	intron	2	chr3R	17452573	17471237	-	intron	E2f	FBgn0011766	E2f-RB	FBtr0084117
chr3R	17651087	17651711	tinman-early_1949	54.14	chr3R	17651399	3.94084	intergenic	-3035	chr3R	17648205	17648364	-	exon	Caki	FBgn0013759	Caki-RB	FBtr0084161
chr3R	17674971	17676745	tinman-early_1950	319.35	chr3R	17675938	10.597	intergenic	689	chr3R	17676627	17677598	-	exon	glec	FBgn0015229	glec-RA	FBtr0084157
chr3R	17688823	17689810	tinman-early_1951	81.98	chr3R	17689269	5.04024	intergenic	-1653	chr3R	17690922	17691469	+	exon	lsn	FBgn0260940	lsn-RA	FBtr0084135
chr3R	17869375	17871293	tinman-early_1952	134.43	chr3R	17870623	6.66008	intron	2	chr3R	17869102	17888446	+	intron	how	FBgn0017397	how-RA	FBtr0084177
chr3R	17874551	17876071	tinman-early_1953	131.85	chr3R	17875193	6.58915	intron	2	chr3R	17869102	17888446	+	intron	how	FBgn0017397	how-RA	FBtr0084177
chr3R	17935796	17936964	tinman-early_1954	77.87	chr3R	17936436	4.89207	intergenic	-533	chr3R	17935869	17935903	-	exon	CG5778	FBgn0038930	CG5778-RB	FBtr0113265
chr3R	17959193	17961273	tinman-early_1955	372.71	chr3R	17960010	11.4905	five_prime_UTR	0	chr3R	17959580	17960173	+	five_prime_UTR	SKIP	FBgn0051163	SKIP-RE	FBtr0301028
chr3R	17972691	17973967	tinman-early_1956	117.83	chr3R	17973229	6.19074	intron	2	chr3R	17967946	17975088	+	intron	SKIP	FBgn0051163	SKIP-RE	FBtr0301028
chr3R	17984406	17985361	tinman-early_1957	64.38	chr3R	17984718	4.37453	intron	3	chr3R	17975145	17999653	+	intron	SKIP	FBgn0051163	SKIP-RE	FBtr0301028
chr3R	17988871	17991819	tinman-early_1958	662.27	chr3R	17989986	15.4764	intron	3	chr3R	17975145	17999653	+	intron	SKIP	FBgn0051163	SKIP-RE	FBtr0301028
chr3R	18183703	18185479	tinman-early_1959	108.72	chr3R	18184528	5.91831	intron	4	chr3R	18184351	18185246	+	intron	sar1	FBgn0038947	sar1-RA	FBtr0084206
chr3R	18273202	18274640	tinman-early_1960	117.72	chr3R	18273960	6.18748	five_prime_UTR	0	chr3R	18273762	18274137	+	five_prime_UTR	CG34376	FBgn0085405	CG34376-RB	FBtr0112609
chr3R	18323704	18324821	tinman-early_1961	71.83	chr3R	18324090	4.66682	intron	1	chr3R	18323080	18335362	+	intron	oa2	FBgn0038980	oa2-RA	FBtr0084260
chr3R	18325095	18326364	tinman-early_1962	216.96	chr3R	18325726	8.63452	intron	1	chr3R	18323080	18335362	+	intron	oa2	FBgn0038980	oa2-RA	FBtr0084260
chr3R	18411755	18413108	tinman-early_1963	237.71	chr3R	18412503	9.06565	intergenic	-156	chr3R	18411871	18412347	-	exon	btn	FBgn0014949	btn-RA	FBtr0084278
chr3R	18413244	18413868	tinman-early_1964	50.49	chr3R	18413556	3.77571	five_prime_UTR	0	chr3R	18413477	18414002	+	five_prime_UTR	CG31158	FBgn0051158	CG31158-RG	FBtr0302187
chr3R	18498084	18500142	tinman-early_1965	190.89	chr3R	18498970	8.06128	intron	2	chr3R	18493765	18502630	+	intron	CG6954	FBgn0039000	CG6954-RB	FBtr0302855
chr3R	18511624	18512566	tinman-early_1966	75.1	chr3R	18512075	4.79032	five_prime_UTR	0	chr3R	18512073	18512249	-	five_prime_UTR	Gclm	FBgn0046114	Gclm-RA	FBtr0084336
chr3R	18516008	18517067	tinman-early_1967	101.8	chr3R	18516574	5.70323	exon	0	chr3R	18516250	18516597	+	exon	Nup133	FBgn0039004	Nup133-RA	FBtr0084302
chr3R	18553031	18553850	tinman-early_1968	64.05	chr3R	18553502	4.36106	intron	1	chr3R	18552824	18554564	+	intron	CG6982	FBgn0039014	CG6982-RB	FBtr0113267
chr3R	18575564	18577503	tinman-early_1969	485.9	chr3R	18576687	13.1904	five_prime_UTR	0	chr3R	18576614	18577088	+	five_prime_UTR	CG7029	FBgn0039026	CG7029-RB	FBtr0113269
chr3R	18605547	18606866	tinman-early_1970	106.29	chr3R	18606057	5.84384	intron	2	chr3R	18592449	18612727	+	intron	CG7029	FBgn0039026	CG7029-RB	FBtr0113269
chr3R	18712053	18713382	tinman-early_1971	136.95	chr3R	18712702	6.72846	intergenic	-12322	chr3R	18725024	18725332	+	exon	klg	FBgn0017590	klg-RA	FBtr0084337
chr3R	18853228	18854021	tinman-early_1972	54.61	chr3R	18853658	3.96165	intergenic	-1223	chr3R	18850659	18852435	-	exon	lmd	FBgn0039039	lmd-RB	FBtr0084364
chr3R	18863129	18865196	tinman-early_1973	308.51	chr3R	18863916	10.4063	intergenic	-2631	chr3R	18861062	18861285	-	exon	CG13833	FBgn0039040	CG13833-RA	FBtr0084362
chr3R	18868464	18869386	tinman-early_1974	59.86	chr3R	18869036	4.18818	intergenic	644	chr3R	18867963	18868392	+	exon	CG13838	FBgn0039041	CG13838-RA	FBtr0084344
chr3R	18956398	18958495	tinman-early_1975	298.57	chr3R	18957151	10.2284	intron	2	chr3R	18955134	18958723	-	intron	hh	FBgn0004644	hh-RB	FBtr0100506
chr3R	18958593	18960061	tinman-early_1976	120.41	chr3R	18959260	6.26605	intron	1	chr3R	18958986	18966763	-	intron	hh	FBgn0004644	hh-RB	FBtr0100506
chr3R	18966243	18969892	tinman-early_1977	1000.95	chr3R	18967741	19.1222	five_prime_UTR	0	chr3R	18967244	18967881	-	five_prime_UTR	hh	FBgn0004644	hh-RA	FBtr0084404
chr3R	18972154	18973162	tinman-early_1978	85.68	chr3R	18972634	5.17006	intergenic	4641	chr3R	18977275	18979859	-	exon	unk	FBgn0004395	unk-RA	FBtr0084402
chr3R	18982794	18983497	tinman-early_1979	54.66	chr3R	18983185	3.96378	intron	2	chr3R	18982216	18983222	-	intron	unk	FBgn0004395	unk-RA	FBtr0084402
chr3R	19018559	19019712	tinman-early_1980	73.11	chr3R	19019316	4.71565	intron	3	chr3R	19018004	19023008	-	intron	cnc	FBgn0000338	cnc-RB	FBtr0084393
chr3R	19024251	19025207	tinman-early_1981	57.4	chr3R	19024624	4.08333	intron	1	chr3R	19023699	19025874	-	intron	cnc	FBgn0000338	cnc-RB	FBtr0084393
chr3R	19026378	19027486	tinman-early_1982	99.28	chr3R	19026969	5.6231	intron	5	chr3R	19023699	19035063	-	intron	cnc	FBgn0000338	cnc-RC	FBtr0084392
chr3R	19028706	19029472	tinman-early_1983	57.83	chr3R	19029053	4.10206	intron	5	chr3R	19023699	19035063	-	intron	cnc	FBgn0000338	cnc-RC	FBtr0084392
chr3R	19104507	19105277	tinman-early_1984	54.81	chr3R	19104819	3.97071	five_prime_UTR	0	chr3R	19104799	19105280	-	five_prime_UTR	orb	FBgn0004882	orb-RA	FBtr0084384
chr3R	19123988	19125148	tinman-early_1985	70.96	chr3R	19124643	4.63384	intron	4	chr3R	19118404	19137703	-	intron	pnt	FBgn0003118	pnt-RD	FBtr0089716
chr3R	19125394	19127684	tinman-early_1986	202.53	chr3R	19126135	8.32186	intron	4	chr3R	19118404	19137703	-	intron	pnt	FBgn0003118	pnt-RD	FBtr0089716
chr3R	19139569	19141870	tinman-early_1987	148.37	chr3R	19141070	7.03092	intron	3	chr3R	19139281	19163617	-	intron	pnt	FBgn0003118	pnt-RB	FBtr0089717
chr3R	19168635	19170487	tinman-early_1988	427.58	chr3R	19169537	12.3433	intron	1	chr3R	19166250	19171119	-	intron	pnt	FBgn0003118	pnt-RB	FBtr0089717
chr3R	19172579	19173735	tinman-early_1989	126.36	chr3R	19173109	6.43601	intergenic	-804	chr3R	19173913	19173983	+	exon	DNApol-epsilon	FBgn0020756	DNApol-epsilon-RA	FBtr0084408
chr3R	19202328	19204158	tinman-early_1990	233.86	chr3R	19203375	8.98721	exon	0	chr3R	19202933	19203454	-	exon	CG4393	FBgn0039075	CG4393-RB	FBtr0301085
[truncated: 546 more rows]

## Sheet: Tinman Late dataset
# Peaks and their gene assigned in the Tinman Late dataset
# All coordinates are in dm3 genome assembly
# Columns:
# - peak.region prefix - the peak chromosome, start end and name
# - log.p.val - log(P-value) peak score from MAT
# - peak prefix - the peak summit (highest point) position and signal (log-odds value)
# - peak.assigned.type - the type of genomic feature the peak is assigned to
# - feature.distance - the distance to the genomic feature to which the peak is assigned to (in bp, or intron index). Distance is relative to gene orientation such that negative numbers are always upstream of gene.
# - feature prefix - the identity identity and position of the genomic feature and the corresponding parent gene and transcript
peak.region.chr	peak.region.start	peak.region.end	peak.region.name	log.p.val	peak.chr	peak.position	peak.signal	peak.assigned.type	feature.distance	feature.chr	feature.start	feature.end	feature.strand	feature.type	feature.parent.gene	feature.parent.gene.id	feature.parent.transcript	feature.parent.transcript.if
chr4	521843	523096	tinman-late_1	100.39	chr4	522453	6.35885	intergenic	-2024	chr4	524477	524764	+	exon	zfh2	FBgn0004607	zfh2-RA	FBtr0089070
chr4	528285	529606	tinman-late_2	102.24	chr4	528892	6.42361	intron	1	chr4	524765	536207	+	intron	zfh2	FBgn0004607	zfh2-RA	FBtr0089070
chr4	680319	681050	tinman-late_3	61.9	chr4	680658	4.83272	intron	1	chr4	679135	681054	-	intron	gw	FBgn0051992	gw-RB	FBtr0089096
chr4	691336	692171	tinman-late_4	63.3	chr4	691859	4.89587	intergenic	1349	chr4	689756	690510	+	exon	Slip1	FBgn0024728	Slip1-RA	FBtr0089090
chr4	724734	725719	tinman-late_5	68.71	chr4	725084	5.13385	intron	1	chr4	718510	731542	+	intron	ey	FBgn0005558	ey-RB	FBtr0089235
chr4	827252	829437	tinman-late_6	115.45	chr4	828719	6.86819	intron	3	chr4	823954	844126	-	intron	Sox102F	FBgn0039938	Sox102F-RB	FBtr0100600
chr4	854268	855342	tinman-late_7	77.03	chr4	854699	5.48059	intergenic	-60	chr4	854005	854639	-	exon	Sox102F	FBgn0039938	Sox102F-RB	FBtr0100600
chr4	864734	865530	tinman-late_8	68.97	chr4	865110	5.14502	five_prime_UTR	0	chr4	864918	865132	-	five_prime_UTR	CG11152	FBgn0039937	CG11152-RA	FBtr0089251
chr2L	160760	162571	tinman-late_9	153.16	chr2L	161931	8.0067	intron	1	chr2L	159820	162591	+	intron	spen	FBgn0016977	spen-RB	FBtr0078121
chr2L	221699	223486	tinman-late_10	79.49	chr2L	222244	5.5793	intron	12	chr2L	218886	226115	-	intron	kis	FBgn0086902	kis-RA	FBtr0078144
chr2L	478880	480820	tinman-late_11	69.95	chr2L	479630	5.18679	five_prime_UTR	0	chr2L	479476	479682	-	five_prime_UTR	cbt	FBgn0043364	cbt-RA	FBtr0078083
chr2L	480821	481714	tinman-late_12	91.6	chr2L	481015	6.04265	intergenic	-1333	chr2L	479407	479682	-	exon	cbt	FBgn0043364	cbt-RA	FBtr0078083
chr2L	522971	523683	tinman-late_13	51.61	chr2L	523371	4.34092	intergenic	-96	chr2L	523467	524059	+	exon	ush	FBgn0003963	ush-RA	FBtr0078063
chr2L	589851	590673	tinman-late_14	65.16	chr2L	590286	4.97892	intron	2	chr2L	584446	592271	-	intron	Gsc	FBgn0010323	Gsc-RA	FBtr0078072
chr2L	594228	595374	tinman-late_15	102.22	chr2L	594922	6.42285	intergenic	-112	chr2L	594786	594810	-	exon	Gsc	FBgn0010323	Gsc-RB	FBtr0114568
chr2L	838496	839565	tinman-late_16	65.17	chr2L	839062	4.97917	intron	1	chr2L	837379	842613	-	intron	drongo	FBgn0020304	drongo-RG	FBtr0302121
chr2L	1062425	1063641	tinman-late_17	64.79	chr2L	1063186	4.96244	intron	1	chr2L	1062214	1076834	-	intron	S	FBgn0003310	S-RB	FBtr0077993
chr2L	1067958	1069100	tinman-late_18	73.55	chr2L	1068502	5.3383	intron	1	chr2L	1062214	1076834	-	intron	S	FBgn0003310	S-RB	FBtr0077993
chr2L	1074983	1075784	tinman-late_19	54.85	chr2L	1075324	4.5009	intron	1	chr2L	1062214	1076834	-	intron	S	FBgn0003310	S-RB	FBtr0077993
chr2L	1404080	1404791	tinman-late_20	55.12	chr2L	1404442	4.51437	intron	1	chr2L	1397253	1419903	-	intron	lea	FBgn0002543	lea-RA	FBtr0077941
chr2L	1410334	1411603	tinman-late_21	110.19	chr2L	1411015	6.69444	intron	1	chr2L	1397253	1419903	-	intron	lea	FBgn0002543	lea-RA	FBtr0077941
chr2L	1419703	1421443	tinman-late_22	106.74	chr2L	1420792	6.57814	intergenic	-343	chr2L	1419904	1420449	-	exon	lea	FBgn0002543	lea-RA	FBtr0077941
chr2L	1426391	1427521	tinman-late_23	66.72	chr2L	1426913	5.04751	intergenic	-5798	chr2L	1432711	1432921	+	exon	snRNA:U3:22A	FBgn0003926	snRNA:U3:22A-RA	FBtr0077928
chr2L	1436477	1437569	tinman-late_24	56.52	chr2L	1437191	4.58136	intergenic	4270	chr2L	1432711	1432921	+	exon	snRNA:U3:22A	FBgn0003926	snRNA:U3:22A-RA	FBtr0077928
chr2L	1461334	1463140	tinman-late_25	111.05	chr2L	1462138	6.72326	intergenic	29217	chr2L	1432711	1432921	+	exon	snRNA:U3:22A	FBgn0003926	snRNA:U3:22A-RA	FBtr0077928
chr2L	1969763	1971221	tinman-late_26	146.98	chr2L	1970596	7.83118	intergenic	-3549	chr2L	1974145	1974480	+	exon	CG10908	FBgn0031376	CG10908-RA	FBtr0077813
chr2L	1972388	1973897	tinman-late_27	166.55	chr2L	1973146	8.37493	intergenic	-999	chr2L	1974145	1974480	+	exon	CG10908	FBgn0031376	CG10908-RA	FBtr0077813
chr2L	2162312	2163844	tinman-late_28	98.98	chr2L	2162982	6.30927	intron	1	chr2L	2160583	2177846	-	intron	aop	FBgn0000097	aop-RB	FBtr0077850
chr2L	2164103	2164727	tinman-late_29	50.65	chr2L	2164415	4.29217	intron	1	chr2L	2160583	2177846	-	intron	aop	FBgn0000097	aop-RB	FBtr0077850
chr2L	2164728	2165708	tinman-late_30	97.1	chr2L	2165193	6.24253	intron	1	chr2L	2160583	2177846	-	intron	aop	FBgn0000097	aop-RB	FBtr0077850
chr2L	2180475	2183829	tinman-late_31	285.62	chr2L	2182365	11.1338	intergenic	-3616	chr2L	2177847	2178749	-	exon	aop	FBgn0000097	aop-RB	FBtr0077850
chr2L	2199747	2200833	tinman-late_32	59.17	chr2L	2200097	4.70677	intergenic	3807	chr2L	2203904	2204599	-	exon	CG31668	FBgn0051668	CG31668-RB	FBtr0113412
chr2L	2375912	2376639	tinman-late_33	53.92	chr2L	2376252	4.45564	intron	1	chr2L	2376144	2377131	+	intron	CG9866	FBgn0031420	CG9866-RA	FBtr0077765
chr2L	2399338	2400319	tinman-late_34	84.79	chr2L	2399790	5.78665	intergenic	-516	chr2L	2400306	2400350	+	exon	VGlut	FBgn0031424	VGlut-RA	FBtr0077769
chr2L	2445087	2447001	tinman-late_35	161.49	chr2L	2445909	8.23754	intron	1	chr2L	2429051	2455056	+	intron	dpp	FBgn0000490	dpp-RA	FBtr0077771
chr2L	2447744	2449609	tinman-late_36	203.94	chr2L	2448549	9.32785	intron	1	chr2L	2429051	2455056	+	intron	dpp	FBgn0000490	dpp-RA	FBtr0077771
chr2L	2450445	2451842	tinman-late_37	121.47	chr2L	2451200	7.06195	intron	1	chr2L	2450326	2455056	+	intron	dpp	FBgn0000490	dpp-RB	FBtr0077772
chr2L	2753562	2755738	tinman-late_38	74.42	chr2L	2755246	5.37436	intron	2	chr2L	2753661	2756007	+	intron	CG9894	FBgn0031453	CG9894-RB	FBtr0077713
chr2L	2861406	2863107	tinman-late_39	73.13	chr2L	2861916	5.32061	intron	2	chr2L	2859715	2864968	+	intron	CG2991	FBgn0031474	CG2991-RA	FBtr0077625
chr2L	3291582	3292739	tinman-late_40	80.72	chr2L	3292190	5.62809	three_prime_UTR	0	chr2L	3292174	3292533	-	three_prime_UTR	CG9664	FBgn0031515	CG9664-RC	FBtr0077606
chr2L	3538103	3540078	tinman-late_41	134.68	chr2L	3538917	7.46968	intergenic	-334	chr2L	3539251	3539391	+	exon	drm	FBgn0024244	drm-RB	FBtr0077530
chr2L	3588741	3589619	tinman-late_42	68.29	chr2L	3589240	5.11578	intergenic	-8474	chr2L	3578855	3580766	-	exon	sob	FBgn0004892	sob-RA	FBtr0077558
chr2L	3605794	3607341	tinman-late_43	132.88	chr2L	3606655	7.41554	five_prime_UTR	0	chr2L	3606359	3606748	-	five_prime_UTR	odd	FBgn0002985	odd-RA	FBtr0077557
chr2L	3612496	3613961	tinman-late_44	127.62	chr2L	3613206	7.25441	intergenic	-5985	chr2L	3619191	3620390	+	exon	Dot	FBgn0015663	Dot-RA	FBtr0077532	(assigned to odd)
chr2L	3813789	3814784	tinman-late_45	73.73	chr2L	3814172	5.34569	intergenic	-765	chr2L	3813289	3813407	-	exon	CG3407	FBgn0031573	CG3407-RA	FBtr0077515
chr2L	3818069	3819600	tinman-late_46	198.71	chr2L	3818766	9.20024	intergenic	-5359	chr2L	3813289	3813407	-	exon	CG3407	FBgn0031573	CG3407-RA	FBtr0077515
chr2L	3823357	3824241	tinman-late_47	58.47	chr2L	3823768	4.67418	intergenic	-1912	chr2L	3825680	3827137	+	exon	slp1	FBgn0003430	slp1-RA	FBtr0077499
chr2L	3824765	3826401	tinman-late_48	123.97	chr2L	3825413	7.14077	intergenic	-267	chr2L	3825680	3827137	+	exon	slp1	FBgn0003430	slp1-RA	FBtr0077499
chr2L	3827705	3828694	tinman-late_49	100.72	chr2L	3828198	6.3704	intergenic	1061	chr2L	3825680	3827137	+	exon	slp1	FBgn0003430	slp1-RA	FBtr0077499
chr2L	3836144	3837451	tinman-late_50	65.02	chr2L	3836896	4.97281	five_prime_UTR	0	chr2L	3836842	3837197	+	five_prime_UTR	slp2	FBgn0004567	slp2-RA	FBtr0077500
chr2L	4351076	4352139	tinman-late_51	69.93	chr2L	4351720	5.18618	intergenic	-1255	chr2L	4352975	4353195	+	exon	CG15429	FBgn0031596	CG15429-RA	FBtr0077428
chr2L	4363297	4364388	tinman-late_52	85.6	chr2L	4363764	5.81756	intron	2	chr2L	4363203	4372293	+	intron	Traf4	FBgn0026319	Traf4-RC	FBtr0112925
chr2L	5237418	5238400	tinman-late_53	80.77	chr2L	5237943	5.63027	intron	2	chr2L	5221651	5241368	-	intron	tkv	FBgn0003716	tkv-RB	FBtr0079088
chr2L	5238401	5240249	tinman-late_54	81.64	chr2L	5238731	5.66424	intron	2	chr2L	5221651	5241368	-	intron	tkv	FBgn0003716	tkv-RB	FBtr0079088
chr2L	5245066	5246423	tinman-late_55	117.72	chr2L	5245798	6.94176	intron	1	chr2L	5241507	5271265	-	intron	tkv	FBgn0003716	tkv-RA	FBtr0079086
chr2L	5403070	5404619	tinman-late_56	425.67	chr2L	5403796	13.6928	intergenic	-546	chr2L	5404342	5405192	+	exon	H15	FBgn0016660	H15-RA	FBtr0079076
chr2L	5459106	5460799	tinman-late_57	100.75	chr2L	5459911	6.37171	intergenic	-1730	chr2L	5461641	5462104	+	exon	mid	FBgn0005511	mid-RA	FBtr0079093
chr2L	5460800	5462174	tinman-late_58	91.82	chr2L	5461508	6.05094	intergenic	-133	chr2L	5461641	5462104	+	exon	mid	FBgn0005511	mid-RA	FBtr0079093
chr2L	5467746	5468979	tinman-late_59	84.96	chr2L	5468416	5.79307	intergenic	807	chr2L	5465894	5467609	+	exon	mid	FBgn0005511	mid-RA	FBtr0079093
chr2L	5542431	5543402	tinman-late_60	88.13	chr2L	5542851	5.9136	intron	1	chr2L	5542661	5543324	+	intron	Lam	FBgn0002525	Lam-RA	FBtr0079100
chr2L	5546714	5547600	tinman-late_61	71.65	chr2L	5547127	5.25877	intergenic	-76	chr2L	5547203	5547412	+	exon	Oscillin	FBgn0031717	Oscillin-RA	FBtr0079101
chr2L	5902579	5903293	tinman-late_62	53.41	chr2L	5902921	4.43061	intergenic	438	chr2L	5903359	5904459	-	exon	CG9021	FBgn0031747	CG9021-RA	FBtr0079154
chr2L	5978087	5978746	tinman-late_63	53.58	chr2L	5978434	4.43882	intron	2	chr2L	5976783	5979411	-	intron	chic	FBgn0000308	chic-RA	FBtr0079233
chr2L	5978747	5979068	tinman-late_64	50.15	chr2L	5978756	4.26708	intron	2	chr2L	5976783	5979411	-	intron	chic	FBgn0000308	chic-RA	FBtr0079233
chr2L	5979069	5979629	tinman-late_65	60.93	chr2L	5979283	4.78808	intron	2	chr2L	5976783	5979411	-	intron	chic	FBgn0000308	chic-RA	FBtr0079233
chr2L	5979676	5980909	tinman-late_66	121.57	chr2L	5980269	7.06496	intron	1	chr2L	5979705	5980950	-	intron	chic	FBgn0000308	chic-RA	FBtr0079233
chr2L	6014428	6015785	tinman-late_67	99.27	chr2L	6015063	6.31942	intron	1	chr2L	6014097	6018676	-	intron	H2.0	FBgn0001170	H2.0-RA	FBtr0079227
chr2L	6017496	6018120	tinman-late_68	52.32	chr2L	6017808	4.37625	intron	1	chr2L	6014097	6018676	-	intron	H2.0	FBgn0001170	H2.0-RA	FBtr0079227
chr2L	6018829	6020809	tinman-late_69	162.53	chr2L	6019999	8.26598	intergenic	-601	chr2L	6018677	6019398	-	exon	H2.0	FBgn0001170	H2.0-RA	FBtr0079227
chr2L	6090472	6091907	tinman-late_70	148.07	chr2L	6091137	7.86253	intron	1	chr2L	6083741	6092994	+	intron	Kr-h1	FBgn0028420	Kr-h1-RA	FBtr0079194
chr2L	6203890	6205399	tinman-late_71	238.36	chr2L	6204592	10.1274	intron	7	chr2L	6203619	6206209	+	intron	CG34380	FBgn0085409	CG34380-RC	FBtr0112617
chr2L	6240119	6241562	tinman-late_72	85.29	chr2L	6240923	5.80563	intergenic	-12200	chr2L	6253123	6253329	+	exon	Ddr	FBgn0053531	Ddr-RA	FBtr0091497
chr2L	6323596	6324272	tinman-late_73	54.36	chr2L	6323960	4.47703	five_prime_UTR	0	chr2L	6323767	6324118	+	five_prime_UTR	Gef26	FBgn0021873	Gef26-RB	FBtr0300038
chr2L	6530468	6532393	tinman-late_74	132.65	chr2L	6531072	7.40844	intron	2	chr2L	6530330	6532905	-	intron	eya	FBgn0000320	eya-RA	FBtr0079335
chr2L	6535145	6537264	tinman-late_75	199.54	chr2L	6536569	9.22071	intron	1	chr2L	6532953	6546448	-	intron	eya	FBgn0000320	eya-RB	FBtr0079334
chr2L	6550047	6551067	tinman-late_76	77.6	chr2L	6550499	5.50361	intergenic	-3527	chr2L	6546449	6546972	-	exon	eya	FBgn0000320	eya-RB	FBtr0079334
chr2L	6820885	6822074	tinman-late_77	68.48	chr2L	6821539	5.12406	intergenic	-778	chr2L	6822317	6823059	+	exon	sens-2	FBgn0051632	sens-2-RA	FBtr0079341
chr2L	6832844	6834558	tinman-late_78	264.71	chr2L	6833639	10.7	intron	4	chr2L	6833188	6837763	+	intron	sens-2	FBgn0051632	sens-2-RA	FBtr0079341
chr2L	7032339	7033189	tinman-late_79	62.17	chr2L	7032839	4.8449	five_prime_UTR	0	chr2L	7032713	7032839	+	five_prime_UTR	CG11266	FBgn0031883	CG11266-RG	FBtr0089638
chr2L	7309914	7310850	tinman-late_80	68.38	chr2L	7310356	5.11952	intron	1	chr2L	7309637	7312837	+	intron	wg	FBgn0004009	wg-RB	FBtr0079433
chr2L	7386839	7387533	tinman-late_81	54.92	chr2L	7387221	4.50435	intron	1	chr2L	7386649	7387974	-	intron	CG5149	FBgn0031904	CG5149-RA	FBtr0079469
chr2L	7516223	7517433	tinman-late_82	113.03	chr2L	7516861	6.7887	intron	1	chr2L	7501526	7529201	-	intron	Rapgap1	FBgn0085403	Rapgap1-RE	FBtr0112604
chr2L	7526686	7527778	tinman-late_83	102.26	chr2L	7527229	6.42414	intron	1	chr2L	7501526	7529201	-	intron	Rapgap1	FBgn0085403	Rapgap1-RE	FBtr0112604
chr2L	7536475	7537724	tinman-late_84	107.25	chr2L	7537209	6.59553	intron	1	chr2L	7536474	7543982	-	intron	Rapgap1	FBgn0085403	Rapgap1-RF	FBtr0112605
chr2L	7639432	7640056	tinman-late_85	54.56	chr2L	7639744	4.48672	intergenic	3783	chr2L	7643527	7644774	-	exon	CG13792	FBgn0031927	CG13792-RA	FBtr0079520
chr2L	7640057	7640441	tinman-late_86	52.7	chr2L	7640129	4.3953	intergenic	3398	chr2L	7643527	7644774	-	exon	CG13792	FBgn0031927	CG13792-RA	FBtr0079520
chr2L	7798921	7800617	tinman-late_87	153.23	chr2L	7800054	8.0088	intergenic	-113	chr2L	7800167	7800647	+	exon	r2d2	FBgn0031951	r2d2-RB	FBtr0301329
chr2L	7811151	7812134	tinman-late_88	73.62	chr2L	7811648	5.34091	five_prime_UTR	0	chr2L	7811440	7811772	+	five_prime_UTR	LanB1	FBgn0002527	LanB1-RA	FBtr0079490
chr2L	8029602	8030456	tinman-late_89	64.81	chr2L	8030072	4.96321	intron	1	chr2L	8028926	8039701	-	intron	CG7367	FBgn0031976	CG7367-RB	FBtr0301128
chr2L	8162777	8163626	tinman-late_90	68.66	chr2L	8163148	5.13176	intergenic	-150	chr2L	8163298	8163518	+	exon	CG8486	FBgn0031993	CG8486-RD	FBtr0300331
chr2L	8275511	8276470	tinman-late_91	74.56	chr2L	8275938	5.38003	intron	1	chr2L	8272180	8277370	-	intron	Btk29A	FBgn0003502	Btk29A-RC	FBtr0079615
chr2L	8277725	8278504	tinman-late_92	58.77	chr2L	8278160	4.6881	intron	5	chr2L	8262681	8283408	-	intron	Btk29A	FBgn0003502	Btk29A-RD	FBtr0079617
chr2L	8289232	8290452	tinman-late_93	125.03	chr2L	8289743	7.17388	intron	2	chr2L	8284221	8298070	-	intron	Btk29A	FBgn0003502	Btk29A-RD	FBtr0079617
chr2L	8419026	8419650	tinman-late_94	52.72	chr2L	8419338	4.39623	intron	1	chr2L	8415887	8426873	+	intron	Akap200	FBgn0027932	Akap200-RA	FBtr0079664
chr2L	8851740	8852904	tinman-late_95	82.59	chr2L	8852397	5.70135	intergenic	-10379	chr2L	8862776	8863743	+	exon	CG32986	FBgn0052986	CG32986-RA	FBtr0079734
chr2L	8996974	8997638	tinman-late_96	50.85	chr2L	8997286	4.30255	five_prime_UTR	0	chr2L	8997264	8997375	-	five_prime_UTR	alien	FBgn0013746	alien-RB	FBtr0079781
chr2L	9453818	9455550	tinman-late_97	94.48	chr2L	9454548	6.14816	intron	1	chr2L	9450382	9460046	+	intron	numb	FBgn0002973	numb-RA	FBtr0079822
chr2L	9520997	9521743	tinman-late_98	54.68	chr2L	9521309	4.49252	five_prime_UTR	0	chr2L	9521214	9521440	+	five_prime_UTR	Oatp30B	FBgn0032123	Oatp30B-RE	FBtr0301909
chr2L	9581288	9582406	tinman-late_99	73.31	chr2L	9582027	5.32821	intergenic	-285	chr2L	9581195	9581742	-	exon	gcm	FBgn0014179	gcm-RA	FBtr0079855
chr2L	9988130	9989923	tinman-late_100	198.94	chr2L	9989050	9.20586	intron	3	chr2L	9987728	9992254	+	intron	bib	FBgn0000180	bib-RA	FBtr0079929
chr2L	10646351	10649086	tinman-late_101	152.71	chr2L	10647943	7.99399	intron	1	chr2L	10646555	10648643	+	intron	CG17097	FBgn0032275	CG17097-RC	FBtr0110819
chr2L	11445257	11446261	tinman-late_102	79.7	chr2L	11445641	5.58784	intergenic	-38	chr2L	11445028	11445603	-	exon	salm	FBgn0261648	salm-RA	FBtr0089913
chr2L	11446986	11448351	tinman-late_103	101.86	chr2L	11447800	6.41038	intergenic	-2197	chr2L	11445028	11445603	-	exon	salm	FBgn0261648	salm-RA	FBtr0089913
chr2L	11458390	11459086	tinman-late_104	55.73	chr2L	11458737	4.54349	intergenic	-13134	chr2L	11445028	11445603	-	exon	salm	FBgn0261648	salm-RA	FBtr0089913
chr2L	12009981	12011526	tinman-late_105	203.79	chr2L	12010728	9.32421	intergenic	882	chr2L	12009140	12009846	+	exon	Rh5	FBgn0014019	Rh5-RA	FBtr0080291
chr2L	12011527	12012567	tinman-late_106	74.99	chr2L	12011923	5.39761	intergenic	2077	chr2L	12009140	12009846	+	exon	Rh5	FBgn0014019	Rh5-RA	FBtr0080291
chr2L	12435548	12436718	tinman-late_107	73.25	chr2L	12436157	5.32588	intron	1	chr2L	12435424	12437812	+	intron	Elf	FBgn0020443	Elf-RA	FBtr0080369
chr2L	12617744	12618721	tinman-late_108	66.32	chr2L	12618117	5.03019	intron	3	chr2L	12614213	12622974	+	intron	nub	FBgn0085424	nub-RB	FBtr0112642
chr2L	12867805	12868977	tinman-late_109	69.28	chr2L	12868198	5.15815	intergenic	-44332	chr2L	12912530	12912699	+	exon	ACXC	FBgn0040508	ACXC-RA	FBtr0080413
chr2L	13176366	13177038	tinman-late_110	57.12	chr2L	13176726	4.6102	five_prime_UTR	0	chr2L	13176614	13176783	-	five_prime_UTR	Sfmbt	FBgn0032475	Sfmbt-RA	FBtr0080491
chr2L	13646840	13647966	tinman-late_111	89	chr2L	13647409	5.94617	intergenic	-6137	chr2L	13641110	13641272	-	exon	ics	FBgn0028546	ics-RA	FBtr0080511
chr2L	13655889	13657015	tinman-late_112	89	chr2L	13656458	5.94617	intergenic	-9070	chr2L	13665528	13666122	+	exon	CG18507	FBgn0028527	CG18507-RB	FBtr0080528
chr2L	14264594	14265765	tinman-late_113	84.83	chr2L	14265161	5.78823	intron	1	chr2L	14264124	14278218	+	intron	wb	FBgn0261563	wb-RB	FBtr0302731
chr2L	14428250	14429795	tinman-late_114	115.62	chr2L	14429074	6.87371	intergenic	-3943	chr2L	14425120	14425131	-	exon	Cpr35B	FBgn0028871	Cpr35B-RA	FBtr0080633
chr2L	14434062	14435407	tinman-late_115	117.92	chr2L	14434824	6.94824	intergenic	-9693	chr2L	14425120	14425131	-	exon	Cpr35B	FBgn0028871	Cpr35B-RA	FBtr0080633
chr2L	14435429	14436600	tinman-late_116	75.02	chr2L	14435889	5.39866	intergenic	-10758	chr2L	14425120	14425131	-	exon	Cpr35B	FBgn0028871	Cpr35B-RA	FBtr0080633
chr2L	14452912	14453694	tinman-late_117	58.76	chr2L	14453346	4.68735	intergenic	-2424	chr2L	14450282	14450922	-	exon	CG15283	FBgn0028844	CG15283-RB	FBtr0300837
chr2L	14481400	14484604	tinman-late_118	406.41	chr2L	14483111	13.3696	intergenic	-7751	chr2L	14490862	14491335	+	exon	noc	FBgn0005771	noc-RA	FBtr0080643
chr2L	14489371	14491736	tinman-late_119	325.16	chr2L	14490413	11.9114	intergenic	-449	chr2L	14490862	14491335	+	exon	noc	FBgn0005771	noc-RA	FBtr0080643
chr2L	14497774	14498781	tinman-late_120	71.15	chr2L	14498383	5.23774	intergenic	4364	chr2L	14491638	14494019	+	exon	noc	FBgn0005771	noc-RA	FBtr0080643
chr2L	14512414	14514766	tinman-late_121	191.79	chr2L	14513831	9.02876	intergenic	-11095	chr2L	14524926	14524991	+	exon	CG33648	FBgn0053648	CG33648-RA	FBtr0091625
chr2L	14516992	14517616	tinman-late_122	51.21	chr2L	14517304	4.32063	intergenic	-7622	chr2L	14524926	14524991	+	exon	CG33648	FBgn0053648	CG33648-RA	FBtr0091625
chr2L	14684566	14686370	tinman-late_123	69.74	chr2L	14685164	5.17777	intron	1	chr2L	14639770	14688465	-	intron	osp	FBgn0003016	osp-RC	FBtr0114465
chr2L	15326763	15327854	tinman-late_124	100.56	chr2L	15327288	6.36503	intergenic	-6576	chr2L	15333864	15336150	+	exon	esg	FBgn0001981	esg-RA	FBtr0080734
chr2L	15333480	15334217	tinman-late_125	55.1	chr2L	15333905	4.513	five_prime_UTR	0	chr2L	15333864	15334093	+	five_prime_UTR	esg	FBgn0001981	esg-RA	FBtr0080734
chr2L	15477740	15479547	tinman-late_126	143.36	chr2L	15478648	7.72659	intergenic	-379	chr2L	15476593	15478269	-	exon	sna	FBgn0003448	sna-RA	FBtr0080739
chr2L	15847220	15848485	tinman-late_127	87.39	chr2L	15847641	5.88577	intergenic	-5032	chr2L	15852673	15852700	+	exon	CG13243	FBgn0028903	CG13243-RA	FBtr0080787
chr2L	16351251	16353199	tinman-late_128	108.41	chr2L	16352081	6.63479	five_prime_UTR	0	chr2L	16352027	16352093	-	five_prime_UTR	CG42231	FBgn0087041	CG42231-RA	FBtr0273183
chr2L	16422582	16423273	tinman-late_129	57.09	chr2L	16422926	4.60898	intron	1	chr2L	16405956	16448313	-	intron	CG5888	FBgn0028523	CG5888-RA	FBtr0080880
chr2L	16485686	16486736	tinman-late_130	74.36	chr2L	16486059	5.37183	intergenic	-75	chr2L	16485437	16485984	-	exon	dac	FBgn0005677	dac-RA	FBtr0080875
chr2L	16588425	16589183	tinman-late_131	53.24	chr2L	16588779	4.42199	intron	2	chr2L	16559945	16652742	+	intron	CG42389	FBgn0259735	CG42389-RE	FBtr0300003
chr2L	17257910	17259136	tinman-late_132	103.5	chr2L	17258546	6.46742	intron	1	chr2L	17251616	17260349	-	intron	beat-IIIc	FBgn0032629	beat-IIIc-RA	FBtr0080971
chr2L	17262169	17263538	tinman-late_133	122.31	chr2L	17262831	7.08863	intergenic	-2099	chr2L	17260350	17260732	-	exon	beat-IIIc	FBgn0032629	beat-IIIc-RA	FBtr0080971
chr2L	17735206	17736853	tinman-late_134	194.09	chr2L	17736057	9.0862	intron	1	chr2L	17721105	17737963	-	intron	CadN	FBgn0015609	CadN-RA	FBtr0081013
chr2L	18150753	18152769	tinman-late_135	158.43	chr2L	18151364	8.15347	intron	1	chr2L	18142581	18152039	-	intron	Socs36E	FBgn0041184	Socs36E-RA	FBtr0081040
chr2L	18332984	18334635	tinman-late_136	126.48	chr2L	18333754	7.21909	intron	1	chr2L	18320731	18383401	+	intron	Fas3	FBgn0000636	Fas3-RE	FBtr0301391
chr2L	18335308	18337136	tinman-late_137	110.07	chr2L	18336274	6.69049	intron	1	chr2L	18320731	18383401	+	intron	Fas3	FBgn0000636	Fas3-RE	FBtr0301391
chr2L	18356565	18358950	tinman-late_138	129.93	chr2L	18357403	7.32569	intron	1	chr2L	18320731	18383401	+	intron	Fas3	FBgn0000636	Fas3-RE	FBtr0301391
chr2L	18506338	18507438	tinman-late_139	70.91	chr2L	18506794	5.22774	intergenic	-2778	chr2L	18509572	18509778	+	exon	CG10178	FBgn0032684	CG10178-RA	FBtr0081068
chr2L	18782301	18783960	tinman-late_140	157.18	chr2L	18783212	8.11889	intergenic	-908	chr2L	18782277	18782304	-	exon	ham	FBgn0045852	ham-RA	FBtr0081123
chr2L	18799703	18800327	tinman-late_141	53.34	chr2L	18800015	4.42681	intergenic	10021	chr2L	18810036	18810684	-	exon	CG10570	FBgn0040992	CG10570-RA	FBtr0081122
chr2L	18802333	18804167	tinman-late_142	181.36	chr2L	18803535	8.76445	intergenic	6501	chr2L	18810036	18810684	-	exon	CG10570	FBgn0040992	CG10570-RA	FBtr0081122
chr2L	18809660	18810977	tinman-late_143	66.99	chr2L	18810414	5.05943	three_prime_UTR	0	chr2L	18810036	18810584	-	three_prime_UTR	CG42502	FBgn0260228	CG42502-RA	FBtr0300635
chr2L	18874708	18876559	tinman-late_144	251.05	chr2L	18875512	10.4071	intron	1	chr2L	18865660	18880656	-	intron	tup	FBgn0003896	tup-RB	FBtr0081112
chr2L	18880805	18881945	tinman-late_145	81.75	chr2L	18881191	5.66845	five_prime_UTR	0	chr2L	18880796	18881256	-	five_prime_UTR	tup	FBgn0003896	tup-RB	FBtr0081112
chr2L	18906034	18906725	tinman-late_146	56.31	chr2L	18906413	4.57169	intergenic	10112	chr2L	18916525	18917088	-	exon	ssp3	FBgn0032723	ssp3-RA	FBtr0081193
chr2L	18944188	18945234	tinman-late_147	81.64	chr2L	18944621	5.66426	intergenic	-673	chr2L	18943277	18943948	-	exon	ssp3	FBgn0032723	ssp3-RA	FBtr0081193
chr2L	19036592	19037284	tinman-late_148	54.52	chr2L	19036972	4.48507	intron	3	chr2L	19035866	19037803	+	intron	mib2	FBgn0086442	mib2-RA	FBtr0081142
chr2L	19134988	19136037	tinman-late_149	62.58	chr2L	19135509	4.86342	intron	1	chr2L	19134277	19145793	+	intron	brat	FBgn0010300	brat-RA	FBtr0081158
chr2L	19136280	19137182	tinman-late_150	71.18	chr2L	19136766	5.23913	intron	1	chr2L	19134277	19145793	+	intron	brat	FBgn0010300	brat-RA	FBtr0081158
chr2L	19154417	19155496	tinman-late_151	84.8	chr2L	19154901	5.78711	intron	2	chr2L	19145845	19166084	+	intron	brat	FBgn0010300	brat-RA	FBtr0081158
chr2L	19155879	19156960	tinman-late_152	59.73	chr2L	19156191	4.73261	intron	2	chr2L	19145845	19166084	+	intron	brat	FBgn0010300	brat-RA	FBtr0081158
chr2L	19156961	19157344	tinman-late_153	52.56	chr2L	19156994	4.38852	intron	2	chr2L	19145845	19166084	+	intron	brat	FBgn0010300	brat-RA	FBtr0081158
chr2L	19157568	19159127	tinman-late_154	129.29	chr2L	19158297	7.30592	intron	2	chr2L	19145845	19166084	+	intron	brat	FBgn0010300	brat-RA	FBtr0081158
chr2L	19218925	19220833	tinman-late_155	108.45	chr2L	19219555	6.63614	intergenic	10940	chr2L	19207626	19208615	+	exon	drl	FBgn0015380	drl-RA	FBtr0081195
chr2L	19321963	19323697	tinman-late_156	127.8	chr2L	19322674	7.26027	intergenic	16002	chr2L	19338676	19339276	-	exon	dnt	FBgn0024245	dnt-RA	FBtr0081224
chr2L	19416592	19417216	tinman-late_157	50.68	chr2L	19416904	4.29406	intron	2	chr2L	19410644	19419868	-	intron	Pax	FBgn0041789	Pax-RF	FBtr0081211
chr2L	19574073	19577189	tinman-late_158	258.48	chr2L	19575584	10.5673	intron	1	chr2L	19569227	19577185	-	intron	spi	FBgn0005672	spi-RF	FBtr0081267
chr2L	19938717	19940024	tinman-late_159	120.71	chr2L	19939384	7.03772	intron	1	chr2L	19935528	19945269	+	intron	sick	FBgn0260966	sick-RE	FBtr0301721
chr2L	19944107	19945491	tinman-late_160	88.34	chr2L	19945002	5.92149	intron	1	chr2L	19935528	19945269	+	intron	sick	FBgn0260966	sick-RE	FBtr0301721
chr2L	19951391	19952290	tinman-late_161	56.11	chr2L	19951873	4.56196	intron	2	chr2L	19946703	19954552	+	intron	sick	FBgn0260966	sick-RE	FBtr0301721
chr2L	20351831	20353142	tinman-late_162	98.48	chr2L	20352622	6.29171	intron	1	chr2L	20350895	20355362	+	intron	rtGEF	FBgn0015803	rtGEF-RE	FBtr0302106
chr2L	20449588	20450283	tinman-late_163	50.91	chr2L	20449971	4.30567	five_prime_UTR	0	chr2L	20449529	20449973	-	five_prime_UTR	CG31683	FBgn0051683	CG31683-RA	FBtr0081365
chr2L	20458705	20459400	tinman-late_164	50.91	chr2L	20459088	4.30567	intergenic	-6	chr2L	20458498	20459082	-	exon	CG18858	FBgn0042175	CG18858-RA	FBtr0081364
chr2L	20476491	20477955	tinman-late_165	161.17	chr2L	20477265	8.22893	intergenic	-10231	chr2L	20487496	20487517	+	exon	mir-1	FBgn0046834	mir-1-RA	FBtr0081379
chr2L	20480880	20481688	tinman-late_166	56.9	chr2L	20481341	4.59978	intergenic	-6155	chr2L	20487496	20487517	+	exon	mir-1	FBgn0046834	mir-1-RA	FBtr0081379
chr2L	20647442	20648109	tinman-late_167	60.46	chr2L	20647797	4.76663	intron	1	chr2L	20647789	20647963	+	intron	Uhg3	FBgn0259936	Uhg3-RA	FBtr0081385
chr2L	20758237	20759209	tinman-late_168	54.44	chr2L	20758622	4.48085	intron	1	chr2L	20758386	20760524	+	intron	dia	FBgn0011202	dia-RB	FBtr0081411
chr2L	20769540	20771455	tinman-late_169	270.42	chr2L	20770581	10.8202	intergenic	-154	chr2L	20770735	20771909	+	exon	cad	FBgn0000251	cad-RA	FBtr0081412
chr2L	20999507	21001762	tinman-late_170	116.3	chr2L	21000656	6.89602	intron	1	chr2L	20967747	21051773	-	intron	CG42238	FBgn0250867	CG42238-RA	FBtr0290305
chr2L	21051763	21052387	tinman-late_171	51.95	chr2L	21052075	4.35771	intergenic	-121	chr2L	21051774	21051954	-	exon	CG42238	FBgn0250867	CG42238-RA	FBtr0290305
chr2L	21628874	21629823	tinman-late_172	73.41	chr2L	21629367	5.33255	intron	2	chr2L	21628210	21629666	-	intron	Df31	FBgn0022893	Df31-RB	FBtr0085920
chr2L	21633003	21633788	tinman-late_173	66.94	chr2L	21633403	5.05703	five_prime_UTR	0	chr2L	21633374	21633626	+	five_prime_UTR	Ac3	FBgn0023416	Ac3-RA	FBtr0085897
chr2L	21794914	21795775	tinman-late_174	60.33	chr2L	21795260	4.76077	intron	1	chr2L	21775447	21795393	-	intron	CG31612	FBgn0051612	CG31612-RA	FBtr0085908
chr2L	21819341	21820394	tinman-late_175	57.69	chr2L	21819793	4.63713	intergenic	-8802	chr2L	21828595	21829858	+	exon	tsh	FBgn0003866	tsh-RA	FBtr0085906
chr2L	21842820	21845484	tinman-late_176	374.36	chr2L	21843755	12.8141	intergenic	6742	chr2L	21836817	21837013	+	exon	tsh	FBgn0003866	tsh-RA	FBtr0085906
chr2L	21846524	21847291	tinman-late_177	52.19	chr2L	21846836	4.36971	intergenic	9823	chr2L	21836817	21837013	+	exon	tsh	FBgn0003866	tsh-RA	FBtr0085906
chr2L	21860681	21861583	tinman-late_178	72.06	chr2L	21861167	5.2762	intergenic	24154	chr2L	21836817	21837013	+	exon	tsh	FBgn0003866	tsh-RA	FBtr0085906
chr2L	21868308	21869604	tinman-late_179	68.79	chr2L	21868819	5.13709	intergenic	28051	chr2L	21896870	21898261	-	exon	CG11629	FBgn0032965	CG11629-RA	FBtr0085950
chr2L	22024028	22025432	tinman-late_180	147.45	chr2L	22024847	7.84473	intergenic	534	chr2L	22023366	22024313	+	exon	tio	FBgn0028979	tio-RA	FBtr0089377
chr2R	1613320	1615339	tinman-late_181	77.82	chr2R	1614007	5.51266	five_prime_UTR	0	chr2R	1613365	1614335	-	five_prime_UTR	ap	FBgn0000099	ap-RA	FBtr0086058
chr2R	1669612	1670852	tinman-late_182	203.99	chr2R	1670291	9.32886	five_prime_UTR	0	chr2R	1670220	1670360	-	five_prime_UTR	CG11163	FBgn0025693	CG11163-RA	FBtr0086053
chr2R	2009346	2010283	tinman-late_183	74.57	chr2R	2009866	5.38042	intron	3	chr2R	1982577	2010386	-	intron	EcR	FBgn0000546	EcR-RG	FBtr0302439
chr2R	2019066	2022173	tinman-late_184	197.73	chr2R	2020978	9.17628	intron	1	chr2R	2019347	2030465	-	intron	EcR	FBgn0000546	EcR-RG	FBtr0302439
chr2R	2460252	2463024	tinman-late_185	170.95	chr2R	2461623	8.49239	intron	1	chr2R	2391194	2501609	+	intron	jing	FBgn0086655	jing-RI	FBtr0114365
chr2R	2493164	2493788	tinman-late_186	52.71	chr2R	2493476	4.39605	intron	1	chr2R	2391194	2501609	+	intron	jing	FBgn0086655	jing-RI	FBtr0114365
chr2R	2518699	2519899	tinman-late_187	82.89	chr2R	2519184	5.71293	intron	2	chr2R	2515427	2519531	-	intron	Vha16	FBgn0004145	Vha16-RA	FBtr0086150
chr2R	2519900	2520436	tinman-late_188	55.87	chr2R	2520026	4.55021	intron	1	chr2R	2519646	2520499	-	intron	Vha16	FBgn0004145	Vha16-RA	FBtr0086150
chr2R	2542958	2543686	tinman-late_189	57.2	chr2R	2543334	4.61397	exon	0	chr2R	2542968	2543955	-	exon	geminin	FBgn0033081	geminin-RA	FBtr0086147
chr2R	3268190	3268889	tinman-late_190	59.55	chr2R	3268502	4.72451	intron	1	chr2R	3265220	3268975	-	intron	Dscam	FBgn0033159	Dscam-RA	FBtr0089016
chr2R	3319955	3321469	tinman-late_191	148.94	chr2R	3320834	7.88712	intron	6	chr2R	3313745	3321225	+	intron	so	FBgn0003460	so-RA	FBtr0088970
chr2R	3417070	3418774	tinman-late_192	99.81	chr2R	3417997	6.33871	intron	1	chr2R	3415482	3420257	-	intron	CG1600	FBgn0033188	CG1600-RA	FBtr0088956
chr2R	3561616	3562486	tinman-late_193	56.16	chr2R	3562138	4.56451	exon	0	chr2R	3561951	3562164	+	exon	CG12107	FBgn0033209	CG12107-RA	FBtr0088924
chr2R	3905759	3906775	tinman-late_194	86.98	chr2R	3906266	5.86993	intergenic	-5007	chr2R	3900577	3901259	-	exon	CG14762	FBgn0033250	CG14762-RA	FBtr0088867
chr2R	3917725	3918897	tinman-late_195	64.31	chr2R	3918313	4.94118	intergenic	-825	chr2R	3919138	3919749	+	exon	Optix	FBgn0025360	Optix-RA	FBtr0088865
chr2R	3967110	3968178	tinman-late_196	83.03	chr2R	3967710	5.71863	intergenic	-149	chr2R	3966742	3967561	-	exon	Vps28	FBgn0021814	Vps28-RA	FBtr0088825
chr2R	4124099	4125839	tinman-late_197	200.68	chr2R	4124878	9.24856	five_prime_UTR	0	chr2R	4124774	4125561	+	five_prime_UTR	pnut	FBgn0013726	pnut-RB	FBtr0088792
chr2R	4127847	4128949	tinman-late_198	76.7	chr2R	4128574	5.4673	intergenic	739	chr2R	4124774	4127835	+	exon	pnut	FBgn0013726	pnut-RB	FBtr0088792
chr2R	4541354	4542707	tinman-late_199	122.97	chr2R	4542230	7.10948	intron	1	chr2R	4538056	4547456	+	intron	ptc	FBgn0003892	ptc-RA	FBtr0089427
chr2R	4749296	4750890	tinman-late_200	107.65	chr2R	4750108	6.60904	intron	1	chr2R	4747936	4750347	+	intron	Rya-r44F	FBgn0011286	Rya-r44F-RC	FBtr0088637
chr2R	5179555	5180415	tinman-late_201	73.77	chr2R	5180007	5.34729	five_prime_UTR	0	chr2R	5179362	5180362	+	five_prime_UTR	Drep-2	FBgn0028408	Drep-2-RA	FBtr0088597
chr2R	5465129	5465753	tinman-late_202	52.66	chr2R	5465441	4.39313	intron	1	chr2R	5463890	5465689	-	intron	Not1	FBgn0085436	Not1-RD	FBtr0112673
chr2R	5465977	5466722	tinman-late_203	52.04	chr2R	5466371	4.36236	intron	1	chr2R	5465063	5467467	+	intron	CG1814	FBgn0033426	CG1814-RC	FBtr0088521
chr2R	5597936	5598634	tinman-late_204	56.3	chr2R	5598293	4.57093	intergenic	-1535	chr2R	5599828	5600608	+	exon	dap	FBgn0010316	dap-RA	FBtr0088469
chr2R	5759117	5759741	tinman-late_205	56.35	chr2R	5759429	4.57348	intron	1	chr2R	5752984	5762325	-	intron	cbx	FBgn0011241	cbx-RA	FBtr0088452
chr2R	5819065	5820285	tinman-late_206	93.44	chr2R	5819652	6.1102	intron	2	chr2R	5809509	5828249	-	intron	Mef2	FBgn0011656	Mef2-RF	FBtr0088447
chr2R	5822440	5824104	tinman-late_207	84.38	chr2R	5823144	5.77081	intron	2	chr2R	5809509	5828249	-	intron	Mef2	FBgn0011656	Mef2-RF	FBtr0088447
chr2R	5872493	5873159	tinman-late_208	54.14	chr2R	5872847	4.46639	intergenic	-3819	chr2R	5876666	5876808	+	exon	TER94	FBgn0261014	TER94-RA	FBtr0088391
chr2R	5873160	5873875	tinman-late_209	52.89	chr2R	5873242	4.40495	intergenic	-3424	chr2R	5876666	5876808	+	exon	TER94	FBgn0261014	TER94-RA	FBtr0088391
chr2R	5874139	5875036	tinman-late_210	51.39	chr2R	5874522	4.3296	intergenic	-2144	chr2R	5876666	5876808	+	exon	TER94	FBgn0261014	TER94-RA	FBtr0088391
chr2R	5943075	5943731	tinman-late_211	52.03	chr2R	5943419	4.36189	intron	1	chr2R	5940141	5944553	+	intron	magu	FBgn0033478	magu-RD	FBtr0088399
chr2R	5943732	5944779	tinman-late_212	87.7	chr2R	5944150	5.89731	intron	1	chr2R	5940141	5944553	+	intron	magu	FBgn0033478	magu-RD	FBtr0088399
chr2R	6011597	6012848	tinman-late_213	87.47	chr2R	6012273	5.88881	five_prime_UTR	0	chr2R	6011793	6014710	+	five_prime_UTR	gem	FBgn0050011	gem-RC	FBtr0089758
chr2R	6164130	6164790	tinman-late_214	54.86	chr2R	6164478	4.50152	intron	1	chr2R	6164310	6182116	+	intron	CAP	FBgn0033504	CAP-RG	FBtr0088340
chr2R	6201998	6202855	tinman-late_215	57.81	chr2R	6202394	4.64278	intron	1	chr2R	6202010	6203905	+	intron	Ndg	FBgn0026403	Ndg-RA	FBtr0088349
chr2R	6202865	6204569	tinman-late_216	126.57	chr2R	6203895	7.22187	intron	1	chr2R	6202010	6203905	+	intron	Ndg	FBgn0026403	Ndg-RA	FBtr0088349
chr2R	6309188	6310279	tinman-late_217	73.47	chr2R	6309853	5.33472	exon	0	chr2R	6309738	6310343	+	exon	CG33474	FBgn0053474	CG33474-RA	FBtr0088260
chr2R	6315671	6316367	tinman-late_218	55.5	chr2R	6316023	4.53256	intergenic	-605	chr2R	6315242	6315418	-	exon	CG12896	FBgn0033521	CG12896-RA	FBtr0088315
chr2R	6421629	6423877	tinman-late_219	77.85	chr2R	6423415	5.51365	intron	1	chr2R	6421474	6430409	-	intron	lola	FBgn0005630	lola-RR	FBtr0089357
chr2R	6427841	6428838	tinman-late_220	73.49	chr2R	6428293	5.33559	intron	1	chr2R	6421474	6428849	-	intron	lola	FBgn0005630	lola-RG	FBtr0089347
chr2R	6435344	6436469	tinman-late_221	98.97	chr2R	6435941	6.30897	intergenic	-5174	chr2R	6430410	6430767	-	exon	lola	FBgn0005630	lola-RR	FBtr0089357
chr2R	6730857	6732500	tinman-late_222	119.91	chr2R	6731620	7.01209	intron	5	chr2R	6731017	6735957	-	intron	CG30015	FBgn0050015	CG30015-RA	FBtr0088242
chr2R	6757838	6759225	tinman-late_223	112.34	chr2R	6758433	6.766	intron	1	chr2R	6750461	6761358	-	intron	CG30015	FBgn0050015	CG30015-RB	FBtr0088243
chr2R	6861023	6861713	tinman-late_224	51.91	chr2R	6861335	4.35593	intergenic	8946	chr2R	6870281	6870978	-	exon	luna	FBgn0040765	luna-RB	FBtr0088210
chr2R	7069786	7071158	tinman-late_225	103.1	chr2R	7070264	6.45352	intron	1	chr2R	7062311	7077844	+	intron	shn	FBgn0003396	shn-RD	FBtr0088101
chr2R	7082508	7084000	tinman-late_226	71.64	chr2R	7083335	5.25827	intron	2	chr2R	7077902	7095749	+	intron	shn	FBgn0003396	shn-RA	FBtr0088098
chr2R	7085507	7087836	tinman-late_227	254.38	chr2R	7086357	10.4793	intron	2	chr2R	7077902	7095749	+	intron	shn	FBgn0003396	shn-RA	FBtr0088098
chr2R	7089864	7090519	tinman-late_228	54.48	chr2R	7090207	4.48284	intron	1	chr2R	7086507	7095749	+	intron	shn	FBgn0003396	shn-RB	FBtr0088099
chr2R	7284516	7287144	tinman-late_229	150.36	chr2R	7286573	7.92773	intergenic	-1638	chr2R	7284399	7284935	-	exon	sprt	FBgn0082585	sprt-RA	FBtr0088146
chr2R	7291394	7292485	tinman-late_230	73.2	chr2R	7291950	5.32352	intergenic	-1241	chr2R	7293191	7293515	+	exon	CG7759	FBgn0033633	CG7759-RA	FBtr0088133
chr2R	7364897	7365858	tinman-late_231	65.1	chr2R	7365247	4.97613	intron	1	chr2R	7364775	7392433	+	intron	inv	FBgn0001269	inv-RB	FBtr0088069
chr2R	7400412	7401529	tinman-late_232	77.8	chr2R	7400913	5.51188	intergenic	2771	chr2R	7403684	7404275	-	exon	CG30034	FBgn0050034	CG30034-RA	FBtr0088097
chr2R	7412697	7413958	tinman-late_233	77.34	chr2R	7413416	5.49343	intron	1	chr2R	7412731	7413863	-	intron	en	FBgn0000577	en-RA	FBtr0088096
chr2R	7415285	7417769	tinman-late_234	116.95	chr2R	7416449	6.91684	intergenic	-734	chr2R	7413864	7415715	-	exon	en	FBgn0000577	en-RB	FBtr0088095
chr2R	7479194	7480951	tinman-late_235	283.16	chr2R	7480063	11.0837	intron	1	chr2R	7479681	7503083	-	intron	tou	FBgn0033636	tou-RA	FBtr0088091
chr2R	7491162	7491968	tinman-late_236	62.71	chr2R	7491502	4.86937	intron	1	chr2R	7479681	7503083	-	intron	tou	FBgn0033636	tou-RA	FBtr0088091
chr2R	7503098	7503922	tinman-late_237	67.63	chr2R	7503507	5.08733	intergenic	-171	chr2R	7503084	7503336	-	exon	tou	FBgn0033636	tou-RA	FBtr0088091
chr2R	7518220	7518874	tinman-late_238	53.37	chr2R	7518562	4.42856	intron	1	chr2R	7516940	7519445	-	intron	CG9005	FBgn0033638	CG9005-RB	FBtr0300945
chr2R	7904641	7907418	tinman-late_239	213.75	chr2R	7906595	9.56245	five_prime_UTR	0	chr2R	7906435	7907329	-	five_prime_UTR	otk	FBgn0004839	otk-RA	FBtr0088028
chr2R	8000936	8001633	tinman-late_240	51.2	chr2R	8001321	4.32005	intron	1	chr2R	7980413	8004103	-	intron	jeb	FBgn0086677	jeb-RA	FBtr0088021
chr2R	8475423	8476432	tinman-late_241	84.17	chr2R	8475810	5.76266	intron	1	chr2R	8473578	8480233	-	intron	Sin3A	FBgn0022764	Sin3A-RC	FBtr0087887
chr2R	8476609	8477343	tinman-late_242	62.5	chr2R	8476957	4.85968	intron	1	chr2R	8473578	8479833	-	intron	Sin3A	FBgn0022764	Sin3A-RB	FBtr0087890
chr2R	8479268	8480445	tinman-late_243	90.04	chr2R	8479933	5.98486	intron	1	chr2R	8473578	8480233	-	intron	Sin3A	FBgn0022764	Sin3A-RC	FBtr0087887
chr2R	8771347	8772498	tinman-late_244	96.94	chr2R	8771812	6.23668	five_prime_UTR	0	chr2R	8771794	8772816	+	five_prime_UTR	vg	FBgn0003975	vg-RA	FBtr0087785
chr2R	8844376	8848523	tinman-late_245	299.28	chr2R	8847495	11.4083	intergenic	4820	chr2R	8842281	8842675	+	exon	CG13321	FBgn0033787	CG13321-RA	FBtr0087792
chr2R	8866218	8869243	tinman-late_246	104.77	chr2R	8867420	6.51104	intron	1	chr2R	8865727	8867552	-	intron	Psc	FBgn0005624	Psc-RA	FBtr0087798
chr2R	8871570	8873221	tinman-late_247	218.92	chr2R	8872459	9.68386	intergenic	-3965	chr2R	8867553	8868494	-	exon	Psc	FBgn0005624	Psc-RA	FBtr0087798
chr2R	8873222	8874051	tinman-late_248	60.67	chr2R	8873641	4.77613	intergenic	-5147	chr2R	8867553	8868494	-	exon	Psc	FBgn0005624	Psc-RA	FBtr0087798
chr2R	8879007	8880120	tinman-late_249	82.95	chr2R	8879651	5.71559	intergenic	-1751	chr2R	8881402	8881449	+	exon	CG33798	FBgn0053798	CG33798-RA	FBtr0091802
chr2R	8883196	8884729	tinman-late_250	88.87	chr2R	8883701	5.94128	intergenic	-329	chr2R	8884030	8884316	+	exon	Su(z)2	FBgn0008654	Su(z)2-RB	FBtr0300387
chr2R	8900276	8901466	tinman-late_251	118.33	chr2R	8900801	6.96143	intergenic	5494	chr2R	8893270	8895307	+	exon	Su(z)2	FBgn0008654	Su(z)2-RB	FBtr0300387
chr2R	8906004	8907941	tinman-late_252	176.61	chr2R	8906732	8.64122	intergenic	11425	chr2R	8893270	8895307	+	exon	Su(z)2	FBgn0008654	Su(z)2-RB	FBtr0300387
chr2R	8929477	8930523	tinman-late_253	110.52	chr2R	8930113	6.70568	intergenic	4125	chr2R	8934238	8934793	-	exon	CG13323	FBgn0033788	CG13323-RA	FBtr0087797
chr2R	8942745	8943996	tinman-late_254	74.72	chr2R	8943253	5.3865	intergenic	828	chr2R	8944081	8945726	-	exon	Drl-2	FBgn0033791	Drl-2-RB	FBtr0087794
chr2R	9076262	9077503	tinman-late_255	90.44	chr2R	9077010	5.99986	intron	1	chr2R	9075414	9077065	-	intron	Kdm4B	FBgn0053182	Kdm4B-RC	FBtr0302053
chr2R	9112063	9112894	tinman-late_256	59.92	chr2R	9112542	4.74159	intron	1	chr2R	9110618	9112971	+	intron	Dp	FBgn0011763	Dp-RA	FBtr0087740
chr2R	9229872	9230647	tinman-late_257	54.7	chr2R	9230335	4.49368	intergenic	10896	chr2R	9241231	9241397	-	exon	CG17048	FBgn0033828	CG17048-RB	FBtr0302450
chr2R	9447369	9449580	tinman-late_258	166.94	chr2R	9448544	8.3852	intergenic	934	chr2R	9446050	9447610	+	exon	CG13334	FBgn0033856	CG13334-RA	FBtr0087677
chr2R	9450389	9452824	tinman-late_259	151.63	chr2R	9452060	7.96372	intergenic	4450	chr2R	9446050	9447610	+	exon	CG13334	FBgn0033856	CG13334-RA	FBtr0087677
chr2R	9452886	9454672	tinman-late_260	88.03	chr2R	9453555	5.90972	intergenic	5334	chr2R	9458889	9459470	-	exon	CG13335	FBgn0033857	CG13335-RA	FBtr0087679
chr2R	9454941	9455792	tinman-late_261	69.96	chr2R	9455326	5.1874	intergenic	3563	chr2R	9458889	9459470	-	exon	CG13335	FBgn0033857	CG13335-RA	FBtr0087679
chr2R	9456350	9457713	tinman-late_262	102.08	chr2R	9457178	6.41795	intergenic	1711	chr2R	9458889	9459470	-	exon	CG13335	FBgn0033857	CG13335-RA	FBtr0087679
chr2R	9457889	9459021	tinman-late_263	107.06	chr2R	9458379	6.58906	intergenic	510	chr2R	9458889	9459470	-	exon	CG13335	FBgn0033857	CG13335-RA	FBtr0087679
chr2R	9471534	9472601	tinman-late_264	91.36	chr2R	9472122	6.03379	intron	2	chr2R	9471088	9478104	-	intron	CG6191	FBgn0027581	CG6191-RA	FBtr0087678
chr2R	9508572	9509390	tinman-late_265	64.86	chr2R	9508984	4.96547	intergenic	-1609	chr2R	9510593	9511189	+	exon	fas	FBgn0000633	fas-RA	FBtr0087625
chr2R	9841025	9842289	tinman-late_266	105.24	chr2R	9841686	6.52712	intron	3	chr2R	9839194	9842191	-	intron	AGO1	FBgn0026611	AGO1-RC	FBtr0087612
chr2R	9844519	9845173	tinman-late_267	50.69	chr2R	9844831	4.29445	five_prime_UTR	0	chr2R	9844678	9844855	-	five_prime_UTR	AGO1	FBgn0026611	AGO1-RC	FBtr0087612
chr2R	9882561	9884091	tinman-late_268	103.94	chr2R	9883308	6.48261	intron	2	chr2R	9879610	9897667	+	intron	mam	FBgn0002643	mam-RA	FBtr0087596
chr2R	10130612	10131987	tinman-late_269	87.18	chr2R	10131298	5.8775	five_prime_UTR	0	chr2R	10131192	10131442	+	five_prime_UTR	CG8503	FBgn0033917	CG8503-RA	FBtr0087536
chr2R	10298496	10299824	tinman-late_270	82.06	chr2R	10299246	5.68086	intergenic	-70	chr2R	10299316	10301356	+	exon	Sin1	FBgn0033935	Sin1-RA	FBtr0087487
chr2R	10391122	10392025	tinman-late_271	61.03	chr2R	10391542	4.79285	five_prime_UTR	0	chr2R	10391514	10391874	+	five_prime_UTR	Asx	FBgn0000142	Asx-RA	FBtr0087493
chr2R	10686244	10687410	tinman-late_272	85.68	chr2R	10686836	5.82047	intron	1	chr2R	10686129	10694354	-	intron	kn	FBgn0001319	kn-RC	FBtr0112810
chr2R	10688632	10689722	tinman-late_273	72.9	chr2R	10689279	5.31099	intron	1	chr2R	10686129	10694354	-	intron	kn	FBgn0001319	kn-RC	FBtr0112810
chr2R	10806534	10808020	tinman-late_274	161.27	chr2R	10807185	8.23152	intergenic	-2312	chr2R	10804379	10804873	-	exon	CG10249	FBgn0027596	CG10249-RD	FBtr0112929
chr2R	10851547	10852642	tinman-late_275	76.12	chr2R	10852150	5.44363	intron	1	chr2R	10851802	10859234	+	intron	CG12424	FBgn0033987	CG12424-RA	FBtr0087410
chr2R	10936546	10937714	tinman-late_276	83.71	chr2R	10937180	5.74496	intergenic	5828	chr2R	10943008	10943190	-	exon	CG33467	FBgn0053467	CG33467-RA	FBtr0089861
chr2R	11019342	11019966	tinman-late_277	50.78	chr2R	11019654	4.29868	intron	1	chr2R	11016691	11025606	+	intron	chn	FBgn0015371	chn-RA	FBtr0087415
chr2R	11136692	11137735	tinman-late_278	66.46	chr2R	11137116	5.03605	intron	1	chr2R	11136989	11141550	+	intron	scb	FBgn0003328	scb-RB	FBtr0087369
chr2R	11237553	11238839	tinman-late_279	99.32	chr2R	11238053	6.32125	five_prime_UTR	0	chr2R	11237659	11238099	+	five_prime_UTR	unc-5	FBgn0034013	unc-5-RA	FBtr0087382
chr2R	11238840	11239835	tinman-late_280	62.71	chr2R	11239307	4.86913	intron	1	chr2R	11238100	11244325	+	intron	unc-5	FBgn0034013	unc-5-RA	FBtr0087382
chr2R	11240210	11241794	tinman-late_281	264.64	chr2R	11241105	10.6986	intron	1	chr2R	11238100	11244325	+	intron	unc-5	FBgn0034013	unc-5-RA	FBtr0087382
chr2R	11246333	11247958	tinman-late_282	126.25	chr2R	11247272	7.21217	intron	4	chr2R	11246255	11247919	+	intron	unc-5	FBgn0034013	unc-5-RA	FBtr0087382
chr2R	11807151	11808807	tinman-late_283	82.48	chr2R	11807800	5.69719	intron	1	chr2R	11778786	11809143	-	intron	sli	FBgn0003425	sli-RA	FBtr0087302
chr2R	11990090	11991297	tinman-late_284	79.8	chr2R	11990696	5.59165	intron	1	chr2R	11990455	11991115	+	intron	Rho1	FBgn0014020	Rho1-RE	FBtr0087215
chr2R	12041988	12043108	tinman-late_285	64.58	chr2R	12042630	4.95299	intergenic	2286	chr2R	12044916	12046105	-	exon	CG10734	FBgn0034082	CG10734-RA	FBtr0087250
chr2R	12050246	12050870	tinman-late_286	51.04	chr2R	12050558	4.31193	intergenic	-1174	chr2R	12051732	12052618	+	exon	lbk	FBgn0034083	lbk-RB	FBtr0302084
chr2R	12074289	12075056	tinman-late_287	58.08	chr2R	12074601	4.6555	exon	0	chr2R	12074090	12074641	+	exon	CG8443	FBgn0034087	CG8443-RA	FBtr0087242
chr2R	12401860	12403017	tinman-late_288	66.45	chr2R	12402368	5.03559	intron	2	chr2R	12391138	12412878	+	intron	Sema-2a	FBgn0011260	Sema-2a-RC	FBtr0087088
chr2R	12466752	12467515	tinman-late_289	56.26	chr2R	12467165	4.56905	intron	1	chr2R	12467039	12468346	+	intron	Cdk4	FBgn0016131	Cdk4-RC	FBtr0087102
chr2R	12471189	12472242	tinman-late_290	99.89	chr2R	12471626	6.34155	intron	3	chr2R	12470542	12471656	+	intron	Cdk4	FBgn0016131	Cdk4-RC	FBtr0087102
chr2R	12671670	12673231	tinman-late_291	114.09	chr2R	12672490	6.82381	intron	1	chr2R	12672414	12675659	+	intron	CG5522	FBgn0034158	CG5522-RC	FBtr0087028
chr2R	12710973	12711911	tinman-late_292	65.47	chr2R	12711323	4.99254	intergenic	-1714	chr2R	12713037	12713182	+	exon	CG34459	FBgn0085488	CG34459-RA	FBtr0112765
chr2R	12729728	12730716	tinman-late_293	66.87	chr2R	12730185	5.05424	intergenic	750	chr2R	12730935	12732392	-	exon	Ugt37c1	FBgn0026754	Ugt37c1-RA	FBtr0087076
chr2R	12778529	12779481	tinman-late_294	68.48	chr2R	12779042	5.12389	intron	2	chr2R	12765543	12781624	-	intron	CG8910	FBgn0025833	CG8910-RA	FBtr0087071
chr2R	12914363	12915667	tinman-late_295	82.6	chr2R	12914999	5.70164	intron	1	chr2R	12914845	12916177	+	intron	RhoGEF2	FBgn0023172	RhoGEF2-RE	FBtr0086969
chr2R	13030430	13032485	tinman-late_296	123.8	chr2R	13031336	7.13534	intergenic	-138	chr2R	13031026	13031198	-	exon	snoRNA:U3:54Aa	FBgn0065048	snoRNA:U3:54Aa-RA	FBtr0091925
chr2R	13032486	13033676	tinman-late_297	130.14	chr2R	13033039	7.33213	intergenic	-120	chr2R	13033159	13033331	+	exon	snoRNA:U3:54Ab	FBgn0065047	snoRNA:U3:54Ab-RA	FBtr0091605
chr2R	13149039	13149916	tinman-late_298	92.72	chr2R	13149482	6.08408	intergenic	-3576	chr2R	13153058	13153716	+	exon	mbl	FBgn0261642	mbl-RD	FBtr0086994
chr2R	13230508	13231431	tinman-late_299	70.12	chr2R	13230998	5.19411	intron	2	chr2R	13163569	13238598	+	intron	mbl	FBgn0261642	mbl-RD	FBtr0086994
chr2R	13345396	13346603	tinman-late_300	86.26	chr2R	13346041	5.84264	intron	1	chr2R	13345378	13349498	+	intron	CG14478	FBgn0028953	CG14478-RA	FBtr0086921
chr2R	13349148	13350356	tinman-late_301	108.27	chr2R	13349794	6.63011	five_prime_UTR	0	chr2R	13349499	13350199	+	five_prime_UTR	CG14478	FBgn0028953	CG14478-RA	FBtr0086921
chr2R	13391756	13392837	tinman-late_302	79.11	chr2R	13392334	5.56416	intron	1	chr2R	13390466	13393140	+	intron	CG4844	FBgn0061354	CG4844-RA	FBtr0100122
chr2R	13552585	13553758	tinman-late_303	114.07	chr2R	13553215	6.82316	five_prime_UTR	0	chr2R	13553183	13553321	+	five_prime_UTR	eIF3-S8	FBgn0034258	eIF3-S8-RA	FBtr0086836
chr2R	13604057	13604839	tinman-late_304	59.34	chr2R	13604480	4.71481	five_prime_UTR	0	chr2R	13603211	13605254	-	five_prime_UTR	CG6424	FBgn0028494	CG6424-RA	FBtr0086886
chr2R	13709658	13710492	tinman-late_305	56.76	chr2R	13710079	4.5931	intron	3	chr2R	13708917	13715835	+	intron	grh	FBgn0259211	grh-RK	FBtr0299707
chr2R	13738481	13739637	tinman-late_306	90.8	chr2R	13739084	6.01323	intron	3	chr2R	13738966	13745146	+	intron	olf186-F	FBgn0041585	olf186-F-RB	FBtr0086795
chr2R	14043651	14044694	tinman-late_307	66.38	chr2R	14044308	5.03262	intron	1	chr2R	14043671	14045477	-	intron	lolal	FBgn0022238	lolal-RB	FBtr0086776
chr2R	14179644	14181310	tinman-late_308	148.06	chr2R	14180674	7.86217	intron	1	chr2R	14176720	14181311	+	intron	CG14502	FBgn0034321	CG14502-RC	FBtr0301546
chr2R	14227190	14227814	tinman-late_309	52.37	chr2R	14227502	4.37899	intron	1	chr2R	14177356	14243004	-	intron	sbb	FBgn0010575	sbb-RE	FBtr0301548
chr2R	14228432	14229841	tinman-late_310	110.2	chr2R	14229160	6.69487	intron	1	chr2R	14177356	14243004	-	intron	sbb	FBgn0010575	sbb-RE	FBtr0301548
chr2R	14243692	14244722	tinman-late_311	69.97	chr2R	14244050	5.18786	intron	1	chr2R	14243561	14244642	-	intron	sbb	FBgn0010575	sbb-RG	FBtr0301550
chr2R	14244723	14245659	tinman-late_312	78.37	chr2R	14245142	5.5347	intergenic	-376	chr2R	14243005	14244766	-	exon	sbb	FBgn0010575	sbb-RD	FBtr0301547
chr2R	14469511	14470661	tinman-late_313	84.2	chr2R	14470121	5.7637	intron	1	chr2R	14448674	14498185	-	intron	CG30115	FBgn0050115	CG30115-RE	FBtr0300421
chr2R	14470662	14471584	tinman-late_314	104.49	chr2R	14471025	6.50126	intron	1	chr2R	14448674	14498185	-	intron	CG30115	FBgn0050115	CG30115-RE	FBtr0300421
chr2R	14540023	14540820	tinman-late_315	64.06	chr2R	14540475	4.92981	intron	1	chr2R	14530268	14545584	-	intron	SP2637	FBgn0034371	SP2637-RC	FBtr0301861
chr2R	15157827	15158989	tinman-late_316	83.86	chr2R	15158419	5.75089	intergenic	-4812	chr2R	15163231	15163657	+	exon	rib	FBgn0003254	rib-RA	FBtr0086512
chr2R	15159178	15159943	tinman-late_317	54.93	chr2R	15159526	4.50504	intergenic	-3705	chr2R	15163231	15163657	+	exon	rib	FBgn0003254	rib-RA	FBtr0086512
chr2R	15162971	15163666	tinman-late_318	59.21	chr2R	15163354	4.70855	five_prime_UTR	0	chr2R	15163231	15163657	+	five_prime_UTR	rib	FBgn0003254	rib-RA	FBtr0086512
chr2R	15259349	15260119	tinman-late_319	54.8	chr2R	15259698	4.49864	intron	1	chr2R	15258126	15260495	-	intron	CG9416	FBgn0034438	CG9416-RA	FBtr0086555
chr2R	15338314	15338938	tinman-late_320	51.17	chr2R	15338626	4.31848	intron	1	chr2R	15336228	15338962	-	intron	betaTub56D	FBgn0003887	betaTub56D-RD	FBtr0086539
chr2R	15724063	15725138	tinman-late_321	62.64	chr2R	15724497	4.86607	intergenic	4024	chr2R	15714410	15720473	+	exon	Toll-7	FBgn0034476	Toll-7-RA	FBtr0086336
chr2R	15758030	15759427	tinman-late_322	91.77	chr2R	15758855	6.04897	intergenic	2754	chr2R	15755739	15756101	+	exon	Obp56i	FBgn0043532	Obp56i-RA	FBtr0086337
chr2R	15978553	15979177	tinman-late_323	51.7	chr2R	15978865	4.34559	intergenic	-20151	chr2R	15999016	16004437	+	exon	18w	FBgn0004364	18w-RA	FBtr0086309
chr2R	15985852	15986859	tinman-late_324	80.12	chr2R	15986358	5.60444	intergenic	-12658	chr2R	15999016	16004437	+	exon	18w	FBgn0004364	18w-RA	FBtr0086309
chr2R	15989951	15991631	tinman-late_325	97.7	chr2R	15990740	6.26393	intergenic	-8276	chr2R	15999016	16004437	+	exon	18w	FBgn0004364	18w-RA	FBtr0086309
chr2R	15993735	15994890	tinman-late_326	91.6	chr2R	15994430	6.04287	intergenic	-4586	chr2R	15999016	16004437	+	exon	18w	FBgn0004364	18w-RA	FBtr0086309
chr2R	16554779	16556195	tinman-late_327	135.25	chr2R	16555424	7.48686	three_prime_UTR	0	chr2R	16554924	16555787	-	three_prime_UTR	exu	FBgn0000615	exu-RD	FBtr0302285
chr2R	16725411	16727006	tinman-late_328	150.49	chr2R	16726282	7.93124	intergenic	-2713	chr2R	16723175	16723569	-	exon	insc	FBgn0011674	insc-RA	FBtr0071562
chr2R	16801562	16802607	tinman-late_329	57.7	chr2R	16801980	4.63747	intergenic	-2305	chr2R	16804285	16804922	+	exon	Rx	FBgn0020617	Rx-RA	FBtr0071518
chr2R	16830369	16831709	tinman-late_330	68.18	chr2R	16831282	5.11107	intergenic	-251	chr2R	16831533	16831661	+	exon	Act57B	FBgn0000044	Act57B-RA	FBtr0071519
chr2R	16883994	16886802	tinman-late_331	165.21	chr2R	16885784	8.33876	intron	1	chr2R	16884434	16888516	+	intron	CG10543	FBgn0034570	CG10543-RB	FBtr0071523
chr2R	16915239	16916485	tinman-late_332	98.43	chr2R	16915840	6.28972	intergenic	2249	chr2R	16913321	16913591	+	exon	CG9350	FBgn0034576	CG9350-RA	FBtr0071530
chr2R	16933943	16935608	tinman-late_333	180.09	chr2R	16934716	8.7316	intergenic	3391	chr2R	16938107	16942207	-	exon	shg	FBgn0003391	shg-RA	FBtr0071546
chr2R	17045562	17046232	tinman-late_334	52.97	chr2R	17045920	4.40869	intron	1	chr2R	17044803	17047933	-	intron	CG30389	FBgn0050389	CG30389-RA	FBtr0071632
chr2R	17411953	17413580	tinman-late_335	180.61	chr2R	17412891	8.74512	intron	1	chr2R	17410748	17442334	+	intron	Egfr	FBgn0003731	Egfr-RA	FBtr0071653
chr2R	17431418	17433666	tinman-late_336	144.27	chr2R	17432078	7.75305	intron	1	chr2R	17410748	17442334	+	intron	Egfr	FBgn0003731	Egfr-RA	FBtr0071653
chr2R	17533167	17535032	tinman-late_337	110.94	chr2R	17533759	6.71947	five_prime_UTR	0	chr2R	17533683	17533996	+	five_prime_UTR	CG10082	FBgn0034644	CG10082-RA	FBtr0071661
chr2R	17756453	17757916	tinman-late_338	147.83	chr2R	17757249	7.85553	intergenic	-2288	chr2R	17759537	17760199	+	exon	Fili	FBgn0085397	Fili-RC	FBtr0112593
chr2R	17760665	17762210	tinman-late_339	146.49	chr2R	17761404	7.8172	intron	1	chr2R	17760200	17809021	+	intron	Fili	FBgn0085397	Fili-RC	FBtr0112593
chr2R	17771471	17772691	tinman-late_340	83.84	chr2R	17772099	5.74997	intron	1	chr2R	17760200	17809021	+	intron	Fili	FBgn0085397	Fili-RC	FBtr0112593
chr2R	18157482	18158631	tinman-late_341	64.97	chr2R	18158033	4.97026	intron	2	chr2R	18150949	18168171	+	intron	dve	FBgn0020307	dve-RA	FBtr0071775
chr2R	18295508	18296132	tinman-late_342	50.4	chr2R	18295820	4.27975	three_prime_UTR	0	chr2R	18295313	18295877	+	three_prime_UTR	CG6044	FBgn0034725	CG6044-RA	FBtr0071823
chr2R	18397395	18399464	tinman-late_343	152.84	chr2R	18398143	7.99785	intron	11	chr2R	18387242	18422349	-	intron	px	FBgn0003175	px-RB	FBtr0112820
chr2R	18400990	18402141	tinman-late_344	107.15	chr2R	18401549	6.59237	intron	11	chr2R	18387242	18422349	-	intron	px	FBgn0003175	px-RB	FBtr0112820
chr2R	18568639	18569724	tinman-late_345	66.05	chr2R	18569225	5.01797	intergenic	3805	chr2R	18573030	18576478	-	exon	ppa	FBgn0020257	ppa-RA	FBtr0071924
chr2R	18577017	18577712	tinman-late_346	55.02	chr2R	18577357	4.50906	intergenic	-879	chr2R	18573030	18576478	-	exon	ppa	FBgn0020257	ppa-RA	FBtr0071924
chr2R	18578901	18579998	tinman-late_347	72.31	chr2R	18579576	5.28638	intergenic	453	chr2R	18580029	18582817	-	exon	robo	FBgn0005631	robo-RA	FBtr0071922
chr2R	18824028	18824688	tinman-late_348	58	chr2R	18824340	4.65194	five_prime_UTR	0	chr2R	18824036	18824453	-	five_prime_UTR	CG3800	FBgn0034802	CG3800-RA	FBtr0071994
chr2R	18936850	18938308	tinman-late_349	89.35	chr2R	18937667	5.95912	intergenic	1818	chr2R	18935350	18935849	+	exon	twi	FBgn0003900	twi-RA	FBtr0071953
chr2R	18981010	18983039	tinman-late_350	208.19	chr2R	18982272	9.43014	intergenic	-487	chr2R	18981234	18981785	-	exon	CG9876	FBgn0034821	CG9876-RA	FBtr0071979
chr2R	19076153	19078489	tinman-late_351	274.44	chr2R	19077073	10.904	intron	2	chr2R	19063810	19078647	-	intron	CG34371	FBgn0085400	CG34371-RA	FBtr0112596
chr2R	19457733	19459603	tinman-late_352	94.82	chr2R	19458626	6.16039	intron	1	chr2R	19455916	19484414	+	intron	apt	FBgn0015903	apt-RC	FBtr0072069
chr2R	19468291	19469066	tinman-late_353	53.85	chr2R	19468641	4.45196	intron	1	chr2R	19452574	19468837	+	intron	apt	FBgn0015903	apt-RD	FBtr0072067
chr2R	19480674	19482552	tinman-late_354	146.34	chr2R	19481472	7.81264	intron	2	chr2R	19471499	19484414	+	intron	apt	FBgn0015903	apt-RE	FBtr0072068
chr2R	19533606	19534230	tinman-late_355	50.49	chr2R	19533918	4.28417	intron	5	chr2R	19530796	19535211	+	intron	retn	FBgn0004795	retn-RA	FBtr0072072
chr2R	19771337	19772531	tinman-late_356	82.71	chr2R	19772122	5.70627	intergenic	-287	chr2R	19771559	19771835	-	exon	PHDP	FBgn0025334	PHDP-RA	FBtr0072224
chr2R	20196608	20197265	tinman-late_357	52.91	chr2R	20196920	4.40585	intron	1	chr2R	20193662	20198244	+	intron	betaTub60D	FBgn0003888	betaTub60D-RA	FBtr0072270
chr2R	20700884	20702150	tinman-late_358	80.9	chr2R	20701418	5.63509	intergenic	-935	chr2R	20702353	20703090	+	exon	Dll	FBgn0000157	Dll-RA	FBtr0072379
chr2R	20770231	20770855	tinman-late_359	51.31	chr2R	20770543	4.32591	intron	2	chr2R	20770543	20770599	+	intron	NKAIN	FBgn0085442	NKAIN-RJ	FBtr0301851
chr2R	20948821	20949613	tinman-late_360	52.16	chr2R	20949133	4.36819	intergenic	-369	chr2R	20949502	20949725	+	exon	gsb	FBgn0001148	gsb-RA	FBtr0072444
chr3L	39736	40986	tinman-late_361	130.39	chr3L	40414	7.33973	intergenic	14098	chr3L	26030	26316	+	exon	mthl8	FBgn0052475	mthl8-RA	FBtr0072462
chr3L	130409	131507	tinman-late_362	86.55	chr3L	130871	5.85377	intron	1	chr3L	129889	141769	+	intron	Pk61C	FBgn0020386	Pk61C-RI	FBtr0302599
chr3L	270266	272570	tinman-late_363	233.74	chr3L	271584	10.0237	intergenic	-56	chr3L	271640	271791	+	exon	miple2	FBgn0029002	miple2-RA	FBtr0072506
chr3L	320237	322083	tinman-late_364	126.97	chr3L	321255	7.23436	three_prime_UTR	0	chr3L	321232	321363	-	three_prime_UTR	CG32344	FBgn0052344	CG32344-RA	FBtr0072576
chr3L	377699	378323	tinman-late_365	50.95	chr3L	378011	4.30749	intergenic	-695	chr3L	376419	377316	-	exon	trh	FBgn0003749	trh-RA	FBtr0072567
chr3L	542924	543904	tinman-late_366	59.35	chr3L	543552	4.71497	intron	1	chr3L	543278	547481	+	intron	hipk	FBgn0035142	hipk-RB	FBtr0072551
chr3L	613703	614834	tinman-late_367	90.93	chr3L	614223	6.01815	intergenic	2147	chr3L	616370	616494	-	exon	CG42719	FBgn0261636	CG42719-RA	FBtr0303002
chr3L	634604	635263	tinman-late_368	51.6	chr3L	634916	4.34012	intergenic	-7343	chr3L	642259	642281	+	exon	ban	FBgn0064191	ban-RA	FBtr0091536
chr3L	639740	640819	tinman-late_369	62.41	chr3L	640096	4.85569	intergenic	-2163	chr3L	642259	642281	+	exon	ban	FBgn0064191	ban-RA	FBtr0091536
chr3L	640820	641261	tinman-late_370	58.23	chr3L	640887	4.66272	intergenic	-1372	chr3L	642259	642281	+	exon	ban	FBgn0064191	ban-RA	FBtr0091536
chr3L	682103	682727	tinman-late_371	50.48	chr3L	682415	4.28372	intergenic	-222	chr3L	681857	682193	-	exon	CG3386	FBgn0035152	CG3386-RA	FBtr0072611
chr3L	723678	724706	tinman-late_372	81.37	chr3L	724275	5.6538	intergenic	-12425	chr3L	711747	711850	-	exon	CG13896	FBgn0035159	CG13896-RB	FBtr0290220
chr3L	724707	727464	tinman-late_373	133.62	chr3L	726620	7.4378	intergenic	11057	chr3L	737677	738732	-	exon	CG13897	FBgn0035160	CG13897-RA	FBtr0072601
chr3L	748311	749546	tinman-late_374	101.69	chr3L	748876	6.40446	intergenic	-530	chr3L	749406	750227	+	exon	emc	FBgn0000575	emc-RA	FBtr0072578
chr3L	750779	751403	tinman-late_375	53.6	chr3L	751091	4.43984	intron	1	chr3L	750228	752271	+	intron	emc	FBgn0000575	emc-RA	FBtr0072578
chr3L	762431	763618	tinman-late_376	99.82	chr3L	763028	6.33899	intergenic	9523	chr3L	752272	753505	+	exon	emc	FBgn0000575	emc-RA	FBtr0072578
chr3L	1167073	1167912	tinman-late_377	56.89	chr3L	1167427	4.59938	intron	2	chr3L	1143930	1172757	-	intron	bab2	FBgn0025525	bab2-RA	FBtr0072639
chr3L	1349333	1349957	tinman-late_378	50.6	chr3L	1349645	4.29	intron	1	chr3L	1346451	1350371	-	intron	Ptp61F	FBgn0003138	Ptp61F-RB	FBtr0072717
chr3L	1363204	1364716	tinman-late_379	95.58	chr3L	1364051	6.18802	intron	1	chr3L	1346451	1424790	-	intron	Ptp61F	FBgn0003138	Ptp61F-RC	FBtr0072716
chr3L	1430681	1431991	tinman-late_380	93.27	chr3L	1431267	6.10399	intergenic	1816	chr3L	1433083	1433370	-	exon	SA-2	FBgn0043865	SA-2-RD	FBtr0301789
chr3L	1517506	1518496	tinman-late_381	64.15	chr3L	1517850	4.93404	intron	1	chr3L	1517756	1517986	+	intron	Psa	FBgn0261243	Psa-RC	FBtr0072699
chr3L	1538434	1539058	tinman-late_382	59.72	chr3L	1538746	4.73213	exon	0	chr3L	1538720	1539132	+	exon	CG7852	FBgn0035229	CG7852-RA	FBtr0072735
chr3L	1746081	1746749	tinman-late_383	51.48	chr3L	1746437	4.33444	intergenic	-473	chr3L	1746910	1748089	+	exon	CG13921	FBgn0035267	CG13921-RA	FBtr0072772
chr3L	1746750	1747156	tinman-late_384	52.61	chr3L	1746844	4.39109	intergenic	-66	chr3L	1746910	1748089	+	exon	CG13921	FBgn0035267	CG13921-RA	FBtr0072772
chr3L	2468166	2469450	tinman-late_385	67.67	chr3L	2468839	5.08887	intron	1	chr3L	2467270	2484563	+	intron	CG33232	FBgn0035347	CG33232-RD	FBtr0100539
chr3L	2570186	2570998	tinman-late_386	74.88	chr3L	2570618	5.39325	intron	3	chr3L	2567815	2579454	-	intron	msn	FBgn0010909	msn-RC	FBtr0072959
chr3L	2852317	2853202	tinman-late_387	59.93	chr3L	2852629	4.74223	intron	2	chr3L	2851697	2869448	-	intron	CG9973	FBgn0035378	CG9973-RB	FBtr0113128
chr3L	2867922	2869515	tinman-late_388	188.21	chr3L	2868735	8.93902	intron	2	chr3L	2851697	2869448	-	intron	CG9973	FBgn0035378	CG9973-RB	FBtr0113128
chr3L	3060387	3061134	tinman-late_389	54.39	chr3L	3060747	4.47881	intron	1	chr3L	3058125	3070161	-	intron	CG32486	FBgn0052486	CG32486-RD	FBtr0073004
chr3L	3071376	3072000	tinman-late_390	51.04	chr3L	3071688	4.31187	intron	2	chr3L	3071308	3073080	+	intron	CG11486	FBgn0035397	CG11486-RH	FBtr0073003
chr3L	3391657	3393059	tinman-late_391	75.76	chr3L	3392405	5.42919	intergenic	8732	chr3L	3401137	3404921	-	exon	sty	FBgn0014388	sty-RC	FBtr0073145
chr3L	3408497	3411171	tinman-late_392	138.46	chr3L	3410227	7.58262	intron	1	chr3L	3404922	3424424	-	intron	sty	FBgn0014388	sty-RC	FBtr0073145
chr3L	3844955	3846919	tinman-late_393	287.52	chr3L	3846037	11.1723	intergenic	-116	chr3L	3846153	3846747	+	exon	Awh	FBgn0013751	Awh-RA	FBtr0073155
chr3L	3861588	3862674	tinman-late_394	99.14	chr3L	3862045	6.31481	intergenic	348	chr3L	3860891	3861697	+	exon	Awh	FBgn0013751	Awh-RB	FBtr0073156
chr3L	3878417	3879978	tinman-late_395	138.83	chr3L	3879149	7.59352	intergenic	-13425	chr3L	3892574	3892989	+	exon	Fie	FBgn0026592	Fie-RA	FBtr0073157
chr3L	4251971	4253360	tinman-late_396	155.1	chr3L	4252501	8.06113	intron	2	chr3L	4251841	4253026	-	intron	ago	FBgn0041171	ago-RB	FBtr0073246
chr3L	4613584	4614551	tinman-late_397	66.02	chr3L	4614158	5.01673	intron	2	chr3L	4612890	4625209	-	intron	Src64B	FBgn0003501	Src64B-RB	FBtr0073321
chr3L	4622322	4626237	tinman-late_398	122.23	chr3L	4623183	7.08592	intron	2	chr3L	4612890	4625209	-	intron	Src64B	FBgn0003501	Src64B-RE	FBtr0100507
chr3L	4633131	4634039	tinman-late_399	80.12	chr3L	4633576	5.60422	intergenic	860	chr3L	4634436	4634789	-	exon	CG13716	FBgn0035563	CG13716-RA	FBtr0073319
chr3L	4975880	4976720	tinman-late_400	57.83	chr3L	4976309	4.64403	intergenic	-137	chr3L	4975818	4976172	-	exon	Con	FBgn0005775	Con-RA	FBtr0073375
chr3L	5646912	5649769	tinman-late_401	190.53	chr3L	5648835	8.99738	intron	1	chr3L	5648147	5649418	+	intron	lin-28	FBgn0035626	lin-28-RA	FBtr0077090
chr3L	5809495	5811234	tinman-late_402	63.56	chr3L	5810348	4.90735	intron	4	chr3L	5809801	5810634	-	intron	vn	FBgn0003984	vn-RC	FBtr0300010
chr3L	5959899	5961099	tinman-late_403	94.36	chr3L	5960389	6.14377	intergenic	252	chr3L	5960641	5961693	-	exon	CG10479	FBgn0035656	CG10479-RA	FBtr0077070
chr3L	5968262	5970440	tinman-late_404	242.09	chr3L	5969495	10.2104	intergenic	-390	chr3L	5968745	5969105	-	exon	CG10479	FBgn0035656	CG10479-RA	FBtr0077070
chr3L	5971705	5973028	tinman-late_405	74.02	chr3L	5972244	5.35762	intergenic	-3139	chr3L	5968745	5969105	-	exon	CG10479	FBgn0035656	CG10479-RA	FBtr0077070
chr3L	5973243	5974271	tinman-late_406	61.73	chr3L	5973739	4.825	intergenic	-4634	chr3L	5968745	5969105	-	exon	CG10479	FBgn0035656	CG10479-RA	FBtr0077070
chr3L	5981022	5982179	tinman-late_407	56.56	chr3L	5981580	4.58338	intergenic	-8734	chr3L	5990314	5990753	+	exon	CG32406	FBgn0052406	CG32406-RA	FBtr0077037
chr3L	6181678	6182302	tinman-late_408	56.39	chr3L	6181990	4.57546	exon	0	chr3L	6181134	6182201	-	exon	D19A	FBgn0022935	D19A-RA	FBtr0077016
chr3L	6185631	6186429	tinman-late_409	52.65	chr3L	6186117	4.39307	five_prime_UTR	0	chr3L	6186083	6186286	-	five_prime_UTR	CG13298	FBgn0035692	CG13298-RA	FBtr0077015
chr3L	6208786	6209873	tinman-late_410	83.52	chr3L	6209330	5.7377	intron	2	chr3L	6208820	6210202	-	intron	LanA	FBgn0002526	LanA-RA	FBtr0077014
chr3L	6210435	6211141	tinman-late_411	55	chr3L	6210785	4.50823	exon	0	chr3L	6210694	6211084	-	exon	LanA	FBgn0002526	LanA-RA	FBtr0077014
chr3L	6329577	6331448	tinman-late_412	160.18	chr3L	6330378	8.2017	intergenic	-4382	chr3L	6325570	6325996	-	exon	CG13300	FBgn0035699	CG13300-RA	FBtr0077007
chr3L	6392662	6393984	tinman-late_413	118.74	chr3L	6393399	6.97468	intergenic	49470	chr3L	6343376	6343929	+	exon	Sfp65A	FBgn0259969	Sfp65A-RA	FBtr0300314
chr3L	6450198	6450979	tinman-late_414	54.69	chr3L	6450556	4.49319	intergenic	-4210	chr3L	6454766	6455269	+	exon	CG14910	FBgn0035700	CG14910-RA	FBtr0076965
chr3L	6539303	6540030	tinman-late_415	58.38	chr3L	6539718	4.66994	intron	5	chr3L	6539453	6540348	+	intron	sfl	FBgn0020251	sfl-RA	FBtr0076968
chr3L	6971578	6972639	tinman-late_416	66.76	chr3L	6971924	5.04921	intron	1	chr3L	6967574	6972617	-	intron	G-ialpha65A	FBgn0001104	G-ialpha65A-RA	FBtr0076934
chr3L	7363126	7364075	tinman-late_417	52.15	chr3L	7363763	4.36783	intron	1	chr3L	7363651	7364806	+	intron	akirin	FBgn0082598	akirin-RC	FBtr0302543
chr3L	7521701	7522325	tinman-late_418	54.47	chr3L	7522013	4.48256	five_prime_UTR	0	chr3L	7521904	7522286	+	five_prime_UTR	lqf	FBgn0028582	lqf-RB	FBtr0076794
chr3L	8449177	8449995	tinman-late_419	72.86	chr3L	8449557	5.30937	intron	2	chr3L	8445229	8455071	+	intron	Gug	FBgn0010825	Gug-RD	FBtr0076619
chr3L	8997471	8999175	tinman-late_420	252.45	chr3L	8998276	10.4374	intergenic	-22	chr3L	8998298	8998508	+	exon	Doc3	FBgn0035954	Doc3-RA	FBtr0076521
chr3L	9012287	9013009	tinman-late_421	75.76	chr3L	9012599	5.429	intron	2	chr3L	9012284	9012764	-	intron	Doc2	FBgn0035956	Doc2-RB	FBtr0100367
chr3L	9014921	9015825	tinman-late_422	68.46	chr3L	9015325	5.12287	intergenic	-1816	chr3L	9013052	9013509	-	exon	Doc2	FBgn0035956	Doc2-RB	FBtr0100367
chr3L	9022729	9023555	tinman-late_423	55.89	chr3L	9023243	4.5513	intergenic	-9734	chr3L	9013052	9013509	-	exon	Doc2	FBgn0035956	Doc2-RB	FBtr0100367
chr3L	9023780	9024516	tinman-late_424	55.05	chr3L	9024167	4.51068	intergenic	-10310	chr3L	9034477	9034730	+	exon	Doc1	FBgn0028789	Doc1-RA	FBtr0076522
chr3L	9033483	9035825	tinman-late_425	171.25	chr3L	9034341	8.50032	intergenic	-136	chr3L	9034477	9034730	+	exon	Doc1	FBgn0028789	Doc1-RA	FBtr0076522
chr3L	9202563	9203541	tinman-late_426	72.75	chr3L	9203017	5.30489	intergenic	-1064	chr3L	9201073	9201953	-	exon	CG4484	FBgn0035968	CG4484-RA	FBtr0076503
chr3L	9607405	9609731	tinman-late_427	257.82	chr3L	9608750	10.5532	intron	1	chr3L	9608073	9610153	+	intron	LanB2	FBgn0002528	LanB2-RA	FBtr0076382
chr3L	9843232	9844256	tinman-late_428	54.17	chr3L	9843944	4.46791	intron	1	chr3L	9838540	9847764	-	intron	Gap1	FBgn0004390	Gap1-RB	FBtr0076368
chr3L	9846941	9848218	tinman-late_429	128.81	chr3L	9847554	7.29129	intron	1	chr3L	9838540	9847764	-	intron	Gap1	FBgn0004390	Gap1-RB	FBtr0076368
chr3L	10280145	10281038	tinman-late_430	68.14	chr3L	10280582	5.10921	intergenic	12858	chr3L	10267512	10267724	+	exon	Or67d	FBgn0036080	Or67d-RA	FBtr0076297
chr3L	10314806	10315749	tinman-late_431	67.66	chr3L	10315265	5.08855	intergenic	2298	chr3L	10312946	10312967	+	exon	mir-276b	FBgn0067716	mir-276b-RA	FBtr0091563
chr3L	10317702	10318828	tinman-late_432	81.23	chr3L	10318219	5.64826	intergenic	5252	chr3L	10312946	10312967	+	exon	mir-276b	FBgn0067716	mir-276b-RA	FBtr0091563
chr3L	10547473	10548851	tinman-late_433	140.66	chr3L	10548284	7.64765	intron	2	chr3L	10511407	10561228	+	intron	CG32062	FBgn0052062	CG32062-RB	FBtr0076289
chr3L	10840674	10842624	tinman-late_434	120.75	chr3L	10841451	7.03885	intron	1	chr3L	10828846	10863140	+	intron	tna	FBgn0026160	tna-RC	FBtr0112923
chr3L	10842648	10843796	tinman-late_435	98.03	chr3L	10843194	6.2757	intron	1	chr3L	10828846	10863140	+	intron	tna	FBgn0026160	tna-RC	FBtr0112923
chr3L	10843797	10845283	tinman-late_436	165.54	chr3L	10844388	8.3477	intron	1	chr3L	10828846	10863140	+	intron	tna	FBgn0026160	tna-RC	FBtr0112923
chr3L	10845287	10846278	tinman-late_437	71.5	chr3L	10845772	5.25251	intron	1	chr3L	10828846	10863140	+	intron	tna	FBgn0026160	tna-RC	FBtr0112923
chr3L	10848286	10848951	tinman-late_438	54.89	chr3L	10848598	4.50298	intron	1	chr3L	10828846	10863140	+	intron	tna	FBgn0026160	tna-RC	FBtr0112923
chr3L	10850174	10851191	tinman-late_439	77.12	chr3L	10850615	5.48415	intron	1	chr3L	10828846	10863140	+	intron	tna	FBgn0026160	tna-RC	FBtr0112923
chr3L	10852984	10853861	tinman-late_440	72.74	chr3L	10853437	5.30469	intron	1	chr3L	10852155	10863140	+	intron	tna	FBgn0026160	tna-RD	FBtr0301658
chr3L	11369476	11370137	tinman-late_441	51.19	chr3L	11369825	4.31973	intergenic	-11840	chr3L	11357709	11357985	-	exon	CG6163	FBgn0036155	CG6163-RA	FBtr0076181
chr3L	11399337	11400206	tinman-late_442	54.82	chr3L	11399727	4.49951	intergenic	10981	chr3L	11387871	11388746	+	exon	CG11726	FBgn0036156	CG11726-RA	FBtr0076172
chr3L	11407772	11408566	tinman-late_443	56.07	chr3L	11408163	4.56001	intergenic	-10087	chr3L	11418250	11418789	+	exon	CG7560	FBgn0036157	CG7560-RA	FBtr0076173
chr3L	11410663	11411926	tinman-late_444	152.98	chr3L	11411249	8.00176	intergenic	-7001	chr3L	11418250	11418789	+	exon	CG7560	FBgn0036157	CG7560-RA	FBtr0076173
chr3L	11417330	11418110	tinman-late_445	58.02	chr3L	11417763	4.65298	intergenic	-487	chr3L	11418250	11418789	+	exon	CG7560	FBgn0036157	CG7560-RA	FBtr0076173
chr3L	11546217	11547160	tinman-late_446	68.63	chr3L	11546677	5.13037	intron	1	chr3L	11520443	11551371	-	intron	Mob2	FBgn0259481	Mob2-RD	FBtr0089331
chr3L	11696400	11697314	tinman-late_447	64.82	chr3L	11696852	4.96389	intron	2	chr3L	11694872	11700404	-	intron	CG11658	FBgn0036196	CG11658-RA	FBtr0076124
chr3L	12460529	12461931	tinman-late_448	178.04	chr3L	12461161	8.67845	intergenic	-40	chr3L	12460586	12461121	-	exon	eyg	FBgn0000625	eyg-RA	FBtr0075979
chr3L	12469782	12470636	tinman-late_449	64.1	chr3L	12470324	4.93153	exon	0	chr3L	12469550	12470377	-	exon	CG10663	FBgn0036287	CG10663-RB	FBtr0113167
chr3L	12572806	12573993	tinman-late_450	119.98	chr3L	12573353	7.01446	intergenic	-421	chr3L	12573774	12574253	+	exon	ara	FBgn0015904	ara-RA	FBtr0075908
chr3L	12598713	12600716	tinman-late_451	245.46	chr3L	12599615	10.2849	intergenic	-3611	chr3L	12603226	12603919	+	exon	caup	FBgn0015919	caup-RA	FBtr0075909
chr3L	12600855	12602061	tinman-late_452	135.25	chr3L	12601344	7.48691	intergenic	-1882	chr3L	12603226	12603919	+	exon	caup	FBgn0015919	caup-RA	FBtr0075909
chr3L	12602062	12603508	tinman-late_453	116.55	chr3L	12602741	6.90404	intergenic	-485	chr3L	12603226	12603919	+	exon	caup	FBgn0015919	caup-RA	FBtr0075909
chr3L	12685742	12687488	tinman-late_454	164.38	chr3L	12686479	8.31616	intergenic	-369	chr3L	12686848	12687453	+	exon	mirr	FBgn0014343	mirr-RA	FBtr0075911
chr3L	12707287	12708387	tinman-late_455	99.2	chr3L	12707743	6.31693	intergenic	4500	chr3L	12701083	12703243	+	exon	mirr	FBgn0014343	mirr-RA	FBtr0075911
chr3L	12989888	12990512	tinman-late_456	54.83	chr3L	12990200	4.50014	exon	0	chr3L	12988235	12990518	+	exon	CG11262	FBgn0036329	CG11262-RA	FBtr0075872
chr3L	13051379	13052579	tinman-late_457	126.57	chr3L	13052061	7.22207	intergenic	1561	chr3L	13053622	13053769	-	exon	CG14115	FBgn0036343	CG14115-RA	FBtr0075893
chr3L	13090525	13091483	tinman-late_458	73.36	chr3L	13090989	5.33019	intergenic	-7920	chr3L	13081679	13083069	-	exon	CG11251	FBgn0036346	CG11251-RA	FBtr0075891
chr3L	13106058	13107718	tinman-late_459	135.89	chr3L	13106873	7.50622	intergenic	-500	chr3L	13107373	13107846	+	exon	trn	FBgn0010452	trn-RA	FBtr0075890
chr3L	13146366	13147517	tinman-late_460	72.78	chr3L	13146826	5.30598	intergenic	16660	chr3L	13130019	13130166	+	exon	CG33262	FBgn0053262	CG33262-RB	FBtr0302393
chr3L	13282662	13283846	tinman-late_461	78.23	chr3L	13283203	5.52917	intergenic	6553	chr3L	13289756	13289960	-	exon	Sfp70A4	FBgn0259970	Sfp70A4-RA	FBtr0300316
chr3L	13855563	13857541	tinman-late_462	174.96	chr3L	13856707	8.59807	intron	2	chr3L	13855254	13858416	-	intron	CG8745	FBgn0036381	CG8745-RA	FBtr0075801
chr3L	13907168	13908571	tinman-late_463	130.8	chr3L	13907981	7.35237	intron	1	chr3L	13907626	13912290	-	intron	Rgl	FBgn0026376	Rgl-RA	FBtr0075793
chr3L	13912609	13913690	tinman-late_464	78.5	chr3L	13913249	5.53988	intron	2	chr3L	13903686	13914798	-	intron	Rgl	FBgn0026376	Rgl-RD	FBtr0075795
chr3L	13958055	13959018	tinman-late_465	73.74	chr3L	13958496	5.34624	intron	1	chr3L	13958493	13958623	+	intron	ssp2	FBgn0036389	ssp2-RA	FBtr0075759
chr3L	14043645	14044907	tinman-late_466	100.04	chr3L	14044334	6.34671	five_prime_UTR	0	chr3L	14044311	14044435	+	five_prime_UTR	CG6833	FBgn0036405	CG6833-RA	FBtr0075774
chr3L	14124690	14125468	tinman-late_467	61.69	chr3L	14125114	4.82309	intergenic	-690	chr3L	14124238	14124424	-	exon	Sox21b	FBgn0042630	Sox21b-RA	FBtr0075747
chr3L	14156908	14157713	tinman-late_468	53.39	chr3L	14157270	4.42954	intergenic	11431	chr3L	14168701	14171592	-	exon	D	FBgn0000411	D-RA	FBtr0075746
chr3L	14170158	14171560	tinman-late_469	90.14	chr3L	14170897	5.98862	five_prime_UTR	0	chr3L	14170439	14171592	-	five_prime_UTR	D	FBgn0000411	D-RA	FBtr0075746
chr3L	14185440	14186235	tinman-late_470	64.09	chr3L	14185810	4.93122	intron	1	chr3L	14184692	14193044	+	intron	nuf	FBgn0013718	nuf-RC	FBtr0100039
chr3L	14280671	14281865	tinman-late_471	72.27	chr3L	14281445	5.28498	intron	1	chr3L	14268827	14297996	+	intron	fz	FBgn0001085	fz-RA	FBtr0075743
chr3L	14338870	14341641	tinman-late_472	450.83	chr3L	14340309	14.1039	intron	4	chr3L	14310438	14359847	+	intron	fz	FBgn0001085	fz-RA	FBtr0075743
chr3L	14445625	14446546	tinman-late_473	62.78	chr3L	14446092	4.87246	intron	1	chr3L	14410296	14469473	-	intron	bbg	FBgn0087007	bbg-RE	FBtr0273423
chr3L	14544897	14546034	tinman-late_474	86.16	chr3L	14545499	5.83888	intergenic	-1428	chr3L	14543637	14544071	-	exon	CG9238	FBgn0036428	CG9238-RA	FBtr0075723
chr3L	14571666	14572818	tinman-late_475	145.35	chr3L	14572248	7.78419	intergenic	4067	chr3L	14576315	14577197	-	exon	HGTX	FBgn0040318	HGTX-RB	FBtr0114619
chr3L	14592225	14593392	tinman-late_476	159.53	chr3L	14592861	8.18379	intron	1	chr3L	14592045	14593026	-	intron	HGTX	FBgn0040318	HGTX-RB	FBtr0114619
chr3L	14593441	14594378	tinman-late_477	74.49	chr3L	14594000	5.37711	intergenic	-929	chr3L	14593027	14593071	-	exon	HGTX	FBgn0040318	HGTX-RB	FBtr0114619
chr3L	14656194	14658682	tinman-late_478	169.69	chr3L	14657830	8.45898	intron	2	chr3L	14657561	14657935	+	intron	dlp	FBgn0041604	dlp-RA	FBtr0075679
chr3L	14747997	14748962	tinman-late_479	59.78	chr3L	14748371	4.73488	intron	2	chr3L	14747651	14750003	-	intron	CG42507	FBgn0260233	CG42507-RA	FBtr0300641
chr3L	14748963	14750390	tinman-late_480	64.51	chr3L	14749963	4.94989	intron	2	chr3L	14747651	14750003	-	intron	Trl	FBgn0013263	Trl-RB	FBtr0075707
chr3L	14751646	14752472	tinman-late_481	67.24	chr3L	14752061	5.07004	intron	2	chr3L	14750431	14753663	-	intron	Trl	FBgn0013263	Trl-RF	FBtr0075703
chr3L	14772296	14773003	tinman-late_482	52.75	chr3L	14772691	4.39769	intron	1	chr3L	14772123	14779018	-	intron	bmm	FBgn0036449	bmm-RA	FBtr0075699
chr3L	14773492	14774873	tinman-late_483	93.49	chr3L	14774348	6.11193	intron	1	chr3L	14772123	14779018	-	intron	bmm	FBgn0036449	bmm-RA	FBtr0075699
chr3L	14777211	14778433	tinman-late_484	80.81	chr3L	14777662	5.63156	intron	1	chr3L	14772123	14779018	-	intron	bmm	FBgn0036449	bmm-RA	FBtr0075699
chr3L	14956691	14958401	tinman-late_485	233.76	chr3L	14957730	10.0242	intergenic	-4717	chr3L	14962447	14963417	+	exon	Tom	FBgn0026320	Tom-RA	FBtr0075620
chr3L	14958920	14959582	tinman-late_486	54.71	chr3L	14959270	4.49413	intergenic	-3177	chr3L	14962447	14963417	+	exon	Tom	FBgn0026320	Tom-RA	FBtr0075620
chr3L	14960613	14961718	tinman-late_487	84.34	chr3L	14961071	5.76906	intergenic	-1376	chr3L	14962447	14963417	+	exon	Tom	FBgn0026320	Tom-RA	FBtr0075620
chr3L	14964541	14966792	tinman-late_488	212.68	chr3L	14965365	9.53699	intergenic	-404	chr3L	14965769	14966301	+	exon	Brd	FBgn0000216	Brd-RA	FBtr0075621
chr3L	14970244	14970940	tinman-late_489	54.89	chr3L	14970556	4.50279	intergenic	1416	chr3L	14967948	14969140	+	exon	Ocho	FBgn0040296	Ocho-RB	FBtr0299779
chr3L	15087272	15088034	tinman-late_490	57.61	chr3L	15087619	4.63332	five_prime_UTR	0	chr3L	15087569	15087819	-	five_prime_UTR	CG6945	FBgn0036476	CG6945-RA	FBtr0075657
chr3L	15227966	15229100	tinman-late_491	79.62	chr3L	15228495	5.58437	intergenic	-246	chr3L	15228741	15235932	+	exon	Tollo	FBgn0029114	Tollo-RA	FBtr0075607
chr3L	15312744	15314886	tinman-late_492	174.98	chr3L	15313703	8.59876	intergenic	9408	chr3L	15302021	15304295	+	exon	CG7255	FBgn0036493	CG7255-RF	FBtr0100360
chr3L	15340623	15341247	tinman-late_493	52.41	chr3L	15340935	4.38075	intergenic	5624	chr3L	15329800	15335311	+	exon	Toll-6	FBgn0036494	Toll-6-RA	FBtr0075614
chr3L	15655526	15656624	tinman-late_494	83.4	chr3L	15656070	5.73276	intergenic	1167	chr3L	15654721	15654903	+	exon	Eig71Ek	FBgn0014851	Eig71Ek-RA	FBtr0075575
chr3L	15662482	15663272	tinman-late_495	61.7	chr3L	15662854	4.82323	intergenic	7951	chr3L	15654721	15654903	+	exon	Eig71Ek	FBgn0014851	Eig71Ek-RA	FBtr0075575
chr3L	15667442	15670128	tinman-late_496	165.28	chr3L	15668604	8.34049	intergenic	-2729	chr3L	15671333	15671637	+	exon	CG7304	FBgn0036527	CG7304-RA	FBtr0075576
chr3L	15683647	15684735	tinman-late_497	85.85	chr3L	15684144	5.82716	intron	1	chr3L	15682549	15684761	-	intron	CG34451	FBgn0085480	CG34451-RA	FBtr0112757
chr3L	15692498	15693858	tinman-late_498	98.83	chr3L	15693003	6.30379	intergenic	-54	chr3L	15692302	15692949	-	exon	comm2	FBgn0041160	comm2-RA	FBtr0075580
chr3L	15693859	15695468	tinman-late_499	179.32	chr3L	15694734	8.71176	intergenic	-1785	chr3L	15692302	15692949	-	exon	comm2	FBgn0041160	comm2-RA	FBtr0075580
chr3L	15702973	15703749	tinman-late_500	73.23	chr3L	15703325	5.32499	intergenic	-6309	chr3L	15709634	15709740	+	exon	CG42571	FBgn0260777	CG42571-RA	FBtr0301332
chr3L	15706398	15707133	tinman-late_501	53.8	chr3L	15706738	4.44952	intergenic	-2896	chr3L	15709634	15709740	+	exon	CG42571	FBgn0260777	CG42571-RA	FBtr0301332
chr3L	15721718	15723089	tinman-late_502	120.29	chr3L	15722329	7.02419	intergenic	-675	chr3L	15720797	15721654	-	exon	comm	FBgn0010105	comm-RA	FBtr0075579
chr3L	15740531	15741995	tinman-late_503	190.24	chr3L	15741386	8.99005	intergenic	-19732	chr3L	15720797	15721654	-	exon	comm	FBgn0010105	comm-RA	FBtr0075579
chr3L	16036314	16038080	tinman-late_504	82.79	chr3L	16036872	5.70929	intron	1	chr3L	16033166	16039584	-	intron	th	FBgn0260635	th-RA	FBtr0075500
chr3L	16038081	16039488	tinman-late_505	61.61	chr3L	16038499	4.81942	intron	1	chr3L	16033166	16039584	-	intron	th	FBgn0260635	th-RA	FBtr0075500
chr3L	16042820	16043444	tinman-late_506	51.1	chr3L	16043132	4.31531	intron	1	chr3L	16033166	16043557	-	intron	th	FBgn0260635	th-RB	FBtr0075499
chr3L	16482741	16483508	tinman-late_507	68.5	chr3L	16483160	5.12495	intron	4	chr3L	16478722	16484609	+	intron	CG33158	FBgn0053158	CG33158-RB	FBtr0075390
chr3L	16483982	16484777	tinman-late_508	55.7	chr3L	16484390	4.54198	intron	4	chr3L	16478722	16484609	+	intron	CG33158	FBgn0053158	CG33158-RB	FBtr0075390
chr3L	16580175	16582497	tinman-late_509	276.01	chr3L	16581574	10.9366	five_prime_UTR	0	chr3L	16581017	16581951	+	five_prime_UTR	l(3)73Ah	FBgn0002283	l(3)73Ah-RA	FBtr0075311
chr3L	16694703	16695327	tinman-late_510	52.01	chr3L	16695015	4.3607	intron	1	chr3L	16687397	16704042	-	intron	Lasp	FBgn0063485	Lasp-RB	FBtr0100145
chr3L	16695328	16696929	tinman-late_511	166.29	chr3L	16696205	8.36772	intron	1	chr3L	16687397	16704042	-	intron	Lasp	FBgn0063485	Lasp-RB	FBtr0100145
chr3L	16760320	16762530	tinman-late_512	255.88	chr3L	16761178	10.5116	intron	1	chr3L	16759641	16766813	+	intron	Nrt	FBgn0004108	Nrt-RB	FBtr0075322
chr3L	17507033	17508013	tinman-late_513	80.47	chr3L	17507596	5.61803	exon	0	chr3L	17507399	17508984	+	exon	CG7564	FBgn0036734	CG7564-RA	FBtr0075175
chr3L	17646332	17647073	tinman-late_514	55.27	chr3L	17646761	4.52143	intron	1	chr3L	17642347	17647091	-	intron	CG32177	FBgn0052177	CG32177-RA	FBtr0075210
chr3L	17749966	17751173	tinman-late_515	123.88	chr3L	17750385	7.13805	intron	1	chr3L	17749926	17757161	-	intron	Msi	FBgn0043025	Msi-RB	FBtr0110846
chr3L	17982066	17983071	tinman-late_516	66.27	chr3L	17982415	5.02758	intron	2	chr3L	17962608	17986007	-	intron	Eip75B	FBgn0000568	Eip75B-RC	FBtr0075149
chr3L	17983072	17983761	tinman-late_517	55.77	chr3L	17983227	4.54562	intron	2	chr3L	17962608	17986007	-	intron	Eip75B	FBgn0000568	Eip75B-RC	FBtr0075149
chr3L	17997049	17999243	tinman-late_518	101.16	chr3L	17997817	6.38608	intron	1	chr3L	17986097	18051336	-	intron	Eip75B	FBgn0000568	Eip75B-RB	FBtr0075148
chr3L	18209548	18210580	tinman-late_519	78.46	chr3L	18209941	5.53845	intergenic	13275	chr3L	18194924	18196666	+	exon	CG7320	FBgn0036782	CG7320-RA	FBtr0075128
chr3L	18228528	18229586	tinman-late_520	83.27	chr3L	18228992	5.72768	intergenic	-16196	chr3L	18245188	18245238	+	exon	CheA75a	FBgn0036783	CheA75a-RA	FBtr0075129
chr3L	18260808	18261946	tinman-late_521	127.53	chr3L	18261402	7.2517	intergenic	15456	chr3L	18245299	18245946	+	exon	CheA75a	FBgn0036783	CheA75a-RA	FBtr0075129
chr3L	18265125	18266194	tinman-late_522	60.9	chr3L	18265622	4.78697	intergenic	19603	chr3L	18285225	18286445	-	exon	CG5103	FBgn0036784	CG5103-RA	FBtr0075132
chr3L	18274050	18275260	tinman-late_523	80.09	chr3L	18274659	5.60335	intergenic	10566	chr3L	18285225	18286445	-	exon	CG5103	FBgn0036784	CG5103-RA	FBtr0075132
chr3L	18339565	18340761	tinman-late_524	121.18	chr3L	18340133	7.05261	intergenic	-42619	chr3L	18295819	18297514	-	exon	grim	FBgn0015946	grim-RA	FBtr0075130
chr3L	18341804	18342591	tinman-late_525	64.09	chr3L	18342177	4.93126	intergenic	-44663	chr3L	18295819	18297514	-	exon	grim	FBgn0015946	grim-RA	FBtr0075130
chr3L	18392769	18394489	tinman-late_526	162.16	chr3L	18393274	8.25593	intergenic	-1771	chr3L	18390653	18391503	-	exon	rpr	FBgn0011706	rpr-RA	FBtr0075120
chr3L	18806847	18807548	tinman-late_527	58.44	chr3L	18807236	4.6725	intergenic	-4724	chr3L	18797124	18802512	-	exon	CG14073	FBgn0036814	CG14073-RB	FBtr0075084
chr3L	19007211	19007898	tinman-late_528	57.86	chr3L	19007559	4.64509	intron	1	chr3L	19004159	19037403	-	intron	nkd	FBgn0002945	nkd-RA	FBtr0075039
chr3L	19035953	19037570	tinman-late_529	78.37	chr3L	19036673	5.53451	intron	1	chr3L	19004159	19037403	-	intron	nkd	FBgn0002945	nkd-RA	FBtr0075039
chr3L	19157427	19158462	tinman-late_530	88.91	chr3L	19157992	5.94273	intron	5	chr3L	19153786	19178767	-	intron	fz2	FBgn0016797	fz2-RD	FBtr0299586
chr3L	19176292	19177505	tinman-late_531	76.68	chr3L	19176713	5.46673	intron	5	chr3L	19153786	19178767	-	intron	fz2	FBgn0016797	fz2-RD	FBtr0299586
chr3L	19648198	19648923	tinman-late_532	51.33	chr3L	19648510	4.32657	intron	3	chr3L	19647016	19649909	-	intron	tey	FBgn0036899	tey-RA	FBtr0074960
chr3L	19888759	19890599	tinman-late_533	82.37	chr3L	19889497	5.69286	intron	4	chr3L	19888139	19889897	-	intron	Su(Tpl)	FBgn0014037	Su(Tpl)-RA	FBtr0074920
chr3L	19891923	19893336	tinman-late_534	121.68	chr3L	19892559	7.06849	intron	1	chr3L	19890514	19902346	-	intron	Su(Tpl)	FBgn0014037	Su(Tpl)-RA	FBtr0074920
chr3L	19900818	19901731	tinman-late_535	59.62	chr3L	19901227	4.72768	intron	1	chr3L	19890514	19902346	-	intron	Su(Tpl)	FBgn0014037	Su(Tpl)-RA	FBtr0074920
chr3L	19999121	20000513	tinman-late_536	107.51	chr3L	19999782	6.60453	intergenic	2076	chr3L	19997517	19997706	+	exon	CG7668	FBgn0036929	CG7668-RA	FBtr0074904
chr3L	20613483	20614445	tinman-late_537	70.99	chr3L	20613991	5.23103	intergenic	-355	chr3L	20612842	20613636	-	exon	knrl	FBgn0001323	knrl-RA	FBtr0078212
chr3L	20614446	20616108	tinman-late_538	260.97	chr3L	20615036	10.6207	intergenic	-1400	chr3L	20612842	20613636	-	exon	knrl	FBgn0001323	knrl-RA	FBtr0078212
chr3L	20626701	20628345	tinman-late_539	114.74	chr3L	20627507	6.84511	intergenic	-2823	chr3L	20630330	20630405	+	exon	CG13251	FBgn0037014	CG13251-RA	FBtr0078243
chr3L	20688135	20689299	tinman-late_540	89.81	chr3L	20688664	5.97626	intergenic	-201	chr3L	20688175	20688463	-	exon	kni	FBgn0001320	kni-RA	FBtr0078283
chr3L	20778014	20778865	tinman-late_541	75.65	chr3L	20778444	5.4247	intron	1	chr3L	20777722	20779128	-	intron	CG11399	FBgn0037021	CG11399-RB	FBtr0078277
chr3L	21000235	21002401	tinman-late_542	135.48	chr3L	21000914	7.49378	intron	3	chr3L	20999902	21005310	-	intron	skd	FBgn0003415	skd-RD	FBtr0078328
chr3L	21018369	21019177	tinman-late_543	52.26	chr3L	21019175	4.47799	intron	1	chr3L	21018649	21020027	-	intron	skd	FBgn0003415	skd-RD	FBtr0078328
chr3L	21019178	21019535	tinman-late_544	54.38	chr3L	21019223	4.2906	intron	1	chr3L	21018649	21020027	-	intron	skd	FBgn0003415	skd-RD	FBtr0078328
chr3L	21019536	21020368	tinman-late_545	68.5	chr3L	21019875	5.12488	intron	1	chr3L	21018649	21020027	-	intron	skd	FBgn0003415	skd-RD	FBtr0078328
chr3L	21426275	21427253	tinman-late_546	64.73	chr3L	21426660	4.96	five_prime_UTR	0	chr3L	21426528	21426801	+	five_prime_UTR	Aef1	FBgn0005694	Aef1-RA	FBtr0078348
chr3L	21445855	21447417	tinman-late_547	139.97	chr3L	21446611	7.62721	intergenic	5376	chr3L	21440656	21441235	+	exon	Syx7	FBgn0086377	Syx7-RA	FBtr0078351
chr3L	21447418	21448053	tinman-late_548	59.19	chr3L	21447741	4.70784	intergenic	6506	chr3L	21440656	21441235	+	exon	Syx7	FBgn0086377	Syx7-RA	FBtr0078351
chr3L	21469614	21470388	tinman-late_549	59.52	chr3L	21469975	4.72316	intergenic	-319	chr3L	21467135	21469656	-	exon	croc	FBgn0014143	croc-RA	FBtr0078395
chr3L	21472571	21473670	tinman-late_550	69.43	chr3L	21473104	5.16451	intergenic	-3448	chr3L	21467135	21469656	-	exon	croc	FBgn0014143	croc-RA	FBtr0078395
chr3L	21663342	21664797	tinman-late_551	119.12	chr3L	21664030	6.98673	intergenic	-1209	chr3L	21665239	21665756	+	exon	CG11249	FBgn0037115	CG11249-RA	FBtr0078429
chr3L	21720932	21722465	tinman-late_552	99.33	chr3L	21721466	6.32156	intron	1	chr3L	21720038	21721550	-	intron	CG11247	FBgn0037120	CG11247-RC	FBtr0113184
chr3L	21800553	21801718	tinman-late_553	95.6	chr3L	21800972	6.18843	intergenic	-831	chr3L	21801803	21801904	+	exon	eg	FBgn0000560	eg-RB	FBtr0078437
chr3L	21871672	21873218	tinman-late_554	224.66	chr3L	21872425	9.81675	intergenic	-285	chr3L	21872710	21873041	+	exon	mub	FBgn0014362	mub-RA	FBtr0078468
chr3L	21873219	21874208	tinman-late_555	61.7	chr3L	21873896	4.82334	intron	1	chr3L	21873042	21900445	+	intron	mub	FBgn0014362	mub-RE	FBtr0301364
chr3L	21947981	21948851	tinman-late_556	62.67	chr3L	21948355	4.86732	five_prime_UTR	0	chr3L	21948211	21948401	+	five_prime_UTR	CG7458	FBgn0037144	CG7458-RA	FBtr0078475
chr3L	22122819	22123567	tinman-late_557	60.33	chr3L	22123212	4.76048	intergenic	-6004	chr3L	22129216	22129909	+	exon	olf413	FBgn0037153	olf413-RB	FBtr0301492
chr3L	22152285	22153237	tinman-late_558	86.01	chr3L	22152779	5.83312	intron	1	chr3L	22129910	22176885	+	intron	olf413	FBgn0037153	olf413-RB	FBtr0301492
chr3L	22393032	22394993	tinman-late_559	156.2	chr3L	22393857	8.09177	intron	1	chr3L	22333742	22399991	-	intron	Ten-m	FBgn0004449	Ten-m-RB	FBtr0078509
chr3L	22422253	22424630	tinman-late_560	333.75	chr3L	22423607	12.0737	intergenic	-22620	chr3L	22399992	22400987	-	exon	Ten-m	FBgn0004449	Ten-m-RB	FBtr0078509
chr3L	22903856	22904945	tinman-late_561	79.68	chr3L	22904423	5.58683	intron	1	chr3L	22903677	22904933	+	intron	CG12768	FBgn0037206	CG12768-RA	FBtr0078560
chr3L	22942133	22943151	tinman-late_562	59.8	chr3L	22942695	4.73615	intron	2	chr3L	22939671	22943631	+	intron	Mes2	FBgn0037207	Mes2-RC	FBtr0078563
chr3R	172073	173368	tinman-late_563	77.18	chr3R	172608	5.48695	intergenic	-236	chr3R	171571	172372	-	exon	hkb	FBgn0261434	hkb-RA	FBtr0078951
chr3R	628405	629850	tinman-late_564	170.69	chr3R	629173	8.48546	intergenic	-1728	chr3R	626935	627445	-	exon	CG42574	FBgn0260794	CG42574-RA	FBtr0301437
chr3R	631825	632940	tinman-late_565	77.31	chr3R	632368	5.4921	intergenic	1716	chr3R	634084	634996	-	exon	Hus1-like	FBgn0026417	Hus1-like-RA	FBtr0078876
chr3R	676055	677253	tinman-late_566	104.17	chr3R	676728	6.49054	intergenic	-1807	chr3R	678535	679776	+	exon	opa	FBgn0003002	opa-RA	FBtr0078836
chr3R	685984	687086	tinman-late_567	73.65	chr3R	686397	5.34237	intron	1	chr3R	679777	693864	+	intron	opa	FBgn0003002	opa-RA	FBtr0078836
chr3R	689596	690347	tinman-late_568	54.4	chr3R	689908	4.47915	intron	1	chr3R	679777	693864	+	intron	opa	FBgn0003002	opa-RA	FBtr0078836
chr3R	700944	701747	tinman-late_569	63.24	chr3R	701372	4.89325	intergenic	355	chr3R	701727	702453	-	exon	laf	FBgn0020280	laf-RA	FBtr0078852
chr3R	703566	705384	tinman-late_570	122.87	chr3R	704747	7.10608	intergenic	-492	chr3R	704199	704255	-	exon	laf	FBgn0020280	laf-RA	FBtr0078852
chr3R	739050	739908	tinman-late_571	54.33	chr3R	739572	4.47547	intron	1	chr3R	736812	743118	+	intron	Cdep	FBgn0051536	Cdep-RE	FBtr0110958
chr3R	739944	740598	tinman-late_572	53.05	chr3R	740256	4.41254	intron	1	chr3R	736812	743118	+	intron	Cdep	FBgn0051536	Cdep-RE	FBtr0110958
chr3R	798873	800441	tinman-late_573	156.59	chr3R	799405	8.1027	intergenic	5179	chr3R	793820	794226	+	exon	CG1124	FBgn0037290	CG1124-RA	FBtr0078841
chr3R	803763	806492	tinman-late_574	143.52	chr3R	805332	7.73128	intergenic	2389	chr3R	807721	808115	-	exon	CG14662	FBgn0037291	CG14662-RA	FBtr0078846
chr3R	866631	868142	tinman-late_575	122.83	chr3R	867492	7.10489	intergenic	-30739	chr3R	836675	836753	-	exon	CG2022	FBgn0037292	CG2022-RB	FBtr0301312
chr3R	886334	887360	tinman-late_576	72.92	chr3R	886976	5.31205	intergenic	22367	chr3R	909343	912408	-	exon	corto	FBgn0010313	corto-RA	FBtr0078844
chr3R	890182	890887	tinman-late_577	52.73	chr3R	890494	4.39662	intergenic	18849	chr3R	909343	912408	-	exon	corto	FBgn0010313	corto-RA	FBtr0078844
chr3R	920437	921365	tinman-late_578	59.36	chr3R	921011	4.71537	intergenic	-8603	chr3R	909343	912408	-	exon	corto	FBgn0010313	corto-RA	FBtr0078844
chr3R	923380	924460	tinman-late_579	83.72	chr3R	923876	5.74512	intergenic	-11468	chr3R	909343	912408	-	exon	corto	FBgn0010313	corto-RA	FBtr0078844
chr3R	937121	940060	tinman-late_580	129.77	chr3R	939223	7.32071	intergenic	-14587	chr3R	953810	955665	+	exon	CG12007	FBgn0037293	CG12007-RA	FBtr0078842
chr3R	941838	942685	tinman-late_581	59.72	chr3R	942335	4.73239	intergenic	-11475	chr3R	953810	955665	+	exon	CG12007	FBgn0037293	CG12007-RA	FBtr0078842
chr3R	944527	945423	tinman-late_582	60.76	chr3R	944883	4.78044	intergenic	-8927	chr3R	953810	955665	+	exon	CG12007	FBgn0037293	CG12007-RA	FBtr0078842
chr3R	1473250	1474624	tinman-late_583	106.91	chr3R	1474060	6.58406	intron	1	chr3R	1472938	1474218	-	intron	MTA1-like	FBgn0027951	MTA1-like-RA	FBtr0078733
chr3R	1496250	1497444	tinman-late_584	87.79	chr3R	1496944	5.90087	intron	1	chr3R	1496295	1499211	+	intron	CG1347	FBgn0037363	CG1347-RB	FBtr0078716
chr3R	2175999	2177795	tinman-late_585	106.65	chr3R	2176718	6.57512	intron	1	chr3R	2176677	2180635	+	intron	Pak	FBgn0014001	Pak-RC	FBtr0081714
chr3R	2178125	2179943	tinman-late_586	104.83	chr3R	2178762	6.51312	intron	1	chr3R	2176677	2180635	+	intron	Pak	FBgn0014001	Pak-RC	FBtr0081714
chr3R	2193307	2194464	tinman-late_587	81.26	chr3R	2193968	5.6493	five_prime_UTR	0	chr3R	2193808	2194010	-	five_prime_UTR	CG42724	FBgn0261641	CG42724-RC	FBtr0303013
chr3R	2219392	2220904	tinman-late_588	196.85	chr3R	2220219	9.15453	intron	1	chr3R	2219634	2231099	-	intron	CG1021	FBgn0037443	CG1021-RD	FBtr0289939
chr3R	2493642	2495133	tinman-late_589	116.11	chr3R	2494369	6.88983	intron	1	chr3R	2488709	2502852	-	intron	lab	FBgn0002522	lab-RA	FBtr0081696
chr3R	2670912	2672421	tinman-late_590	130.64	chr3R	2671693	7.34729	intron	1	chr3R	2667937	2673637	-	intron	Scr	FBgn0003339	Scr-RA	FBtr0081657
chr3R	2673591	2674827	tinman-late_591	77.53	chr3R	2674045	5.50092	intron	1	chr3R	2667937	2675266	-	intron	Scr	FBgn0003339	Scr-RB	FBtr0081658
chr3R	2675168	2676359	tinman-late_592	65.1	chr3R	2675833	4.97602	five_prime_UTR	0	chr3R	2675267	2675886	-	five_prime_UTR	Scr	FBgn0003339	Scr-RC	FBtr0081659
chr3R	2704755	2705622	tinman-late_593	61.33	chr3R	2705202	4.80651	intergenic	13252	chr3R	2691011	2691950	+	exon	ftz	FBgn0001077	ftz-RA	FBtr0081625
chr3R	2707173	2707993	tinman-late_594	68.98	chr3R	2707656	5.14533	intergenic	14319	chr3R	2721975	2724260	-	exon	Antp	FBgn0260642	Antp-RM	FBtr0081647
chr3R	2718601	2719948	tinman-late_595	173.03	chr3R	2719138	8.54729	intergenic	2837	chr3R	2721975	2724260	-	exon	Antp	FBgn0260642	Antp-RM	FBtr0081647
chr3R	2738312	2739284	tinman-late_596	74.85	chr3R	2738853	5.39192	intron	2	chr3R	2736194	2796304	-	intron	Antp	FBgn0260642	Antp-RM	FBtr0081647
chr3R	2762658	2763282	tinman-late_597	51.03	chr3R	2762970	4.31146	intron	2	chr3R	2736194	2796304	-	intron	Antp	FBgn0260642	Antp-RM	FBtr0081647
chr3R	2763283	2763749	tinman-late_598	53.78	chr3R	2763437	4.44863	intron	2	chr3R	2736194	2796304	-	intron	Antp	FBgn0260642	Antp-RM	FBtr0081647
chr3R	2792064	2793030	tinman-late_599	66.89	chr3R	2792670	5.05472	intron	2	chr3R	2736194	2796304	-	intron	Antp	FBgn0260642	Antp-RM	FBtr0081647
chr3R	2825808	2826961	tinman-late_600	99.47	chr3R	2826479	6.32673	intergenic	-1529	chr3R	2823928	2824950	-	exon	Antp	FBgn0260642	Antp-RM	FBtr0081647
chr3R	2862410	2864765	tinman-late_601	311.05	chr3R	2863416	11.6397	intergenic	-14641	chr3R	2878057	2878371	+	exon	Sodh-1	FBgn0024289	Sodh-1-RA	FBtr0081627
chr3R	2931319	2932302	tinman-late_602	64.3	chr3R	2931842	4.94062	intron	1	chr3R	2927820	2932799	-	intron	Alh	FBgn0261238	Alh-RC	FBtr0081615
chr3R	2948926	2950096	tinman-late_603	76.74	chr3R	2949504	5.46907	intron	1	chr3R	2947476	2949625	-	intron	Alh	FBgn0261238	Alh-RA	FBtr0081612
chr3R	3732993	3733880	tinman-late_604	58.85	chr3R	3733493	4.69189	exon	0	chr3R	3733284	3733541	+	exon	Taf7	FBgn0024909	Taf7-RA	FBtr0081756
chr3R	3788790	3789839	tinman-late_605	75	chr3R	3789319	5.39808	intron	1	chr3R	3786845	3792184	-	intron	dsx	FBgn0000504	dsx-RA	FBtr0081759
[truncated: 378 more rows]
