# Supplementary material for: Genome-Wide Screens for In Vivo Tinman Binding Sites Identify Cardiac Enhancers with Diverse Functional Architectures
Source: PLoS Genet. 2013 Jan 10;9(1):e1003195. doi: 10.1371/journal.pgen.1003195 (PMC3542182; doi:10.1371/journal.pgen.1003195)
Supplement: Table S2 — GO terms and protein domains enriched in genes associated with Tin binding peaks. A) GO terms. B) Protein domains. (XLS) [file pgen.1003195.s008.xls]

## Sheet: Table S1A GO-early&late
Dataset:	3-5.5 h (Early)
id	name	pop.term	study.total	study.term	p.value	all.gene.names
GO:0003700	transcription factor activity	383	1308	192	1.05936e-74	abd-A, Abd-B, acj6, Aef1, Alh, amos, Antp, aop, ap, AP-2, apt, ara, Awh, bab1, bab2, bap, bbx, B-H1, B-H2, bi, bin, br, brk, btn, bun, C15, cad, cas, cato, caup, cg, CG11152, CG13424, CG32105, CG32532, CG33557, CG42724, CG9876, chn, ci, cic, cnc, CrebB-17A, croc, ct, D, Dad, Dfd, disco, disco-r, Dll, dm, dmrt11E, dmrt99B, Doc1, Doc2, Doc3, Dp, Dr, dsx, dve, E2f, E5, EcR, eg, Eip75B, ems, en, E(sp…
GO:0043565	sequence-specific DNA binding	245	1308	122	1.08072e-46	abd-A, Abd-B, acj6, Antp, aop, ap, AP-2, apt, ara, Awh, bap, B-H1, B-H2, bin, btn, C15, cad, caup, CG11152, CG13424, CG32105, CG32532, CG9876, chn, cnc, CrebB-17A, croc, ct, D, Dfd, Dll, Dr, dve, E5, EcR, edl, eg, Eip75B, ems, en, E(spl), Ets65A, eve, exex, ey, eyg, fd59A, fd96Ca, fd96Cb, fkh, ftz, GATAd, grn, gsb, gsb-n, Gsc, gt, H2.0, hbn, HGTX, HLHm5, HLHm7, HLHmbeta, HLHmgamma, HmgD, Hr39, Hr…
GO:0048737	imaginal disc-derived appendage development	219	1308	113	2.94683e-45	Alh, ap, AP-2, app, ara, arm, bab1, bab2, bi, bowl, brk, brm, C15, caup, Cct1, Cdc42, cg, cic, crol, CSN8, ct, cv-2, cv-c, dac, Dad, dally, dco, Dl, Dll, dlp, Dok, dpp, Dr, drl, drm, dve, Dys, EcR, ed, Egfr, emc, E(spl), eyg, ft, fz, Gap1, Gef26, Gug, heph, hh, how, hth, hyx, ics, if, jing, jumu, kn, lgs, Lim1, Mad, mam, Mbs, mib1, mirr, msk, MYPT-75D, mys, N, net, neur, nmo, odd, osa, phl, Pka-C…
GO:0035120	post-embryonic appendage morphogenesis	207	1308	106	4.55438e-42	ap, AP-2, app, ara, arm, bab1, bab2, bi, bowl, brk, brm, C15, caup, Cct1, Cdc42, cg, cic, crol, CSN8, ct, cv-2, cv-c, D, Dad, dally, dco, Dl, dlp, Dok, dpp, Dr, drm, dve, Dys, EcR, ed, Egfr, emc, E(spl), ft, fz, Gap1, Gef26, Gug, heph, hh, how, hth, hyx, ics, if, jing, jumu, kn, lgs, Lim1, Mad, mam, Mbs, mib1, mirr, msk, MYPT-75D, mys, N, net, neur, nmo, odd, osa, phl, Pka-C1, pnt, psq, ptc, px, …
GO:0001709	cell fate determination	125	1308	80	1.11165e-41	14-3-3zeta, abd-A, amos, aop, arm, aur, baz, BobA, brat, Brd, bun, cas, cpa, ct, CycE, dpp, Dr, Egfr, egl, egr, en, E(spl), eve, fas, Fmr1, fz, gcm, G-ialpha65A, Gl, grh, hb, hkb, htl, hts, insc, inv, jar, jumu, kni, knrl, Kr, l(2)gl, lab, mam, N, neur, nub, nuf, numb, orb, par-1, peb, phyl, pnr, pros, pum, rho, run, S, salm, sens, shot, slou, sna, spen, spi, srp, Stat92E, svp, tin, tkv, Tom, Tra…
GO:0009792	embryonic development ending in birth or egg hatching	172	1308	94	1.67285e-40	AGO2, aop, arm, bsk, Btk29A, cbt, Cdc42, cdi, chic, chn, chrb, cic, Cka, cno, CtBP, cv-c, CycB, dia, dm, Doc1, Dok, dpp, Eb1, EcR, ed, Egfr, emc, ems, exu, fas, flfl, Fps85D, grim, grp, gw, Hsc70-4, InR, jar, jumu, kay, kirre, kn, l(2)gl, laf, Lar, Mad, mbc, Mbs, Mes2, mirr, msn, mys, N, oc, os, Pak, peb, Pi3K92E, Pkn, pnr, puc, pum, pyd, R, Rala, Rho1, RhoGEF2, rib, rpr, scb, scrib, scyl, Sec61a…
GO:0003702	RNA polymerase II transcription factor activity	257	1308	116	5.27425e-39	abd-A, Abd-B, acj6, Adf1, Aef1, Antp, ap, AP-2, apt, ara, bap, B-H1, B-H2, bi, bin, bowl, br, brk, brm, btd, bun, cad, cas, caup, chn, ci, cic, cnc, corto, CrebB-17A, croc, crol, crp, ct, dac, Dfd, Dll, dom, Dp, dsx, E2f, Eip75B, ems, en, esg, GATAd, grh, grn, gt, H2.0, hb, hkb, HLHm7, inv, kay, kn, Kr, lab, lbl, lola, lolal, Mad, MED6, Mef2, mod(mdg4), net, NFAT, nht, noc, nub, odd, opa, Optix, …
GO:0007472	wing disc morphogenesis	195	1308	95	1.96059e-35	ap, app, ara, arm, bi, brk, brm, caup, Cct1, Cdc42, cg, cic, crol, CSN8, ct, cv-2, cv-c, Dad, dally, dco, Dl, dlp, Dok, dpp, Dr, dve, Dys, EcR, ed, Egfr, emc, E(spl), ft, fz, Gap1, Gef26, Gug, heph, hh, how, hth, hyx, ics, if, jing, jumu, kn, lgs, Mad, mam, Mbs, mib1, mirr, msk, MYPT-75D, mys, N, net, neur, nmo, osa, phl, Pka-C1, pnt, psq, ptc, px, rho, Rho1, S, salm, sax, sbb, sca, scrib, sd, sh…
GO:0007507	heart development	76	1308	54	4.90733e-32	abd-A, Abd-B, Antp, apt, arm, bap, Doc1, Doc2, Doc3, dpp, EcR, eve, fas, fz, H15, Hand, hh, Hmgcr, htl, kuz, LanA, lbe, lbl, lea, lqf, Mad, mam, Mef2, mid, mir-1, N, numb, pnr, pnt, robo, sar1, scb, sd, sfl, sgl, shg, sli, slp1, sprt, srp, stumps, svp, tin, tkv, twi, Ubx, ush, wg, zfh1
GO:0007447	imaginal disc pattern formation	98	1308	57	7.54236e-27	abd-A, Abd-B, ap, B-H1, B-H2, bi, cad, cbt, CG11399, CG14073, CG1943, ci, cic, dac, Dad, dally, Dl, Dll, dlp, dpp, Dr, drpr, Egfr, en, H15, hh, HLHmgamma, hth, inv, jing, l(2)08717, lilli, Lim1, Mad, mid, N, nab, nuf, osa, peb, Pka-C1, pnt, ptc, rho, sax, sbb, shn, skd, sna, Su(Tpl), tara, tkv, tsh, vg, vn, wg, zen
GO:0006357	regulation of transcription from RNA polymerase II promoter	187	1308	82	1.04631e-26	abd-A, Adf1, Aef1, Antp, AP-2, apt, ara, arm, bap, bin, brk, btd, cas, caup, chn, ci, CrebB-17A, crol, CtBP, D, disco, Dp, Dsp1, dsx, E2f, EcR, emc, e(r), esg, E(spl), fd59A, fkh, fs(1)h, ftz, grh, grn, gro, gt, her, hh, HLHm7, HLHmbeta, HLHmgamma, hth, inv, kni, Kr, lab, lola, lolal, Mad, mam, MED6, N, nej, NELF-A, noc, nub, odd, opa, org-1, pb, retn, run, Rx, sbb, Scr, sd, shn, skd, sna, Taf4, …
GO:0016331	morphogenesis of embryonic epithelium	107	1308	59	4.69072e-26	aop, arm, baz, bsk, Btk29A, cbt, Cdc42, chic, Cka, cno, cv-c, Dok, dpp, ed, Egfr, emc, fas, flfl, fog, Fps85D, hkb, InR, jar, jumu, kay, l(2)gl, Mad, mbc, Mbs, msn, mys, N, Pak, peb, Pkn, pnr, puc, pyd, R, Rala, Rho1, RhoGEF2, rib, scb, scrib, Sec61alpha, shn, sna, Src64B, srp, stck, tkv, Traf4, tup, twi, ush, wg, yrt, zip
GO:0048598	embryonic morphogenesis	195	1308	111	6.96535e-25	18w, abd-A, aop, arm, bap, baz, bin, bsk, btd, Btk29A, C15, cad, cbt, Cdc42, chic, chrb, Cka, cno, ct, cv-c, Dfd, Dok, dpp, EcR, ed, Egfr, emc, eve, eya, fas, fkh, flfl, fog, Fps85D, gol, hkb, how, htl, InR, jar, jeb, jumu, kay, Kr, l(2)gl, LanA, LanB1, LanB2, lbe, lbl, Mad, mam, mbc, Mbs, msn, mys, N, Pak, pbl, peb, PhKgamma, phl, Pi3K92E, Pkn, pnr, Ptp61F, puc, pum, pyd, R, Rala, Rho1, RhoGEF2,…
GO:0016564	transcription repressor activity	108	1308	58	7.77439e-25	acj6, Aef1, alien, aop, Asx, br, brk, bxd, CG31716, CG7759, CG8503, CG8677, chn, ci, CtBP, dpp, Dsp1, emc, en, E(spl), eve, eyg, ftz, gro, Gsc, gt, Gug, HLHm5, HLHm7, HLHmbeta, HLHmgamma, jing, Kdm4B, kni, Kr, Mad, N, nab, odd, Ote, Pc, pros, retn, sbb, sim, simj, Sin3A, Smr, sna, su(s), tkv, tsh, ttk, twi, Ubx, Utx, wts, zen
GO:0048859	formation of anatomical boundary	50	1308	38	1.148e-24	Abd-B, amos, ara, B-H1, B-H2, BobA, Brd, brk, caup, ct, dally, dpp, E(spl), fkh, fra, ft, fz, hth, lea, Mad, mirr, N, NetB, neur, nuf, numb, phyl, rho, robo, Scr, sens, shn, sli, spi, tkv, Tom, tsh, unc-5
GO:0048645	organ formation	46	1308	36	3.28088e-24	Abd-B, amos, B-H1, B-H2, BobA, Brd, brk, ct, dally, Dll, dpp, E(spl), fkh, fra, fz, hth, lea, Mad, N, NetB, neur, nuf, numb, phyl, rho, robo, Scr, sens, shn, sli, spi, tkv, Tom, tsh, Ubx, unc-5
GO:0022603	regulation of anatomical structure morphogenesis	169	1308	74	3.7384e-24	Abd-B, Akt1, Anxb11, aop, Arf79F, arm, bif, CadN, Caki, Cdc42, CG12007, CG32666, chn, cno, CycE, CycT, dia, Dlic, Dok, dpp, ed, eff, Egfr, eve, Fas2, Fmr1, fog, Fps85D, Gap1, Gef26, grh, ham, HSPC300, htl, if, klu, kuz, l(2)gl, Lar, Mad, Mbs, msn, mts, mys, N, neur, nkd, Pak, par-1, pbl, puc, R, Rho1, RhoGAPp190, RhoGEF2, RhoL, rib, sar1, shn, shot, Socs36E, spi, ss, sty, Ten-m, tinc, tkv, tlk, t…
GO:0007420	brain development	102	1308	55	9.96696e-24	Act5C, brat, cas, ced-6, CG3638, chic, Crc, Csp, D, dac, Dfd, disco, Dr, Dscam, eas, EcR, ed, Egfr, emc, ems, en, ey, Fas2, Fmr1, hh, HLHm7, hth, Invadolysin, lab, LanA, lea, lola, mnb, neur, oc, pros, Ptpmeg, pxb, rho, RhoGAPp190, robo, Rx, Sema-1a, Sema-5c, sgl, shg, shot, sim, Src64B, tsr, ttk, unpg, vn, vnd, vvl
GO:0007369	gastrulation	68	1308	44	1.05592e-23	abd-A, arm, bap, baz, bin, btd, C15, cad, dpp, Egfr, eve, fkh, fog, gol, hkb, how, htl, jeb, lbe, lbl, mam, pbl, phl, Ptp61F, Rho1, RhoGEF2, run, sfl, sgl, shg, sli, slou, slp1, sna, srp, stg, stumps, T48, tin, tll, trbl, twi, Ubx, zen
GO:0035218	leg disc development	52	1308	37	2.34665e-22	ap, AP-2, app, bab1, bab2, B-H1, B-H2, bowl, C15, dac, dally, Dl, Dll, dpp, drm, Dsp1, Egfr, Gug, H15, hh, hth, jing, Lim1, Mad, mib1, mid, N, odd, Pka-C1, rho, sd, sob, tsh, Ubx, vg, vn, wg
GO:0007379	segment specification	34	1308	29	9.66333e-22	abd-A, Abd-B, Antp, btd, cad, croc, Dfd, Dsp1, ems, gt, Gug, hth, jing, kis, kn, lilli, osa, pb, Pc, salm, Scr, slp1, spen, Stat92E, tio, tsh, Ubx, upd2, wol
GO:0007498	mesoderm development	93	1308	50	1.3169e-21	abd-A, Abd-B, bap, bib, bin, C15, CG12896, CG4500, Dl, dpp, E(spl), eya, fog, ftz, gol, hh, hkb, how, htl, jeb, LanA, lbe, lbl, mam, Mef2, meso18E, N, neur, pbl, pcs, Pde8, pnr, RhoL, S, sfl, sgl, shg, Six4, sli, slou, slp1, sna, srp, stg, stumps, tin, twi, Ubx, wg, zfh1
GO:0001738	morphogenesis of a polarized epithelium	76	1308	44	6.81527e-21	aop, app, ara, baz, bdg, bsk, CadN, caup, cbt, Cct1, cno, dco, Dl, dlt, Egfr, ft, fz, kay, kug, l(2)gl, lola, mirr, msk, msn, N, nej, nkd, nmo, peb, pnt, puc, rdx, Rho1, rin, sca, scrib, shg, sty, svp, Tom, tsr, wg, Wnt4, zip
GO:0035215	genital disc development	29	1308	26	8.59993e-21	abd-A, Abd-B, bnl, Btk29A, cad, ci, dac, Dll, dpp, dsx, Egfr, en, Fas2, Gef26, hh, ken, lbe, lbl, pnt, ptc, rho, S, sim, spi, tkv, wg
Dataset:	5-8 h (Late)
id	name	pop.term	study.total	study.term	p.value	all.gene.names
GO:0003700	transcription factor activity	383	595	128	3.30586e-66	abd-A, Abd-B, Aef1, Alh, Antp, aop, ap, apt, ara, Awh, bab2, bap, bi, brk, C15, cad, caup, CG11152, CG42724, CG9876, CHES-1-like, chn, cic, croc, ct, D, Dad, disco, disco-r, Dll, dm, dmrt99B, Doc1, Doc2, Doc3, Dp, Dr, dsx, dve, E5, EcR, eg, Eip75B, ems, en, E(spl), ey, eyg, fkh, ftz, gcm, gem, Gr93a, grn, gsb, Gsc, H15, H2.0, ham, HGTX, HLHm3, HLHm5, HLHm7, HLHmbeta, HLHmgamma, hth, inv, jing, ju…
GO:0043565	sequence-specific DNA binding	245	595	86	6.70956e-46	abd-A, Abd-B, Antp, aop, ap, apt, ara, Awh, bap, C15, cad, caup, CG11152, CG9876, CHES-1-like, chn, croc, ct, D, Dll, Dr, dve, E5, EcR, eg, Eip75B, ems, en, E(spl), ey, eyg, fkh, ftz, Gr93a, grn, gsb, Gsc, H2.0, HGTX, HLHm3, HLHm5, HLHm7, HLHmbeta, HLHmgamma, hth, inv, jumu, kay, kni, knrl, lab, lbe, lbl, Lim1, Mef2, mirr, MTA1-like, NK7.1, nub, oc, Optix, PHDP, pnr, pnt, Ptx1, run, Rx, Scr, sim,…
GO:0003677	DNA binding	883	595	164	9.34847e-46	abd-A, Abd-B, Ada2b, Aef1, Alh, Antp, aop, ap, apt, ara, Awh, bab2, bap, bi, brk, C15, cad, caup, CG11152, CG13897, CG14478, CG33936, CG42724, CG8359, CG9876, CG9973, CHES-1-like, chn, cic, croc, ct, D, Dad, disco, disco-r, Dll, dm, dmrt99B, Doc1, Doc2, Doc3, Dp, Dr, Dsp1, dsx, dve, E5, EcR, eg, Eip75B, ems, en, esg, E(spl), ey, eyg, fkh, fs(1)h, ftz, gcm, gem, geminin, Gr93a, grh, grn, gro, gsb,…
GO:0007507	heart development	76	595	47	1.43856e-39	abd-A, Abd-B, Act57B, Antp, apt, bap, betaTub60D, Doc1, Doc2, Doc3, dpp, EcR, fas, fz, H15, hh, htl, LanA, lbe, lbl, lea, lqf, mam, Mef2, mid, mir-1, N, numb, pnr, pnt, robo, scb, sfl, shg, sli, slp1, sprt, srp, stumps, svp, tin, tkv, twi, Ubx, ush, wg, zfh1
GO:0001709	cell fate determination	125	595	56	1.87305e-33	abd-A, aop, brat, Brd, ct, dap, dpp, Dr, Egfr, en, E(spl), fas, Fmr1, fz, gcm, G-ialpha65A, grh, hkb, htl, insc, inv, jar, jumu, kni, knrl, lab, mam, N, neur, nub, nuf, numb, orb, peb, pnr, pros, run, S, salm, slou, sna, spen, spi, srp, Stat92E, svp, tin, tkv, Tom, Traf4, trh, ttk, twi, ush, vnd, wg
GO:0003702	RNA polymerase II transcription factor activity	257	595	74	7.34841e-33	abd-A, Abd-B, Aef1, Antp, ap, apt, ara, bap, bi, brk, btd, cad, caup, chn, cic, corto, croc, ct, dac, Dll, Dp, dsx, Eip75B, ems, en, esg, grh, grn, H2.0, hkb, HLHm7, inv, kay, kn, lab, lbl, lola, lolal, Mef2, mod(mdg4), noc, nub, odd, opa, Optix, Poxm, run, Rx, salm, Scr, shn, sim, Sin3A, skd, slou, slp1, slp2, sna, so, sob, sr, srp, Stat92E, Taf7, tin, trh, Trl, tsh, ttk, tup, twi, Ubx, zfh1, zf…
GO:0006357	regulation of transcription from RNA polymerase II promoter	187	595	61	1.57678e-30	abd-A, Aef1, Antp, apt, ara, bap, brk, btd, caup, chn, D, disco, Dp, Dsp1, dsx, EcR, emc, esg, E(spl), fkh, fs(1)h, ftz, grh, grn, gro, Her, hh, HLHm3, HLHm7, HLHmbeta, HLHmgamma, hth, inv, kni, lab, lola, lolal, mam, N, nej, noc, nub, odd, opa, retn, run, Rx, sbb, Scr, shn, skd, sna, trh, Trl, tsh, ttk, tup, twi, Ubx, vnd, wg
GO:0007447	imaginal disc pattern formation	98	595	43	6.46718e-28	abd-A, Abd-B, ap, bi, cad, cbt, CG11399, CG14073, cic, dac, Dad, Dl, Dll, dlp, dpp, Dr, Egfr, en, H15, hh, HLHmgamma, hth, inv, jing, Lim1, mid, N, nuf, osa, peb, pnt, ptc, sbb, shn, skd, sna, Su(Tpl), tara, tkv, tsh, vg, vn, wg
GO:0016564	transcription repressor activity	108	595	44	6.83418e-27	Aef1, alien, aop, Asx, brk, bxd, CG7759, CG8503, chn, dpp, Dsp1, emc, en, E(spl), eyg, ftz, gro, Gsc, Gug, Her, HLHm3, HLHm5, HLHm7, HLHmbeta, HLHmgamma, jing, Kdm4B, kni, N, Not1, odd, pros, retn, sbb, sim, Sin3A, Smr, sna, su(s), tkv, tsh, ttk, twi, Ubx
GO:0006366	transcription from RNA polymerase II promoter	250	595	65	4.18149e-26	abd-A, Aef1, Antp, apt, ara, bap, brk, btd, caup, chn, D, disco, Dp, Dsp1, dsx, EcR, emc, esg, E(spl), fkh, fs(1)h, ftz, grh, grn, gro, Her, hh, HLHm3, HLHm7, HLHmbeta, HLHmgamma, hth, inv, kni, lab, lola, lolal, mam, Mef2, N, nej, noc, nub, odd, opa, retn, run, Rx, sbb, Scr, shn, skd, sna, ss, Su(Tpl), Taf7, trh, Trl, tsh, ttk, tup, twi, Ubx, vnd, wg
GO:0007498	mesoderm development	93	595	40	1.24408e-25	abd-A, Abd-B, bap, bib, C15, CG12896, Dl, dpp, E(spl), eya, fog, ftz, hh, hkb, how, htl, jeb, LanA, lbe, lbl, mam, Mef2, meso18E, N, neur, pnr, S, sfl, shg, sli, slou, slp1, sna, srp, stumps, tin, twi, Ubx, wg, zfh1
GO:0007411	axon guidance	141	595	48	3.97645e-25	ap, beat-IIa, betaTub60D, CadN, comm, Dad, dlp, dnt, drl, Dscam, en, Fas3, fend, Fmr1, Fps85D, gcm, if, InR, jeb, jing, LanA, lea, lola, mew, mid, N, NetA, Nrt, otk, Pak, pros, ptc, Ptp4E, Ptp61F, retn, Rho1, robo, run, sbb, scb, Sema-2a, shg, sli, Smox, spen, tup, unc-5, zfh1
GO:0007369	gastrulation	68	595	33	1.98512e-23	abd-A, bap, btd, C15, cad, dpp, Egfr, fkh, fog, hkb, how, htl, jeb, lbe, lbl, mam, phl, Ptp61F, Rho1, RhoGEF2, run, sfl, shg, sli, slou, slp1, sna, srp, stumps, T48, tin, twi, Ubx
GO:0007420	brain development	102	595	39	9.60506e-23	brat, CG3638, chic, Crc, D, dac, disco, Doa, Dr, Dscam, EcR, Egfr, emc, ems, en, ey, Fas2, Fmr1, hh, HLHm7, hth, lab, LanA, lea, lola, neur, oc, pros, pxb, RhoGAPp190, robo, Rx, shg, sim, Smox, Src64B, ttk, vn, vnd
GO:0035215	genital disc development	29	595	22	3.70013e-22	abd-A, Abd-B, Btk29A, cad, dac, Dll, dpp, dsx, Egfr, en, Fas2, Gef26, hh, lbe, lbl, pnt, ptc, S, sim, spi, tkv, wg
GO:0007379	segment specification	34	595	22	9.90069e-20	abd-A, Abd-B, Antp, btd, cad, croc, Dsp1, ems, Gug, hth, jing, kis, kn, osa, salm, Scr, slp1, spen, Stat92E, tio, tsh, Ubx
GO:0007422	peripheral nervous system development	80	595	31	1.60716e-18	abd-A, chn, cpo, Crc, ct, Dl, Dscam, EcR, Egfr, emc, esg, E(spl), hth, insc, LanA, mbl, mirr, N, neur, numb, pnt, pros, ptc, Rho1, S, shn, Sin3A, spen, spi, ttk, vn
GO:0035218	leg disc development	52	595	25	6.4491e-18	ap, bab2, C15, dac, Dl, Dll, dpp, drm, Dsp1, Egfr, Gug, H15, hh, hth, jing, Lim1, mid, N, odd, sob, tsh, Ubx, vg, vn, wg
GO:0010453	regulation of cell fate commitment	23	595	17	4.72075e-17	Abd-B, chn, Dl, Dr, eya, H15, hdc, lbe, lbl, lqf, mid, N, pnt, Socs36E, sty, ush, wg
GO:0035214	eye-antennal disc development	57	595	25	1.0211e-16	bab2, C15, ct, dac, Dad, Dl, Dll, dpp, Egfr, ey, eya, eyg, N, noc, oc, opa, pnt, ptc, rap, rux, salm, so, ss, Stat92E, th
GO:0007494	midgut development	27	595	18	1.04026e-16	abd-A, Abd-B, Antp, bap, cv-c, dve, emc, if, kay, lab, Mef2, mew, opa, scb, Scr, shn, srp, Ubx
GO:0035287	head segmentation	22	595	16	6.23758e-16	Antp, btd, croc, ems, en, ftz, hh, hth, jing, kn, oc, Scr, slp1, tio, tsh, wg
GO:0042063	gliogenesis	57	595	24	1.32615e-15	CG6398, Dl, Dr, ey, gcm, G-ialpha65A, gish, hh, hkb, how, htl, jing, N, Nf1, numb, pros, rap, retn, Rho1, sli, so, spen, unc-5, vnd
GO:0007419	ventral cord development	32	595	18	7.97733e-15	Dl, Dr, ems, G-ialpha65A, grh, gsb, hkb, htl, lea, N, nub, numb, pros, run, sim, svp, vnd, wg

## Sheet: Table S1B Protein domains
Dataset:	3-5.5 h (Early)
id	name	namespace	pop.total	pop.term	study.total	study.term	original.p.value	incremental.p.value	incremental.gene.count	incremental.gene.names	all.gene.names
IPR001356	Homeobox	NA	10639	102	1296	72	2.27956e-39	2.9621e-42	72	abd-A, Abd-B, acj6, Antp, ap, ara, Awh, bap, B-H1, B-H2, btn, C15, cad, caup, CG13424, CG32105, CG32532, CG9876, ct, Dfd, Dll, Dr, dve, E5, ems, en, eve, exex, ey, eyg, ftz, gsb, gsb-n, Gsc, H2.0, hbn, HGTX, hth, inv, lab, lbe, lbl, Lim1, mirr, NK7.1, nub, oc, OdsH, Optix, pb, pdm2, Ptx1, Rx, Scr, Six4, slou, so, tin, toe, toy, tup, Ubx, unc-4, unpg, Vsx1, Vsx2, vvl, zen, zfh1, zfh2	abd-A, Abd-B, acj6, Antp, ap, ara, Awh, bap, B-H1, B-H2, btn, C15, cad, caup, CG13424, CG32105, CG32532, CG9876, ct, Dfd, Dll, Dr, dve, E5, ems, en, eve, exex, ey, eyg, ftz, gsb, gsb-n, Gsc, H2.0, hbn, HGTX, hth, inv, lab, lbe, lbl, Lim1, mirr, NK7.1, nub, oc, OdsH, Optix, pb, pdm2, Ptx1, Rx, Scr, Six4, slou, so, tin, toe, toy, tup, Ubx, unc-4, unpg, Vsx1, Vsx2, vvl, zen, zfh1, zfh2
IPR007087	Zinc finger, C2H2-type	NA	10639	297	1296	87	5.60854e-12	6.49625e-13	82	Aef1, bowl, br, btd, cas, cbt, cg, CG1024, CG10366, CG10431, CG10462, CG10543, CG10654, CG11247, CG12054, CG13287, CG14438, CG14962, CG2889, CG31224, CG31612, CG31670, CG3407, CG34360, CG6701, CG8319, CG9650, chn, ci, crol, D19A, D19B, disco, disco-r, drm, esg, ham, hang, hb, her, hkb, jing, ken, klu, Kr, Kr-h1, l(3)neo38, lmd, lola, luna, MEP-1, MESR4, mld, noc, odd, opa, pad, peb, Pep, pzg, rgr…	Aef1, bowl, br, btd, cas, cbt, cg, CG1024, CG10366, CG10431, CG10462, CG10543, CG10654, CG11247, CG12054, CG13287, CG14438, CG14441, CG14962, CG2889, CG31224, CG31612, CG31670, CG3407, CG34360, CG6701, CG8319, CG9650, chn, ci, crol, D19A, D19B, disco, disco-r, drm, esg, ham, hang, hb, her, hkb, jing, ken, klu, Kr, Kr-h1, l(3)neo38, lmd, lola, luna, MEP-1, MESR4, mld, MTA1-like, noc, odd, opa, pad…
IPR000719	Protein kinase, catalytic domain	NA	10639	222	1296	56	0.000316185	8.87483e-08	56	Akt1, Atg1, aur, bsk, Btk29A, Bub1, Caki, cdi, Cdk4, CG32666, CG7597, CG8878, CkIalpha, dco, Ddr, dnt, drl, Drl-2, Egfr, for, Fps85D, gish, grp, hipk, htl, ik2, InR, JIL-1, KP78b, Lk6, mnb, msn, Nek2, nmo, otk, Pak, par-1, PhKgamma, phl, Pk34A, Pk61C, Pka-C1, Pkn, polo, sax, smi35A, Tao-1, tkv, tlk, trbl, wts	Akt1, Atg1, aur, bsk, Btk29A, Bub1, Caki, cdi, Cdk4, CG32666, CG7597, CG8878, CkIalpha, dco, Ddr, dnt, drl, Drl-2, Egfr, for, Fps85D, gish, grp, hipk, htl, ik2, InR, JIL-1, KP78b, Lk6, mnb, msn, Nek2, nmo, otk, Pak, par-1, PhKgamma, phl, Pk34A, Pk61C, Pka-C1, Pkn, polo, sax, smi35A, Tao-1, tkv, tlk, trbl, wts
IPR018122	Transcription factor, fork head, conserved site	NA	10639	17	1296	11	0.00300694	9.64375e-07	11	bin, CG11152, croc, fd59A, fd96Ca, fd96Cb, fkh, jumu, Mnf, slp1, slp2	bin, CG11152, croc, fd59A, fd96Ca, fd96Cb, fkh, jumu, Mnf, slp1, slp2
IPR013783	Immunoglobulin-like fold	NA	10639	185	1296	48	0.00113361	3.01774e-06	45	Ama, beat-Ia, beat-IIIc, boi, CG12950, CG14010, CG34371, CG3942, CG42330, CG4238, CG42389, CG6954, CG8419, dpr18, dpr19, dpr5, dpr8, Dscam, ed, fas, Fas2, Fas3, fra, hiw, ImpL2, kek5, kirre, klg, kn, Lar, lea, NFAT, Ppn, Ptp4E, Ptp99A, robo, sdk, Sema-2a, sns, Trim9, tutl, unc-5, vn	Ama, beat-Ia, beat-IIIc, boi, CG12950, CG14010, CG34371, CG3942, CG42330, CG4238, CG42389, CG6954, CG8419, dpr18, dpr19, dpr5, dpr8, Dscam, ed, fas, Fas2, Fas3, fra, hiw, htl, ImpL2, InR, kek5, kirre, klg, kn, Lar, lea, NFAT, otk, Ppn, Ptp4E, Ptp99A, robo, sdk, Sema-2a, sns, Trim9, tutl, unc-5, vn
IPR009057	Homeodomain-like	NA	10639	142	1296	85	2.28841e-38	1	13	bab1, bab2, CG13894, CG14441, CG3371, Gug, MTA1-like, Poxm, pros, psq, rib, Smr, sv	abd-A, Abd-B, acj6, Antp, ap, ara, Awh, bab1, bab2, bap, B-H1, B-H2, btn, C15, cad, caup, CG13424, CG13894, CG14441, CG32105, CG32532, CG3371, CG9876, ct, Dfd, Dll, Dr, dve, E5, ems, en, eve, exex, ey, eyg, ftz, gsb, gsb-n, Gsc, Gug, H2.0, hbn, HGTX, hth, inv, lab, lbe, lbl, Lim1, mirr, MTA1-like, NK7.1, nub, oc, OdsH, Optix, pb, pdm2, Poxm, pros, psq, Ptx1, rib, Rx, Scr, Six4, slou, Smr, so, sv,…
IPR015880	Zinc finger, C2H2-like	NA	10639	327	1296	90	1.13828e-10	1	3	CG32719, CG5204, not	Aef1, bowl, br, btd, cas, cbt, cg, CG1024, CG10366, CG10431, CG10462, CG10543, CG10654, CG11247, CG12054, CG13287, CG14438, CG14441, CG14962, CG2889, CG31224, CG31612, CG31670, CG32719, CG3407, CG34360, CG5204, CG6701, CG8319, CG9650, chn, ci, crol, D19A, D19B, disco, disco-r, drm, esg, ham, hang, hb, her, hkb, jing, ken, klu, Kr, Kr-h1, l(3)neo38, lmd, lola, luna, MEP-1, MESR4, mld, MTA1-like, n…
IPR017442	Serine/threonine-protein kinase-like domain	NA	10639	174	1296	44	0.00778054	1	1	CG11486	Akt1, Atg1, aur, bsk, Bub1, Caki, Cdk4, CG11486, CG32666, CG7597, CG8878, CkIalpha, dco, for, gish, grp, hipk, ik2, JIL-1, KP78b, Lk6, mnb, msn, Nek2, nmo, Pak, par-1, PhKgamma, Pk34A, Pk61C, Pka-C1, Pkn, polo, sax, smi35A, Tao-1, tkv, tlk, trbl, wts
Dataset:	5-8 h (Late)
id	name	namespace	pop.total	pop.term	study.total	study.term	original.p.value	incremental.p.value	incremental.gene.count	incremental.gene.names
IPR009057	Homeodomain-like	NA	10639	142	567	59	1.9712e-34	2.83188e-37	59	abd-A, Abd-B, Ada2b, Antp, ap, ara, Awh, bab2, bap, C15, cad, caup, CG9876, ct, Dll, Dr, dve, E5, ems, en, ey, eyg, ftz, gsb, Gsc, Gug, H2.0, HGTX, hth, inv, lab, lbe, lbl, Lim1, mirr, MTA1-like, NK7.1, nub, oc, Optix, PHDP, Poxm, pros, Ptx1, rib, Rx, Scr, slou, Smr, so, tin, tup, Ubx, unc-4, Vsx1, Vsx2, zfh1, zfh2
IPR013087	Zinc finger, C2H2-type/integrase, DNA-binding	NA	10639	242	567	40	6.65423e-07	1.72557e-08	37	Aef1, btd, cbt, CG10543, CG11247, CG31612, CG3281, CG3407, CG8319, CG9650, chn, D19A, drm, esg, ham, hkb, jing, Kr-h1, l(3)neo38, lmd, lola, luna, noc, odd, opa, peb, salm, sens-2, shn, sna, sob, sr, tio, Trl, tsh, ttk, ush
IPR013032	EGF-like region, conserved site	NA	10639	62	567	16	0.000553281	2.43508e-07	16	CadN, Dl, LanA, LanB2, LpR2, N, Ndg, Neu3, shf, shg, sli, spi, Ten-m, vn, wb
IPR001092	Helix-loop-helix DNA-binding domain	NA	10639	59	567	15	0.0017273	5.68593e-07	15	emc, E(spl), Her, HLHm3, HLHm5, HLHm7, HLHmbeta, HLHmgamma, kn, nau, sim, ss, twi
IPR001699	Transcription factor, T-box	NA	10639	8	567	6	0.00331558	1.01048e-06	6	bi, Doc1, Doc2, Doc3, H15
IPR001245	Serine-threonine/tyrosine-protein kinase	NA	10639	48	567	13	0.00487253	1.08672e-06	13	Btk29A, cdi, Ddr, dnt, drl, Drl-2, Egfr, Fps85D, htl, InR, otk, phl
IPR000372	Leucine-rich repeat-containing N-terminal	NA	10639	16	567	8	0.00317049	1.06532e-05	7	18w, lbk, Toll-6, Toll-7, Tollo, trn
IPR007087	Zinc finger, C2H2-type	NA	10639	297	567	44	2.98752e-06	1	4	CG34360, disco, disco-r, sbb
IPR015880	Zinc finger, C2H2-like	NA	10639	327	567	45	2.09031e-05	1	1	CG32719
