# Supplementary material for: Genome-Wide Screens for In Vivo Tinman Binding Sites Identify Cardiac Enhancers with Diverse Functional Architectures
Source: PLoS Genet. 2013 Jan 10;9(1):e1003195. doi: 10.1371/journal.pgen.1003195 (PMC3542182; doi:10.1371/journal.pgen.1003195)
Supplement: Table S4 — Integrated tables of Tin binding peaks from 3–5.5 h (top 455 peaks) and 5–8 h (top 443 peaks) datasets. A) 3–5.5 h dataset. B) 5–8 h dataset. (XLS) [file pgen.1003195.s010.xls]

## Sheet: S3A integrated-data-Early.csv
rank	peak region chr	peak region start	peak region end	log p val	peak position	peak signal	peak assigned type	feature distance	feature parent gene	feature parent gene id	*synonyms, other flanking genes	Molecular Function	tested fragment chr	tested fragment start	tested fragment end	tested Experimentally tested fragment	tested short version of the fragment	tested Reporter name	tested dorsal mesoderm Dpp domain st 10 11	tested cardiac meso st 12 heart cb s and or pc s	tested visceral mesoderm	tested somatic mesoderm muscles	tested early mesoderm	tested Other Tin depend domain	tested Effect of Tin site mut	tested Effect in tin embryo	Published in Redfly	Published in Literature only	BDGP stage4-6	BDGP stage7-8	BDGP stage9-10	BDGP stage11-12	BDGP stage13-16	Published embryonic expression
1	chr2R	17411867	17415024	1205.65	17412814	21.024	intron	0	Egfr	FBgn0003731		receptor	chr2R	17412018	17413484	2R: 17412018, 17413484	2R: 17412617, 17413282	Egfr-I		X		X	X		Y	Y (cardiac only)				head mesoderm.P4, head mesoderm.P4, mesectoderm.P2, mesectoderm.P2, ventral ectoderm.P2, ventral ectoderm.P2	external foregut primordium.P2, external foregut primordium.P2, trunk mesoderm.P2, trunk mesoderm.P2, ventral epidermis primordium.P2, ventral epidermis primordium.P2	clypeolabrum primordium.P2, clypeolabrum primordium.P2, clypeolabrum primordium.P2, gnathal primordium.P2, gnathal primordium.P2, labral sensory complex.P4, somatic muscle primordium.P2, stomatogastric nervous system primordium.P2, stomatogastric nervous system primordium.P2, ventral epidermis trunk primordium.P2, ventral epidermis trunk primordium.P2, ventral epidermis trunk primordium.P2, visce…	atrium (mouth cavity), atrium (mouth cavity), dorsal epidermis, dorsal epidermis, dorsal epidermis, labral sensory complex, ventral epidermis, ventral epidermis, ventral epidermis
2	chrX	481237	487379	1174.45	484819	20.7453	intron	0	vnd	FBgn0003986		TF																			ventral nerve cord primordium.P4		brain, main body, ventral nerve cord
3	chr2L	10645816	10649518	1130.82	10647144	20.3492	intron	0	CG17097	FBgn0032275	CG17098	CG17097: triacylglycerol lipase;CG17098:TF?
4	chr3L	16579838	16582982	1108.56	16581542	20.1442	five_prime_UTR	0	l(3)73Ah	FBgn0002283	CG32163 (3'UTR) & l(3)73Ah (5') (gene overlap)
5	chr3R	4633016	4636686	1042.72	4633960	19.5252	intergenic	657	CG8359	FBgn0037634	CG9837	CG8359: MADF/BESS superfamily; CG9837: BLAST ø
6	chr3R	18966243	18969892	1000.95	18967741	19.1222	five_prime_UTR	0	hh	FBgn0004644		signal molecule	chr3R	18967249	18968345	3R: 18967249, 18968345		hh				X												segmented vm expression etc. (Hosono et al. 2003)
7	chr2L	18355978	18359330	958.22	18358257	18.7011	intron	0	Fas3	FBgn0000636	Acp36DE																				dorsal epidermal primordium.P2	clypeolabrum primordium.P2, clypeolabrum primordium.P2, dorsal epidermal primordium.P2, dorsal epidermal primordium.P2, dorsal epidermal primordium.P2, foregut primordium.P2, foregut primordium.P2, foregut primordium.P2, late hindgut primordium.P2, late hindgut primordium.P2, ventral epidermis trunk primordium.P2, ventral epidermis trunk primordium.P2, visceral muscle primord.P2, visceral muscle …	brain, brain, dorsal epidermis, dorsal epidermis, dorsal epidermis, foregut, foregut, foregut, head epidermis, head epidermis, hindgut, hindgut, hindgut, leading edge cells, leading edge cells, medial cord (midline), medial cord (midline), medial cord (midline), neurons, neurons, neurons, optic lobe, tracheal system, tracheal system, tracheal system, ventral epidermis, ventral epidermis, ventral …
8	chr3L	269909	272793	945.6	271620	18.5748	intergenic	-20	miple2	FBgn0029002	miple	GF	chr3L	270429	271725	3L: 270429, 271725		miple						none						early hindgut primordium.P2, head mesoderm.P4, head mesoderm.P4, trunk mesoderm.P2, trunk mesoderm.P2, trunk mesoderm.P2	anterior midgut rudiment.P2, anterior midgut rudiment.P2, anterior midgut rudiment.P2, early hindgut primordium.P2, early hindgut primordium.P2, early hindgut primordium.P2, external foregut primordium.P2, external foregut primordium.P2, head mesoderm.P2, head mesoderm.P2, head mesoderm.P2, posterior midgut rudiment.P2, posterior midgut rudiment.P2, posterior midgut rudiment.P2, trunk mesoderm.P2…	anterior midgut primordium.P2, anterior midgut primordium.P2, anterior midgut primordium.P2, clypeolabrum primordium.P2, clypeolabrum primordium.P2, dorsal pharynx muscle.P1, dorsal pharynx muscle.P1, foregut primordium.P2, foregut primordium.P2, foregut primordium.P2, late hindgut primordium.P2, late hindgut primordium.P2, late hindgut primordium.P2, longitudinal muscles.P1, longitudinal muscles…	anal pads, dorsal epidermis, dorsal epidermis, dorsal epidermis, foregut, foregut, foregut, hindgut, hindgut, hindgut, midgut, midgut, midgut, muscle system, ventral epidermis, ventral epidermis, ventral epidermis
9	chr2L	18874288	18876799	916.87	18875763	18.2844	intron	0	tup	FBgn0003896		TF	chr2L	18874972	18876271	2L: 18874972, 18876271	2L: 18875478, 18876228	tup	X	X					Y	Y	2L:18875140,18875548			dorsal ectoderm.P2, dorsal ectoderm.P2, dorsal ectoderm.P2, procephalic ectoderm.P2, procephalic ectoderm.P2, procephalic ectoderm.P2	amnioserosa, dorsal epidermal primordium.P2, dorsal epidermal primordium.P2, dorsal epidermal primordium.P2, head epidermis primordium.P4, head epidermis primordium.P4, head epidermis primordium.P4, ventral nerve cord primordium.P4, ventral nerve cord primordium.P4	amnioserosa, clypeolabrum primordium.P2, dorsal epidermal primordium.P2, dorsal epidermal primordium.P2, dorsal epidermal primordium.P2, foregut primordium.P2, foregut primordium.P2, leading edge cells.SA, leading edge cells.SA, leading edge cells.SA, stomatogastric nervous system primordium.P2, stomatogastric nervous system primordium.P2, stomatogastric nervous system primordium.P2	brain, brain, brain, esophageal ganglion, esophagus, esophagus, foregut, foregut, frontal ganglion, head epidermis, head epidermis, hypocerebral ganglion, neurons, neurons, proventricular ganglion, stomatogastric nervous system, stomatogastric nervous system, stomatogastric nervous system, subset glia, ventral nerve cord, ventral nerve cord, ventral nerve cord
10	chr3R	17212296	17215406	903.97	17213346	18.1524	intergenic	-1259	bap	FBgn0004862		TF																		trunk mesoderm.P2	head mesoderm.P2, head mesoderm.P2, head mesoderm.P2, trunk mesoderm.P2, trunk mesoderm.P2, trunk mesoderm.P2	crystal cells.P1, crystal cells.P1, visceral muscle primord.P2	muscle system, muscle system, muscle system, somatic muscle, somatic muscle, somatic muscle
11	chr2R	12670928	12673597	887.43	12672457	17.9819	intron	0	CG5522	FBgn0034158		guanyl-nucleotide exchange factor	chr2R	12672300	12673550	2R: 12672300, 12673550		CG5522						none					stripes gap, stripes gap	procephalic ectoderm.P2, procephalic ectoderm.P2, trunk mesoderm.P2, trunk mesoderm.P2, trunk mesoderm.P2, trunk mesoderm.P2, trunk mesoderm.P2, ventral ectoderm.P2, ventral ectoderm.P2	protocerebrum primordium.P4, protocerebrum primordium.P4, trunk mesoderm.P2, trunk mesoderm.P2, trunk mesoderm.P2, trunk mesoderm.P2, trunk mesoderm.P2, ventral epidermis primordium.P2, ventral epidermis primordium.P2	somatic muscle primordium.P2, somatic muscle primordium.P2, undefined.P1, visceral muscle primord.P2
12	chrX	1126134	1128905	861.94	1127500	17.7159	intron	0	CG3638	FBgn0261444		tweety domain (Ca-activated Cl channel) (Suzuki 2006) human TTYH3: positive staining was produced in thalamic neurones, ventricular cells of the heart, skeletal muscle membrane and mesangial cells in the glomerulus of the kidney.	chrX	1126732	1127823	X: 1126732, 1127823		CG3638		X		X				Y
13	chr2L	21842632	21845213	849.45	21843883	17.5841	intergenic	6870	tsh	FBgn0003866		TF	chr2L	21843181	21844112	2L: 21843181, 21844112		tsh		X				Dorsal Median cells		Y			stripes gap	dorsal ectoderm.P2, trunk mesoderm.P2, ventral ectoderm.P2	dorsal epidermal primordium.P2, ventral epidermis primordium.P2	dorsal epidermal primordium.P2, dorsal epidermal primordium.P2, ventral epidermis trunk primordium.P2	dorsal epidermis, main body (), midgut, midgut, ventral epidermis, ventral nerve cord, ventral nerve cord, ventral nerve cord
14	chr2R	8844307	8848799	837.24	8847495	17.4542	intergenic	4820	CG13321	FBgn0033787	Psc		chr2R	8846958	8848258	2R: 8846958, 8848258		Psc				X	X									anterior midgut primordium.P2, posterior midgut primordium.P2, posterior midgut primordium.P2	cuprophilic cells (), midgut, midgut, midgut, proventriculus
15	chr3L	2866766	2870124	825.41	2868735	17.3275	intron	0	CG9973	FBgn0035378		Idax (inhibitor of Wnt signaling by interaction w. Dsh)	chr3L	2868002	2869414	3L: 2868002, 2869414		CG9973		X						Y								neuroectoderm (Biemar et al. 2006)
16	chr3L	4251352	4254219	822.9	4252536	17.3005	intron	0	ago	FBgn0041171		archipelago:ubiquitin-protein ligase
17	chr2R	4123751	4126075	807.34	4125093	17.1322	five_prime_UTR	0	pnut	FBgn0013726		actin binding; microtubule binding																						CNS (Neufeld and Rubin, 1994)
18	chr2R	7479048	7481636	797.99	7480175	17.0303	intron	0	tou	FBgn0033636																							brain, hindgut, midgut, ventral nerve cord
19	chr2L	5458749	5462325	786.63	5459875	16.9057	intergenic	-1766	mid	FBgn0005511		TF	chr2L	5459156	5460604	2L: 5459156, 5460604	2L: 5459293, 5459875	mid		X					Y	Y
20	chr3R	25596553	25598613	778.26	25597656	16.8133	intron	0	kay	FBgn0001297		TF																		dorsal ectoderm.P2, dorsal ectoderm.P2, dorsal ectoderm.P2, dorsal ectoderm.P2	amnioserosa, head mesoderm.P2, head mesoderm.P2, head mesoderm.P2, head mesoderm.P2, head mesoderm.P2	amnioserosa, amnioserosa, amnioserosa, lamellocytes (macrophages).P1, lamellocytes (macrophages).P1, lamellocytes (macrophages).P1	adult hindgut precursors, adult hindgut precursors, amnioserosa, cuprophilic cells (), hindgut, interstitial cells, interstitial cells, interstitial cells, interstitial cells, midgut, midgut, midgut, midgut
21	chr3R	627436	630177	771.96	629173	16.7433	intergenic	-1728	CG42574	FBgn0260794	CG14656 & CG31529
22	chr2L	5403070	5404690	764.19	5403796	16.6567	intergenic	-546	H15	FBgn0016660		TF	chr2L	5403479	5404187	2L: 5403479, 5404187		H15				X				N							atrium (mouth cavity), head epidermis
23	chr2L	9453296	9456161	764.16	9454520	16.6564	intron	0	numb	FBgn0002973		Notch binding																	yolk nuclei, yolk nuclei, yolk nuclei	head mesoderm.P4, head mesoderm.P4, procephalic ectoderm.P2, procephalic ectoderm.P2, procephalic ectoderm.P2, ventral ectoderm.P2	ventral nerve cord primordium.P4, ventral nerve cord primordium.P4		anterior spiracle, anterior spiracle, dorsal epidermis, dorsal epidermis, hindgut, hindgut, hindgut, ventral nerve cord
24	chrX	19735244	19738283	759.81	19737139	16.6077	intron	0	jog	FBgn0031079
25	chr3L	14960223	14961965	755.45	14961071	16.5587	intergenic	-1376	Tom	FBgn0026320
26	chrX	7184689	7188444	754.04	7185766	16.5429	intergenic	-429	unc-119	FBgn0025549		receptor
27	chr3L	14956525	14958471	750.13	14957490	16.4989	intergenic	-4957	Tom	FBgn0026320	*Barbu																							mesoderm (st.8-12) Zaffran & Frasch 2000
28	chr3L	15702373	15704585	730.5	15703285	16.2759	intergenic	-6349	CG42571	FBgn0260777	comm & comm2		chr3L	15702683	15703813	3L: 15702683, 15703813		comm DE				X
29	chr3L	14338729	14342035	726.58	14340309	16.2311	intron	0	fz	FBgn0001085	BK002139, CG13481	receptor	chr3L	14339237	14340855	3L: 14339237, 14340855		fz		X				pharyngeal ectoderm		Y								BK002139: trunk mesoderm (Hild et al. 2003)
30	chr3L	723816	727699	712.16	726755	16.0649	intergenic	10922	CG13897	FBgn0035160	CG13896 (~13kb up)
31	chr2L	17735000	17737289	705.85	17736057	15.9917	intron	0	CadN	FBgn0015609	*N-cadherin	cell adhesion molecule binding															2L:17663297,17663700							mesoderm after st9,myoblast,nervous sys.(Casal & Leptin 1996; Iwai et al. 1997 & Biemar et al. 2006)
32	chrX	16100847	16104860	703.43	16102245	15.9634	intergenic	2386	disco	FBgn0000459		TF	chrX	16101809	16103334	X: 16101809, 16103334		Disco DE		X	X									dorsal ectoderm.P2, dorsal ectoderm.P2, dorsal ectoderm.P2, early hindgut primordium.P2, early hindgut primordium.P2	dorsal epidermal primordium.P2, dorsal epidermal primordium.P2	clypeolabrum primordium.P2, clypeolabrum primordium.P2, foregut primordium.P2, gnathal primordium.P2, ventral epidermis trunk primordium.P2, ventral epidermis trunk primordium.P2	atrium (mouth cavity), atrium (mouth cavity), epipharynx, epipharynx, foregut
33	chr2R	16933453	16936344	697.83	16934753	15.898	intergenic	3354	shg	FBgn0003391		cell adhesion molecule binding	chr2R	16933811	16935976	2R: 16933811, 16935976		shg						none						dorsal ectoderm.P2, dorsal ectoderm.P2, early hindgut primordium.P2, early hindgut primordium.P2, early hindgut primordium.P2, mesectoderm.P2, mesectoderm.P2, procephalic ectoderm.P2, procephalic ectoderm.P2, ventral ectoderm.P2, ventral ectoderm.P2, ventral ectoderm.P2	amnioserosa, antennal primordium.P2, antennal primordium.P2, dorsal epidermal primordium.P2, dorsal epidermal primordium.P2, dorsal epidermal primordium.P2, early hindgut primordium.P2, early hindgut primordium.P2, early hindgut primordium.P2, external foregut primordium.P2, external foregut primordium.P2, head epidermis primordium.P4, head epidermis primordium.P4, labial complex.SA, labial compl…	amnioserosa, antennal organ.P1, antennal organ.P1, clypeolabrum primordium.P2, dorsal epidermal primordium.P2, dorsal epidermal primordium.P2, dorsal epidermal primordium.P2, foregut primordium.P2, foregut primordium.P2, foregut primordium.P2, gnathal primordium.P2, gnathal primordium.P2, inner optic anlage.P1, labial complex.P4, labial complex.P4, larval eye (Bolwig's organ).P1, larval eye (Bolw…	adult clypeolabral primordium, adult eye primordium, adult eye primordium, adult foregut precursors, adult foregut precursors, antennal organ, antennal organ, atrium (mouth cavity), atrium (mouth cavity), body, circulatory system, circulatory system, common duct, dorsal epidermis, dorsal epidermis, dorsal epidermis, duct, epipharynx, esophagus, foregut, foregut, foregut, head epidermis, head epid…
34	chr3L	15312706	15317243	685.25	15313591	15.7502	intergenic	9296	CG7255	FBgn0036493	Toll-6 (~14kb up)	Toll-6:receptor; CG7255:aa transporter
35	chr2L	3817431	3820356	679.88	3818766	15.6867	intergenic	-5359	CG3407	FBgn0031573	slp1	slp1:TF; CG3407: Znfi	chr2L	3818513	3819483	2L: 3818513, 3819483		slp				X	X			N								ms. stripes (Lee & Frasch 2000)
36	chr2L	7798664	7801176	678.74	7800054	15.6731	intergenic	-113	r2d2	FBgn0031951	Herp
37	chr3R	17988871	17991819	662.27	17989986	15.4764	intron	0	SKIP	FBgn0051163		SH3/SH2 adaptor																			early hindgut primordium.P2, early hindgut primordium.P2	anterior midgut primordium.P2, anterior midgut primordium.P2, dorsal epidermal primordium.P2, dorsal epidermal primordium.P2, late hindgut primordium.P2, late hindgut primordium.P2, neurons.P1, posterior midgut primordium.P2, posterior midgut primordium.P2	brain, brain, dorsal epidermis, dorsal epidermis, dorsal epidermis, hindgut, hindgut, hindgut, midgut, midgut, ventral nerve cord, ventral nerve cord
38	chr3L	18208790	18211359	655.31	18210118	15.3926	intergenic	13452	CG7320	FBgn0036782		oxygen transporter
39	chr2R	7085465	7088117	652.03	7086545	15.3529	intron	0	shn	FBgn0003396		TF																						has mesodermal expression (own observations); visceral mesoderm, posterior midgut,etc.(Arora et al., 1995)
40	chr3R	11874453	11876977	648.94	11875334	15.3154	intergenic	-59	CG5013	FBgn0038396	ird5, msps	ird5:IkappaB kinase;msps:microtubule binding
41	chr2R	11237217	11241954	645.73	11241067	15.2764	intron	0	unc-5	FBgn0034013		netrin receptor	chr2R	11240269	11241631	2R: 11240269, 11241631	2R: 11240775, 11241574	unc-5		X		X			slightly weaker in st12	Y (cardiac only)								Kelemann & Dickson 2001: "Mesodermal expression begins to fade during stages 13‚14, persisting only in the cells that form the dorsal vessel"
42	chr2L	2179982	2184050	643.48	2182221	15.249	intergenic	-3472	aop	FBgn0000097			chr2L	2181480	2183465	2L: 2181480, 2183465		AopII						none			2L:2181839,2182626 eye disc&brain
43	chr2L	20480146	20482215	643.35	20481341	15.2474	intergenic	-6155	mir-1	FBgn0046834		microRNA															2L:20480576,20481741
44	chr3R	2862410	2864299	639.65	2863416	15.2021	intergenic	-14641	Sodh-1	FBgn0024289	CG1979 (~15kb up)	Sodh-1:oxidoreductase	chr3R	2862744	2863859	3R: 2862744, 2863859		Antp						none					stripes pair rule			amnioserosa
45	chr3L	9607187	9609731	636.86	9608714	15.1681	intron	0	LanB2	FBgn0002528		Laminin B2																						procephalic ms.,hemocyte,brain,etc.(Kusche-Gullberg et al., 1992); visceral & somatic ms.(Montell and Goodman, 1989)
46	chr2R	18575697	18580768	635.14	18579651	15.147	intergenic	378	robo	FBgn0005631
47	chr3R	12238582	12240763	628.3	12239629	15.0628	intergenic	-10224	ss	FBgn0003513		ss: TF																			antennal primordium.P2, antennal primordium.P2, antennal primordium.P2	antennal organ.P1, antennal organ.P1, antennal organ.P1	antennal organ, antennal organ
48	chr2L	17747329	17749927	626.53	17748767	15.0409	intergenic	-9246	CadN	FBgn0015609
49	chr3L	14964260	14966829	626.48	14965365	15.0402	intergenic	-404	Brd	FBgn0000216
50	chr2R	7904174	7907581	623.44	7906595	15.0026	five_prime_UTR	0	otk	FBgn0004839		protein kinase (off-track)																						visceral mesoderm,midgut&hindgut primordium,nervous sys.,etc.(Pulido et al., 1992)
51	chr2L	9987464	9990427	622.27	9989324	14.9881	intron	0	bib	FBgn0000180	CG13130	bib:cation channel																				pars intercerebralis.P1, pars intercerebralis.P1, pericardial cells.SA, pericardial cells.SA, pericardial cells.SA, stomatogastric nervous system primordium.P2, stomatogastric nervous system primordium.P2, stomatogastric nervous system primordium.P2, tracheal primordium.P3, tracheal primordium.P3, tracheal primordium.P3, ventral epidermis trunk primordium.P2, ventral epidermis trunk primordium.P2	brain, brain, neurons, optic lobe, optic lobe, optic lobe, stomatogastric nervous system, stomatogastric nervous system, tracheal system, tracheal system, tracheal system
52	chr2L	1409986	1412503	601.86	1410904	14.7328	intron	0	lea	FBgn0002543
53	chr2L	2161839	2166380	600.84	2165193	14.72	intron	0	aop	FBgn0000097		TF	chr2L	2163480	2165980	2L: 2163480, 2165980		AopI						none			2L:2167496,2172661
54	chr3R	6443847	6445851	591.88	6444596	14.6065	intron	0	hth	FBgn0001235		TF	chr3R	6443799	6444995	3R: 6443799, 6444995		hth		X		X		Dorsal Median cells		Y (cardiac only)				anterior endoderm.P2, head mesoderm.P4, procephalic ectoderm.P2, trunk mesoderm.P2, ventral ectoderm.P2	trunk mesoderm.P2, ventral epidermis primordium.P2	clypeolabrum primordium.P2, ventral epidermis trunk primordium.P2	brain, ventral nerve cord	visceral mesoderm,Malpighian tubule,nervous sys.,etc.(Rieckhof et al., 1997)
55	chr2L	4362832	4364947	591.78	4363898	14.6052	intron	0	Traf4	FBgn0026319																			yolk localisation, yolk localisation, yolk localisation, yolk nuclei, yolk nuclei, yolk nuclei, yolk nuclei	dorsal ectoderm.P2, dorsal ectoderm.P2, dorsal ectoderm.P2, trunk mesoderm.P2, trunk mesoderm.P2, ventral ectoderm.P2, ventral ectoderm.P2, ventral ectoderm.P2	dorsal epidermal primordium.P2, dorsal epidermal primordium.P2, head mesoderm.P2, head mesoderm.P2, protocerebrum primordium.P4, protocerebrum primordium.P4, trunk mesoderm.P2, trunk mesoderm.P2, ventral epidermis primordium.P2, ventral epidermis primordium.P2, ventral nerve cord primordium.P4, ventral nerve cord primordium.P4, ventral nerve cord primordium.P4	glia.P1, glia.P1, gmcs, gmcs, gmcs, neurons.P1, neurons.P1, sensory nervous system.SA, stomatogastric nervous system primordium.P2, stomatogastric nervous system primordium.P2, stomatogastric nervous system primordium.P2	brain, brain, glia, glia, glia, glia, neurons, neurons, neurons, neurons, ring gland (), ring gland (), ring gland (), sensory nervous system, sensory nervous system, sensory nervous system, sensory system head, sensory system head, sensory system head, stomatogastric nervous system, stomatogastric nervous system, stomatogastric nervous system, ventral nerve cord, ventral nerve cord, ventral nerv…
56	chr2R	13551986	13554264	588.83	13553292	14.5676	five_prime_UTR	0	eIF3-S8	FBgn0034258		translation initiation factor																					brain, ventral nerve cord
57	chr3L	22392551	22395203	586.76	22393786	14.5411	intron	0	Ten-m	FBgn0004449
58	chr3L	157049	158749	586.45	158031	14.5372	intron	0	p130CAS	FBgn0035101	CG7051	CG7051:motor; p130CAS:cytoskeletal anchoring																		dorsal ectoderm.P2, dorsal ectoderm.P2, ventral ectoderm.P2, ventral ectoderm.P2	dorsal epidermal primordium.P2, dorsal epidermal primordium.P2, external foregut primordium.P2, external foregut primordium.P2, external foregut primordium.P2, trunk mesoderm.P2, trunk mesoderm.P2, ventral epidermis primordium.P2, ventral epidermis primordium.P2	foregut primordium.P2, foregut primordium.P2	adult hindgut precursors, adult hindgut precursors, brain, brain, dorsal epidermis, dorsal epidermis, haltere, hindgut, imaginal epidermal precursors, imaginal epidermal precursors, imaginal epidermal precursors, imaginal epidermal precursors, ventral nerve cord, ventral nerve cord, ventral nerve cord, wing
59	chr3R	25372694	25375133	585.78	25373938	14.5286	intergenic	-8171	Dr	FBgn0000492		TF	chr3R	25373585	25375052	3R: 25373585, 25375052		Dr						none						procephalic ectoderm.P2, trunk mesoderm.P2, trunk mesoderm.P2, ventral ectoderm.P2, ventral ectoderm.P2, ventral ectoderm.P2	external foregut primordium.P2, external foregut primordium.P2, external foregut primordium.P2, trunk mesoderm.P2, trunk mesoderm.P2, ventral epidermis primordium.P2, ventral epidermis primordium.P2, ventral nerve cord primordium.P4, ventral nerve cord primordium.P4, ventral nerve cord primordium.P4	gnathal primordium.P2, gnathal primordium.P2, salivary gland body.P1, salivary gland body.P1, somatic muscle primordium.P2, somatic muscle primordium.P2, stomatogastric nervous system primordium.P2, stomatogastric nervous system primordium.P2, stomatogastric nervous system primordium.P2, undefined.P1, ventral epidermis trunk primordium.P2, ventral epidermis trunk primordium.P2, ventral epidermis …	atrium (mouth cavity), atrium (mouth cavity), dorsal epidermis, head epidermis, head epidermis, head epidermis, imaginal epidermal precursors, muscle system, muscle system, neurons, neurons, rectum, rectum, rectum, stomatogastric nervous system, stomatogastric nervous system, stomatogastric nervous system, undefined, ventral epidermis, ventral nerve cord, ventral nerve cord, ventral nerve cord, v…	known Tin downstream gene (D'Alessio & Frasch 1996)
60	chr2L	20769470	20771455	583.13	20770581	14.4947	intergenic	-154	cad	FBgn0000251		TF																		early hindgut primordium.P2, early hindgut primordium.P2, early hindgut primordium.P2, posterior endoderm.P2, posterior endoderm.P2, ventral ectoderm.P2, ventral ectoderm.P2, ventral ectoderm.P2	early hindgut primordium.P2, early hindgut primordium.P2, early hindgut primordium.P2, posterior midgut rudiment.P2, posterior midgut rudiment.P2, posterior midgut rudiment.P2, posterior midgut rudiment.P2, posterior midgut rudiment.P2, ventral epidermis primordium.P2, ventral epidermis primordium.P2	anal pads.SA, late hindgut primordium.P2, late hindgut primordium.P2, late hindgut primordium.P2, posterior midgut primordium.P2, posterior midgut primordium.P2, posterior midgut primordium.P2, posterior midgut primordium.P2, posterior midgut primordium.P2	anal pads, anal pads, anal pads, anal pads, hindgut, hindgut, midgut, midgut, small intestine
61	chr2L	21033670	21037241	581.82	21034636	14.4778	intron	0	CG42238	FBgn0250867
62	chr3L	318830	322479	581.61	320966	14.4751	intergenic	266	CG32344	FBgn0052344	fwd	CG32344:helicase; fwd: 1-phosphatidylinositol 4-kinase																				anal pads.SA, anterior midgut primordium.P2, anterior midgut primordium.P2, posterior midgut primordium.P2, posterior midgut primordium.P2, salivary gland body.P1, salivary gland body.P1, somatic muscle primordium.P2, visceral muscle primord.P2	anal pads, dorsal pharynx muscle, hindgut, midgut, midgut, muscle system, muscle system, salivary gland
63	chr2R	17430815	17433730	575.63	17431937	14.3982	intron	0	Egfr	FBgn0003731			chr2R	17431051	17433493	2R: 17431051, 17433493		Egfr-II						none						head mesoderm.P4, head mesoderm.P4, mesectoderm.P2, mesectoderm.P2, ventral ectoderm.P2, ventral ectoderm.P2	external foregut primordium.P2, external foregut primordium.P2, trunk mesoderm.P2, trunk mesoderm.P2, ventral epidermis primordium.P2, ventral epidermis primordium.P2	clypeolabrum primordium.P2, clypeolabrum primordium.P2, clypeolabrum primordium.P2, gnathal primordium.P2, gnathal primordium.P2, labral sensory complex.P4, somatic muscle primordium.P2, stomatogastric nervous system primordium.P2, stomatogastric nervous system primordium.P2, ventral epidermis trunk primordium.P2, ventral epidermis trunk primordium.P2, ventral epidermis trunk primordium.P2, visce…	atrium (mouth cavity), atrium (mouth cavity), dorsal epidermis, dorsal epidermis, dorsal epidermis, labral sensory complex, ventral epidermis, ventral epidermis, ventral epidermis
64	chr2L	14489299	14491713	574.18	14490413	14.3795	intergenic	-449	noc	FBgn0005771		TF																		early hindgut primordium.P2, early hindgut primordium.P2, early hindgut primordium.P2, early hindgut primordium.P2, procephalic ectoderm.P2, procephalic ectoderm.P2, procephalic ectoderm.P2, procephalic ectoderm.P2, ventral ectoderm.P2, ventral ectoderm.P2, ventral ectoderm.P2, ventral ectoderm.P2	early hindgut primordium.P2, early hindgut primordium.P2, early hindgut primordium.P2, early hindgut primordium.P2, external foregut primordium.P2, external foregut primordium.P2, external foregut primordium.P2, protocerebrum primordium.P4, protocerebrum primordium.P4, protocerebrum primordium.P4, protocerebrum primordium.P4, trunk mesoderm.P2, trunk mesoderm.P2, trunk mesoderm.P2, ventral epider…	anterior midgut primordium.P2, anterior midgut primordium.P2, anterior midgut primordium.P2, foregut primordium.P2, foregut primordium.P2, foregut primordium.P2, foregut primordium.P2, labial complex.P4, late hindgut primordium.P2, late hindgut primordium.P2, late hindgut primordium.P2, late hindgut primordium.P2, late hindgut primordium.P2, posterior midgut primordium.P2, posterior midgut primor…	cuprophilic cells (), fat body, fat body, head epidermis, head epidermis, hindgut, interstitial cells, midgut, midgut, optic lobe, visceral muscle, visceral muscle
65	chrX	9056896	9059108	572.04	9057719	14.3518	intron	0	mei-P26	FBgn0026206	Zpr1																			pole cells.P1, pole cells.P1, pole cells.P1
66	chr3L	11409606	11412717	561.13	11411249	14.2099	intergenic	-7001	CG7560	FBgn0036157		NADPH
67	chr2L	14263995	14266020	555.3	14265194	14.1335	intron	0	wb	FBgn0261563		alpha1,2 laminin
68	chr3L	5967457	5970472	553.78	5969460	14.1134	intergenic	-355	CG10479	FBgn0035656		SH2 domain (related to tensin 4, blistery & abl)	chr3L	5969137	5970272	3L: 5969137, 5970272		CG10479				X				N			stripes pair rule, stripes pair rule	dorsal ectoderm.P2, dorsal ectoderm.P2, dorsal ectoderm.P2, head mesoderm.P4, head mesoderm.P4, head mesoderm.P4, procephalic ectoderm.P2, procephalic ectoderm.P2, trunk mesoderm.P2, trunk mesoderm.P2, trunk mesoderm.P2, ventral ectoderm.P2, ventral ectoderm.P2, ventral ectoderm.P2	dorsal epidermal primordium.P2, dorsal epidermal primordium.P2, dorsal epidermal primordium.P2, head mesoderm.P2, head mesoderm.P2, protocerebrum primordium.P4, protocerebrum primordium.P4, protocerebrum primordium.P4, trunk mesoderm.P2, trunk mesoderm.P2, trunk mesoderm.P2	cardiac mesoderm.P2, dorsal epidermal primordium.P2, dorsal epidermal primordium.P2, dorsal epidermal primordium.P2, dorsal epidermal primordium.P2, dorsal pharynx muscle.P1, dorsal pharynx muscle.P1, dorsal pharynx muscle.P1, foregut primordium.P2, foregut primordium.P2, foregut primordium.P2, sensory nervous system.SA, somatic muscle primordium.P2, stomatogastric nervous system primordium.P2, s…	brain, brain, brain, cuprophilic cells (), glia, glia, glia, interstitial cells, interstitial cells, interstitial cells, lymph gland, lymph gland, lymph gland, lymph gland, optic lobe, optic lobe, optic lobe, somatic muscle, somatic muscle, somatic muscle, stomatogastric nervous system, stomatogastric nervous system, stomatogastric nervous system, tracheal system, tracheal system, tracheal system…
69	chr3R	25109984	25112668	553.76	25111488	14.1132	intergenic	9974	CG14506	FBgn0039659
70	chr3R	23266317	23269397	552.83	23268394	14.101	intergenic	-21517	CG13978	FBgn0039518	side (~23kb up)																							side:sensory neuron clusters present in each hemisegment,high levels in developing somatic&dorsal muscles(st13)(Sink et al. 2001)
71	chr3R	10414517	10417846	551.83	10415694	14.0878	intron	0	stumps	FBgn0020299	CG7987 (~13kb up)	CG7987:TF															3R:10414437,10416493			anterior endoderm.P2, head mesoderm.P4, head mesoderm.P4, trunk mesoderm.P2, trunk mesoderm.P2	anterior midgut rudiment.P2, head mesoderm.P2, head mesoderm.P2, trunk mesoderm.P2	tracheal primordium.P3, tracheal primordium.P3, visceral muscle primord.P2, visceral muscle primord.P2	dorsal pharynx muscle, tracheal system, tracheal system, visceral muscle	stumps/dof:BDGP ø; trunk mesoderm,visceral mesoderm (Vincent et al.,1998)
72	chr3L	3408139	3412019	551.49	3410227	14.0833	intron	0	sty	FBgn0014388	sty	sprouty																						dorsal vessel,tracheal system,nervous sys.(Hacohen et al., 1998)
73	chr3R	803916	807149	550.62	805298	14.0719	intergenic	2423	CG14662	FBgn0037291	CG14662
74	chr2R	3266467	3269597	550.56	3268149	14.0711	intron	0	Dscam	FBgn0033159	Dscam	axon guidance receptor																	stripes gap				brain, ventral nerve cord
75	chr2L	16350698	16354030	549.26	16352262	14.0538	five_prime_UTR	0	chif	FBgn0000307																				procephalic ectoderm.P2, ventral ectoderm.P2	protocerebrum primordium.P4, protocerebrum primordium.P4, ventral nerve cord primordium.P4, ventral nerve cord primordium.P4	anterior midgut primordium.P2, anterior midgut primordium.P2, posterior midgut primordium.P2, posterior midgut primordium.P2	brain, brain, midgut, midgut, ventral nerve cord, ventral nerve cord
76	chrX	17636164	17638579	548.07	17637283	14.0382	intron	0	CG42684	FBgn0261570	CG15816 & CG32560	CG32560:Ras GTPase activator
77	chr3R	25114533	25116730	547.41	25115441	14.0293	intergenic	6021	CG14506	FBgn0039659	stg (~27kb up)	CG14506:mRNA binding;stg:protein phosphatase
78	chr3L	16759911	16762940	547.26	16761178	14.0275	intron	0	Nrt	FBgn0004108			chr3L	16759177	16762074	3L:16759177,16762074		Nrt	X		X	X				Y (visceral)				anterior endoderm.P2, anterior endoderm.P2, anterior endoderm.P2, dorsal ectoderm.P2, dorsal ectoderm.P2, dorsal ectoderm.P2, dorsal ectoderm.P2, head mesoderm.P4, head mesoderm.P4, head mesoderm.P4, posterior endoderm.P2, posterior endoderm.P2, posterior endoderm.P2, trunk mesoderm.P2, trunk mesoderm.P2, trunk mesoderm.P2	midline.P2, midline.P2, midline.P2, protocerebrum primordium.P4, protocerebrum primordium.P4, protocerebrum primordium.P4, protocerebrum primordium.P4, ventral nerve cord primordium.P4, ventral nerve cord primordium.P4, ventral nerve cord primordium.P4, ventral nerve cord primordium.P4	visceral muscle primord.P2, visceral muscle primord.P2, visceral muscle primord.P2	brain, brain, brain, circular muscles, posterior spiracle, posterior spiracle, posterior spiracle, posterior spiracle, sensory nervous system, ventral nerve cord, ventral nerve cord, ventral nerve cord, ventral nerve cord, ventral nerve cord, ventral nerve cord, ventral nerve cord, visceral muscle, visceral muscle, visceral muscle
79	chr3R	12516279	12518807	545.31	12517432	14.0015	intron	0	Ubx	FBgn0003944																			stripes gap, stripes gap	dorsal ectoderm.P2, dorsal ectoderm.P2, trunk mesoderm.P2, trunk mesoderm.P2, ventral ectoderm.P2, ventral ectoderm.P2	dorsal epidermal primordium.P2, dorsal epidermal primordium.P2, trunk mesoderm.P2, trunk mesoderm.P2, ventral epidermis primordium.P2, ventral epidermis primordium.P2, ventral nerve cord primordium.P4, ventral nerve cord primordium.P4		circulatory system, circulatory system, ventral nerve cord, ventral nerve cord
80	chr3R	15174996	15177165	545.06	15176424	13.9983	intergenic	18293	Ino80	FBgn0086613	Dl (~24kb up) & CG31212 (~19kb ds)	Dl:Notch binding
81	chr2L	3612279	3615273	541	3613432	13.9443	intergenic	-5759	Dot	FBgn0015663	odd	TF	chr2L	3612501	3613992	2L: 3612501, 3613992		odd-dot						none (fat body anlagen)			2L:3615926,3619183:pericardial; 3610419,3611803:blastoderm	2L:3612750,3613500: fat body anlagen(?), cardioblasts (Kantorovitz et al. 2009)
82	chr2R	11018870	11021102	540.08	11020004	13.932	intron	0	chn	FBgn0015371		TF															2R:11019805,11020918 dorsal mesothoracic disc&Nerve Sys.
83	chr3R	12568430	12571507	538.26	12569125	13.9077	intron	0	bxd	FBgn0020556	Ubx & bxd	TF
84	chr3L	16482967	16485241	536.23	16484330	13.8807	intron	0	CG33158	FBgn0053158	st & argos	st:ATPase
85	chr3L	5985649	5988879	535.91	5987983	13.8764	intergenic	-2331	CG32406	FBgn0052406	CG10479	CG10479:SH2 domain (related to tensin 4, blistery & abl)
86	chr3R	4302074	4304155	535.46	4303149	13.8704	five_prime_UTR	0	PQBP-1	FBgn0250829	PQBP-1	poly-glutamine track binding
87	chr2L	10610493	10612775	534.3	10611626	13.8548	intron	0	Trim9	FBgn0051721																				procephalic ectoderm.P2, procephalic ectoderm.P2, ventral ectoderm.P2, ventral ectoderm.P2, ventral ectoderm.P2	protocerebrum primordium.P4, protocerebrum primordium.P4, protocerebrum primordium.P4, ventral nerve cord primordium.P4, ventral nerve cord primordium.P4, ventral nerve cord primordium.P4	anterior midgut primordium.P2, anterior midgut primordium.P2, anterior midgut primordium.P2, posterior midgut primordium.P2, posterior midgut primordium.P2, posterior midgut primordium.P2, subset neurons.P1, subset neurons.P1	brain, brain, midgut, midgut, midgut, sensory nervous system, sensory nervous system, subset neurons, ventral nerve cord, ventral nerve cord, ventral nerve cord
88	chrX	1547793	1550600	534.06	1549095	13.8516	intron	0	br	FBgn0000210		TF																					brain, brain, brain, brain, brain, brain, cuprophilic cells (), interstitial cells, midgut, ventral nerve cord, ventral nerve cord, ventral nerve cord, ventral nerve cord, ventral nerve cord, ventral nerve cord
89	chr3L	12598675	12600895	532.13	12599698	13.8257	intergenic	-3528	caup	FBgn0015919		TF	chr3L	12598973	12600669	3L: 12598973, 12600669		caup						none						procephalic ectoderm.P2, trunk mesoderm.P2, trunk mesoderm.P2, trunk mesoderm.P2	proventriculus primordium.P4, trunk mesoderm.P2, trunk mesoderm.P2, trunk mesoderm.P2	proventriculus primordium.P2, proventriculus primordium.P2, proventriculus primordium.P2, sensory nervous system.SA, somatic muscle primordium.P2, somatic muscle primordium.P2, visceral muscle primord.P2	anterior spiracle, anterior spiracle, anterior spiracle, dorsal epidermis, dorsal epidermis, dorsal epidermis, larval eye (Bolwig's organ), proventriculus, proventriculus, proventriculus, sensory nervous system, sensory system head, sensory system head, sensory system head, tracheal system, tracheal system, tracheal system	epidermis after st11, wing imaginal disc in larval st. (Gomez-Skarmeta et al., 1996)
90	chr2L	5967492	5969655	530.66	5968382	13.8059	intergenic	-215	Ucp4C	FBgn0031757	CG13992
91	chr2L	6530361	6533002	528.08	6531105	13.7712	intron	0	eya	FBgn0000320																				procephalic ectoderm.P2, procephalic ectoderm.P2, procephalic ectoderm.P2	external foregut primordium.P2, external foregut primordium.P2, external foregut primordium.P2, protocerebrum primordium.P4, protocerebrum primordium.P4, trunk mesoderm.P2, trunk mesoderm.P2	dorsal epidermal primordium.P2, dorsal epidermal primordium.P2, dorsal pharynx muscle.P1, dorsal pharynx muscle.P1, fat body/gonad primordium, fat body/gonad primordium, foregut primordium.P2, foregut primordium.P2, longitudinal muscles.P1, sensory nervous system.SA, somatic muscle primordium.P2, stomatogastric nervous system primordium.P2, stomatogastric nervous system primordium.P2, stomatogast…	dorsal epidermis, dorsal epidermis, dorsal pharynx muscle, dorsal pharynx muscle, head epidermis, head epidermis, head epidermis, optic lobe, optic lobe, optic lobe, sensory, sensory nervous system, ventral epidermis, ventral epidermis
92	chr2R	14043200	14045699	526.94	14044308	13.7557	intron	0	lolal	FBgn0022238	CG10914	lolal:TF																		anterior endoderm.P2, anterior endoderm.P2, anterior endoderm.P2, dorsal ectoderm.P2, dorsal ectoderm.P2, dorsal ectoderm.P2, posterior endoderm.P2, posterior endoderm.P2, posterior endoderm.P2, trunk mesoderm.P2, trunk mesoderm.P2, ventral ectoderm.P2, ventral ectoderm.P2, ventral ectoderm.P2		late hindgut primordium.P2, late hindgut primordium.P2, late hindgut primordium.P2, somatic muscle primordium.P2	brain, brain, brain, dorsal epidermis, dorsal epidermis, dorsal epidermis, glia, hindgut, hindgut, hindgut, neurons, posterior spiracle, posterior spiracle, posterior spiracle, ventral epidermis, ventral epidermis, ventral epidermis, ventral nerve cord, ventral nerve cord, ventral nerve cord
93	chr2R	9456199	9459405	525.32	9458304	13.7339	intergenic	585	CG13335	FBgn0033857
94	chr3L	612436	615097	523.31	614123	13.7067	intergenic	2247	CG42719	FBgn0261636
95	chr2L	7515711	7517595	522.25	7516599	13.6924	intron	0	Rapgap1	FBgn0085403		Pbprp5:pheromone binding
96	chr3L	20613411	20616108	519.42	20615036	13.6539	intergenic	-1400	knrl	FBgn0001323		TF															3L:20604990,20606288 blastoderm			anterior endoderm.P2, anterior endoderm.P2, head mesoderm.P4, head mesoderm.P4, head mesoderm.P4, head mesoderm.P4, head mesoderm.P4, procephalic ectoderm.P2, procephalic ectoderm.P2	anterior midgut rudiment.P2, anterior midgut rudiment.P2, dorsal epidermal primordium.P2, dorsal epidermal primordium.P2, dorsal epidermal primordium.P2, dorsal epidermal primordium.P2, dorsal epidermal primordium.P2, external foregut primordium.P2, external foregut primordium.P2, external foregut primordium.P2, external foregut primordium.P2, head mesoderm.P2, head mesoderm.P2, protocerebrum pri…	adult hindgut precursors.SA, adult hindgut precursors.SA, adult hindgut precursors.SA, dorsal epidermal primordium.P2, dorsal epidermal primordium.P2, dorsal epidermal primordium.P2, dorsal epidermal primordium.P2, dorsal epidermal primordium.P2, fat body/gonad primordium, fat body/gonad primordium, foregut primordium.P2, foregut primordium.P2, midline glia.P1, rectum.SA, rectum.SA, rectum.SA, re…	adult hindgut precursors, adult hindgut precursors, adult hindgut precursors, atrium (mouth cavity), atrium (mouth cavity), circulatory system, dorsal epidermis, dorsal epidermis, epipharynx, epipharynx, foregut, foregut, foregut, foregut, foregut, head epidermis, head epidermis, head epidermis, head epidermis, head epidermis, hindgut, hindgut, labral sensory complex, labral sensory complex, labr…
97	chr2R	9450210	9456198	518.75	9452103	13.6448	intergenic	4493	CG13334	FBgn0033856		LDH
98	chr3L	12600896	12603864	518.68	12601344	13.6438	intergenic	-1882	caup	FBgn0015919																				procephalic ectoderm.P2, trunk mesoderm.P2, trunk mesoderm.P2, trunk mesoderm.P2	proventriculus primordium.P4, trunk mesoderm.P2, trunk mesoderm.P2, trunk mesoderm.P2	proventriculus primordium.P2, proventriculus primordium.P2, proventriculus primordium.P2, sensory nervous system.SA, somatic muscle primordium.P2, somatic muscle primordium.P2, visceral muscle primord.P2	anterior spiracle, anterior spiracle, anterior spiracle, dorsal epidermis, dorsal epidermis, dorsal epidermis, larval eye (Bolwig's organ), proventriculus, proventriculus, proventriculus, sensory nervous system, sensory system head, sensory system head, sensory system head, tracheal system, tracheal system, tracheal system
99	chr3L	21720143	21722857	517.88	21721795	13.6329	intergenic	-25	CG11247	FBgn0037120	Rpb8	CG11247:TF?; Rpb8:RNA polymerase																		anterior endoderm.P2, anterior endoderm.P2, anterior endoderm.P2, head mesoderm.P4, head mesoderm.P4, head mesoderm.P4, posterior endoderm.P2, posterior endoderm.P2, posterior endoderm.P2, trunk mesoderm.P2, trunk mesoderm.P2, trunk mesoderm.P2	anterior midgut rudiment.P2, anterior midgut rudiment.P2, head mesoderm.P2, head mesoderm.P2, head mesoderm.P2, posterior midgut rudiment.P2, posterior midgut rudiment.P2, trunk mesoderm.P2, trunk mesoderm.P2, trunk mesoderm.P2	anterior midgut primordium.P2, anterior midgut primordium.P2, dorsal pharynx muscle.P1, posterior midgut primordium.P2, posterior midgut primordium.P2, visceral muscle primord.P2	brain, dorsal pharynx muscle, midgut, proventriculus, proventriculus, proventriculus, sensory nervous system, sensory nervous system, ventral nerve cord, ventral nerve cord, visceral muscle
100	chr3L	21871489	21874208	517.81	21872629	13.632	intergenic	-81	mub	FBgn0014362		poly(rC) binding																					brain, mushroom body, mushroom body, undefined, undefined, ventral nerve cord
101	chr2R	10317574	10319732	516.98	10318611	13.6207	intron	0	phyl	FBgn0013725																	2R:10320504,10321956			dorsal ectoderm.P2, dorsal ectoderm.P2, procephalic ectoderm.P2, procephalic ectoderm.P2, ventral ectoderm.P2, ventral ectoderm.P2	dorsal epidermal primordium.P2, dorsal epidermal primordium.P2, dorsal epidermal primordium.P2, protocerebrum primordium.P4, ventral epidermis primordium.P2, ventral epidermis primordium.P2, ventral epidermis primordium.P2, ventral nerve cord primordium.P4, ventral nerve cord primordium.P4, ventral nerve cord primordium.P4	dorsal epidermal primordium.P2, dorsal epidermal primordium.P2, sensory nervous system.SA, stomatogastric nervous system primordium.P2, stomatogastric nervous system primordium.P2, stomatogastric nervous system primordium.P2, ventral epidermis trunk primordium.P2, ventral epidermis trunk primordium.P2	brain, brain, neurons, neurons, stomatogastric nervous system, stomatogastric nervous system, stomatogastric nervous system, ventral nerve cord, ventral nerve cord	mostly ectoderm & some muscle founders; Artero et al. 2003
102	chr3R	5328273	5330244	513.04	5329313	13.5669	intergenic	-1014	RhoL	FBgn0014380	CG8149	RhoL:GTPase;CG8149:SAP superfamily, Hcc-1 related	chr3R	5328724	5329725	3R:5328724, 5329725	3R:5329073, 5329673	RhoL	X	X		X			N	Y (cardiac only)				head mesoderm.P4, head mesoderm.P4, head mesoderm.P4	head mesoderm.P2, head mesoderm.P2, head mesoderm.P2	lamellocytes (macrophages).P1, lamellocytes (macrophages).P1, lamellocytes (macrophages).P1	dorsal epidermis, dorsal epidermis, dorsal epidermis, ventral epidermis, ventral epidermis, ventral epidermis	RhoL=DRac3=Mes1=G: head mesoderm primordium (gastr to st11; Sasamura, 1997, Stathopulos 2002), trunk ms. (st.10, Casal & Leptin 96) dorsal ms (st11)
103	chr2R	9840721	9842442	509.14	9841531	13.5135	intron	0	AGO1	FBgn0026611	,mRpL53 & CG33155	AGO1:translation initiation factor
104	chrX	2975455	2977856	507.62	2976488	13.4925	intron	0	kirre	FBgn0028369	CG4116
105	chr3L	8997500	8999370	505.9	8998130	13.4689	intergenic	-168	Doc3	FBgn0035954	Doc3	TF																		dorsal ectoderm.P2, early hindgut primordium.P2, procephalic ectoderm.P2	dorsal epidermal primordium.P2, early hindgut primordium.P2, protocerebrum primordium.P4	amnioserosa, cardiac mesoderm.P2, dorsal epidermal primordium.P2, late hindgut primordium.P2	adult eye primordium, hindgut	Reim & Frasch 2005
106	chr2L	3821150	3826509	501.05	3825481	13.4018	intergenic	-199	slp1	FBgn0003430																				dorsal ectoderm.P2, dorsal ectoderm.P2, dorsal ectoderm.P2, head mesoderm.P4, head mesoderm.P4, head mesoderm.P4, mesectoderm.P2, mesectoderm.P2, mesectoderm.P2, procephalic ectoderm.P2, procephalic ectoderm.P2, procephalic ectoderm.P2, procephalic ectoderm.P2, trunk mesoderm.P2, trunk mesoderm.P2, trunk mesoderm.P2, trunk mesoderm.P2, ventral ectoderm.P2, ventral ectoderm.P2, ventral ectoderm.P2…	antennal primordium.P2, antennal primordium.P2, antennal primordium.P2, crystal cells.SA, crystal cells.SA, crystal cells.SA, dorsal epidermal primordium.P2, dorsal epidermal primordium.P2, dorsal epidermal primordium.P2, dorsal epidermal primordium.P2, external foregut primordium.P2, external foregut primordium.P2, external foregut primordium.P2, midline.P2, midline.P2, midline.P2, trunk mesoder…	antennal organ.P1, antennal organ.P1, antennal organ.P1, clypeolabrum primordium.P2, clypeolabrum primordium.P2, clypeolabrum primordium.P2, crystal cells.P1, crystal cells.P1, crystal cells.P1, dorsal epidermal primordium.P2, dorsal epidermal primordium.P2, dorsal epidermal primordium.P2, dorsal epidermal primordium.P2, ventral epidermis trunk primordium.P2, ventral epidermis trunk primordium.P2…	crystal cells, crystal cells, crystal cells, dorsal epidermis, dorsal epidermis, dorsal epidermis, dorsal epidermis, epipharynx, epipharynx, epipharynx, labral sensory complex, proventriculus, sensory system head, ventral epidermis, ventral epidermis, ventral epidermis, ventral epidermis, ventral nerve cord, ventral nerve cord, ventral nerve cord
107	chrX	15627235	15629120	499.15	15628112	13.3755	intergenic	-140	CG12379	FBgn0030676	CG8198
108	chr2L	18150831	18152805	497	18151461	13.3456	intron	0	Socs36E	FBgn0041184																				trunk mesoderm.P2, ventral ectoderm.P2	dorsal epidermal primordium.P2, trunk mesoderm.P2, ventral epidermis primordium.P2	clypeolabrum primordium.P2, posterior spiracle.SA	epipharynx
109	chr2L	19321865	19323908	495.95	19322925	13.331	intergenic	15751	dnt	FBgn0024245	CG17564 (~22kb up)	dnt: receptor, tyr kinase (derailed homolog)																						dnt: Savant-Bhonsale et al. 1999: uniform in ms. st. ~6-9; CG10750: no staining
110	chr3L	3844917	3846919	495.05	3846037	13.3185	intergenic	-116	Awh	FBgn0013751	Awh	TF																		procephalic ectoderm.P2, ventral ectoderm.P2	dorsal epidermal primordium.P2, protocerebrum primordium.P4, ventral nerve cord primordium.P4	dorsal epidermal primordium.P2	atrium (mouth cavity), brain, dorsal epidermis, hypopharynx	Awh: Curtiss & Heilig 1997: CNS (st9-10), epidermal stripes (st11-16), no obvious ms
111	chr3R	937292	941078	493.81	939675	13.3012	intergenic	-14135	CG12007	FBgn0037293		CG12007: Rab-protein geranylgeranyltransferase; corto: TF
112	chr3R	12588663	12590750	493.53	12590011	13.2974	intron	0	bxd	FBgn0020556		TF
113	chr3R	4674661	4676921	490.94	4675816	13.2612	intron	0	pyd	FBgn0003177																				dorsal ectoderm.P2, dorsal ectoderm.P2, early hindgut primordium.P2, early hindgut primordium.P2, head mesoderm.P4, head mesoderm.P4, mesectoderm.P2, mesectoderm.P2, procephalic ectoderm.P2, procephalic ectoderm.P2, trunk mesoderm.P2, trunk mesoderm.P2, trunk mesoderm.P2, trunk mesoderm.P2, ventral ectoderm.P2, ventral ectoderm.P2, ventral ectoderm.P2, ventral ectoderm.P2	dorsal epidermal primordium.P2, dorsal epidermal primordium.P2, dorsal epidermal primordium.P2, early hindgut primordium.P2, early hindgut primordium.P2, external foregut primordium.P2, external foregut primordium.P2, external foregut primordium.P2, trunk mesoderm.P2, trunk mesoderm.P2, ventral epidermis primordium.P2, ventral epidermis primordium.P2	clypeolabrum primordium.P2, clypeolabrum primordium.P2, clypeolabrum primordium.P2, dorsal epidermal primordium.P2, dorsal epidermal primordium.P2, dorsal epidermal primordium.P2, dorsal epidermal primordium.P2, dorsal epidermal primordium.P2, foregut primordium.P2, foregut primordium.P2, late hindgut primordium.P2, late hindgut primordium.P2, late hindgut primordium.P2, late hindgut primordium.P…	atrium (mouth cavity), atrium (mouth cavity), dorsal epidermis, dorsal epidermis, dorsal epidermis, dorsal epidermis, dorsal epidermis, epipharynx, epipharynx, esophagus, esophagus, foregut, foregut, foregut, foregut, foregut, garland cells, garland cells, head epidermis, head epidermis, head epidermis, hindgut, hindgut, hindgut, hindgut, hindgut, hypopharynx, hypopharynx, medial cord (midline), …
114	chr3R	2670397	2673410	489.85	2671789	13.2459	intron	0	Scr	FBgn0003339		TF																		dorsal ectoderm.P2, ventral ectoderm.P2	dorsal epidermal primordium.P2, salivary gland body.SA, ventral epidermis primordium.P2, ventral nerve cord primordium.P4	dorsal epidermal primordium.P2, ventral epidermis trunk primordium.P2	dorsal epidermis, lateral cord, ventral epidermis, ventral nerve cord	Scr: vm (PS4; e.g. Miller et al. 2001)
115	chr3R	18575564	18577503	485.9	18576687	13.1904	five_prime_UTR	0	CG7029	FBgn0039026
116	chr2R	15157319	15159393	484.09	15158383	13.1649	intergenic	-4848	rib	FBgn0003254																				early hindgut primordium.P2, early hindgut primordium.P2, early hindgut primordium.P2, posterior endoderm.P2, posterior endoderm.P2, ventral ectoderm.P2	dorsal epidermal primordium.P2, early hindgut primordium.P2, early hindgut primordium.P2, early hindgut primordium.P2, external foregut primordium.P2, external foregut primordium.P2, external foregut primordium.P2, posterior midgut rudiment.P2, posterior midgut rudiment.P2, trunk mesoderm.P2, trunk mesoderm.P2	anterior midgut primordium.P2, anterior midgut primordium.P2, cardiac mesoderm.P2, cardiac mesoderm.P2, dorsal epidermal primordium.P2, dorsal epidermal primordium.P2, dorsal epidermal primordium.P2, foregut primordium.P2, foregut primordium.P2, labral sensory complex.P4, late hindgut primordium.P2, late hindgut primordium.P2, late hindgut primordium.P2, posterior midgut primordium.P2, posterior …	dorsal epidermis, dorsal epidermis, dorsal epidermis, epipharynx, epipharynx, foregut, foregut, foregut, labral sensory complex, ventral epidermis, ventral epidermis, ventral epidermis
117	chr2R	13737895	13740547	482.76	13739218	13.1462	intron	0	olf186-F	FBgn0041585
118	chr3R	10479992	10482516	482.72	10481123	13.1456	intron	0	l(3)L1231	FBgn0086686
119	chr2L	20485117	20487750	478.96	20486273	13.0924	intergenic	-1223	mir-1	FBgn0046834
120	chr2L	12434330	12437329	475.5	12436157	13.0433	intron	0	Elf	FBgn0020443	SC35	Elf:translation release factor																				anterior midgut primordium.P2, foregut primordium.P2, late hindgut primordium.P2, posterior midgut primordium.P2, salivary gland body.P1	atrium (mouth cavity), epipharynx, foregut, hindgut, hypopharynx, midgut, muscle system, salivary gland
121	chr2L	5236771	5240862	472.95	5239862	13.0071	intron	0	tkv	FBgn0003716	CG14033	tkv:type I TGF-beta receptor																	stripes pair rule, stripes pair rule, stripes pair rule, stripes pair rule	head mesoderm.P4, head mesoderm.P4, head mesoderm.P4, head mesoderm.P4, trunk mesoderm.P2, trunk mesoderm.P2, trunk mesoderm.P2, trunk mesoderm.P2, trunk mesoderm.P2, trunk mesoderm.P2, ventral ectoderm.P2, ventral ectoderm.P2, ventral ectoderm.P2, ventral ectoderm.P2, ventral ectoderm.P2, ventral ectoderm.P2	dorsal epidermal primordium.P2, dorsal epidermal primordium.P2, dorsal epidermal primordium.P2, dorsal epidermal primordium.P2, dorsal epidermal primordium.P2, head mesoderm.P2, midline.P2, protocerebrum primordium.P4, protocerebrum primordium.P4, protocerebrum primordium.P4, protocerebrum primordium.P4, protocerebrum primordium.P4, protocerebrum primordium.P4, trunk mesoderm.P2, trunk mesoderm.P…	anterior midgut primordium.P2, anterior midgut primordium.P2, anterior midgut primordium.P2, anterior midgut primordium.P2, anterior midgut primordium.P2, anterior midgut primordium.P2, clypeolabrum primordium.P2, clypeolabrum primordium.P2, clypeolabrum primordium.P2, clypeolabrum primordium.P2, clypeolabrum primordium.P2, dorsal epidermal primordium.P2, dorsal epidermal primordium.P2, dorsal ep…	atrium (mouth cavity), atrium (mouth cavity), atrium (mouth cavity), dorsal epidermis, dorsal epidermis, dorsal epidermis, dorsal epidermis, dorsal epidermis, dorsal epidermis, dorsal epidermis, dorsal longitudinal trunk, dorsal longitudinal trunk, dorsal longitudinal trunk, epipharynx, epipharynx, epipharynx, epipharynx, epipharynx, epipharynx, epipharynx, foregut, foregut, foregut, foregut, for…
122	chr3L	9033450	9036055	469.05	9034341	12.9513	intergenic	-136	Doc1	FBgn0028789	Doc1	TF																		dorsal ectoderm.P2, dorsal ectoderm.P2, dorsal ectoderm.P2, early hindgut primordium.P2, early hindgut primordium.P2, early hindgut primordium.P2, procephalic ectoderm.P2, procephalic ectoderm.P2, procephalic ectoderm.P2	amnioserosa, dorsal epidermal primordium.P2, dorsal epidermal primordium.P2, early hindgut primordium.P2, early hindgut primordium.P2, early hindgut primordium.P2, external foregut primordium.P2, external foregut primordium.P2, head epidermis primordium.P4, head epidermis primordium.P4, protocerebrum primordium.P4, protocerebrum primordium.P4	amnioserosa, cardiac mesoderm.P2, clypeolabrum primordium.P2, clypeolabrum primordium.P2, dorsal epidermal primordium.P2, dorsal epidermal primordium.P2, foregut primordium.P2, foregut primordium.P2, foregut primordium.P2, inner optic anlage.P1, inner optic anlage.P1, late hindgut primordium.P2, late hindgut primordium.P2	adult eye primordium, adult eye primordium, amnioserosa, dorsal epidermis, dorsal epidermis, dorsal epidermis, epipharynx, epipharynx, foregut, foregut, hindgut, hindgut, hindgut, small intestine, small intestine, ventral epidermis, ventral epidermis, ventral epidermis	Reim & Frasch 2005
123	chr3R	5411809	5413579	467.44	5412671	12.9282	five_prime_UTR	0	P58IPK	FBgn0037718	CG8286	protein kinase inhibitor																			head mesoderm.P2, head mesoderm.P2, head mesoderm.P2	anterior midgut primordium.P2, anterior midgut primordium.P2, fat body/gonad primordium, fat body/gonad primordium, garland cells.P1, garland cells.P1, garland cells.P1, posterior midgut primordium.P2, posterior midgut primordium.P2	cuprophilic cells (), fat body, fat body, fat body, foregut, foregut, foregut, hindgut, hindgut, hindgut, main body (), main body (), midgut, midgut, midgut, nephrocytes, nephrocytes, nephrocytes, proventriculus, proventriculus, proventriculus, salivary gland, salivary gland, salivary gland
124	chr2L	14445087	14448370	466.32	14445983	12.9121	intergenic	4299	CG15283	FBgn0028844	CG15283
125	chr3R	13225534	13227474	466.12	13226521	12.9092	intron	0	Sur-8	FBgn0038504
126	chr2R	8905544	8908126	459.63	8906918	12.8157	intergenic	11611	Su(z)2	FBgn0008654		TF
127	chr3L	13105902	13108002	457.22	13106873	12.7808	intergenic	-500	trn	FBgn0010452																				dorsal ectoderm.P2, dorsal ectoderm.P2, ventral ectoderm.P2, ventral ectoderm.P2, ventral ectoderm.P2	protocerebrum primordium.P4, protocerebrum primordium.P4, ventral epidermis primordium.P2, ventral epidermis primordium.P2, ventral epidermis primordium.P2, ventral nerve cord primordium.P4, ventral nerve cord primordium.P4	clypeolabrum primordium.P2, clypeolabrum primordium.P2, clypeolabrum primordium.P2, dorsal epidermal primordium.P2, dorsal epidermal primordium.P2, dorsal epidermal primordium.P2, labral sensory complex.P4, ventral epidermis trunk primordium.P2, ventral epidermis trunk primordium.P2, ventral epidermis trunk primordium.P2	brain, brain, dorsal epidermis, dorsal epidermis, dorsal epidermis, epipharynx, epipharynx, head epidermis, head epidermis, head epidermis, hindgut, hindgut, hindgut, hypopharynx, hypopharynx, hypopharynx, rectum, rectum, rectum, ventral epidermis, ventral epidermis, ventral epidermis, ventral nerve cord, ventral nerve cord
128	chr2L	6534898	6537367	455.65	6536068	12.758	intron	0	eya	FBgn0000320		phosphatase																		procephalic ectoderm.P2, procephalic ectoderm.P2, procephalic ectoderm.P2	external foregut primordium.P2, external foregut primordium.P2, external foregut primordium.P2, protocerebrum primordium.P4, protocerebrum primordium.P4, trunk mesoderm.P2, trunk mesoderm.P2	dorsal epidermal primordium.P2, dorsal epidermal primordium.P2, dorsal pharynx muscle.P1, dorsal pharynx muscle.P1, fat body/gonad primordium, fat body/gonad primordium, foregut primordium.P2, foregut primordium.P2, longitudinal muscles.P1, sensory nervous system.SA, somatic muscle primordium.P2, stomatogastric nervous system primordium.P2, stomatogastric nervous system primordium.P2, stomatogast…	dorsal epidermis, dorsal epidermis, dorsal pharynx muscle, dorsal pharynx muscle, head epidermis, head epidermis, head epidermis, optic lobe, optic lobe, optic lobe, sensory, sensory nervous system, ventral epidermis, ventral epidermis
129	chr2L	6832929	6834628	455.43	6833824	12.7547	intron	0	sens-2	FBgn0051632		TF																				posterior midgut primordium.P2, posterior midgut primordium.P2	main body (), main body (), midgut
130	chr2L	22023704	22025650	454.44	22024773	12.7403	intergenic	460	tio	FBgn0028979
131	chr2R	9045232	9046910	452.97	9046080	12.7189	intron	0	TppII	FBgn0020370																						dorsal epidermal primordium.P2, dorsal epidermal primordium.P2, dorsal epidermal primordium.P2, foregut primordium.P2, foregut primordium.P2, foregut primordium.P2, late hindgut primordium.P2, late hindgut primordium.P2, late hindgut primordium.P2, salivary gland body.P1, salivary gland body.P1, salivary gland body.P1, tracheal primordium.P3, tracheal primordium.P3, ventral epidermis trunk primor…	atrium (mouth cavity), body, brain, dorsal epidermis, dorsal epidermis, epipharynx, epipharynx, epipharynx, foregut, foregut, foregut, hindgut, hindgut, hindgut, hypopharynx, hypopharynx, hypopharynx, proventriculus, proventriculus, salivary gland, salivary gland, tracheal system, tracheal system, ventral epidermis, ventral epidermis
132	chr2R	10298162	10300279	452.85	10299283	12.7171	intergenic	-33	Sin1	FBgn0033935	CG17385	CG17385:TF?
133	chr2L	7526911	7528529	452.82	7527326	12.7167	intron	0	Rapgap1	FBgn0085403
134	chr2R	18392698	18395267	452.67	18393882	12.7145	intron	0	px	FBgn0003175
135	chr3R	14812485	14814567	452.54	14813484	12.7126	intron	0	gukh	FBgn0026239	CG5454		chr3R	14812753	14814698	3R:14812753,14814698		gukh			X									dorsal ectoderm.P2, dorsal ectoderm.P2, dorsal ectoderm.P2, head mesoderm.P4, head mesoderm.P4, procephalic ectoderm.P2, procephalic ectoderm.P2, procephalic ectoderm.P2, trunk mesoderm.P2, trunk mesoderm.P2, trunk mesoderm.P2, trunk mesoderm.P2, trunk mesoderm.P2, ventral ectoderm.P2, ventral ectoderm.P2, ventral ectoderm.P2	protocerebrum primordium.P4, protocerebrum primordium.P4, trunk mesoderm.P2, trunk mesoderm.P2, trunk mesoderm.P2, trunk mesoderm.P2, ventral epidermis primordium.P2, ventral epidermis primordium.P2, ventral epidermis primordium.P2, ventral nerve cord primordium.P4, ventral nerve cord primordium.P4	foregut primordium.P2, foregut primordium.P2, foregut primordium.P2, late hindgut primordium.P2, late hindgut primordium.P2, ventral epidermis trunk primordium.P2, ventral epidermis trunk primordium.P2, ventral epidermis trunk primordium.P2, visceral muscle primord.P2, visceral muscle primord.P2, visceral muscle primord.P2, visceral muscle primord.P2	brain, brain, brain, epipharynx, epipharynx, epipharynx, esophagus, foregut, foregut, foregut, hindgut, hindgut, hindgut, hypopharynx, hypopharynx, hypopharynx, medial cord (midline), medial cord (midline), medial cord (midline), medial cord (midline), midgut, midgut, muscle system, muscle system, muscle system, muscle system, proventriculus, sensory nervous system, sensory nervous system, ventra…
136	chr3R	21851803	21854480	451.88	21853090	12.703	intergenic	1486	HLHm5	FBgn0002631																				mesectoderm.P2, mesectoderm.P2, mesectoderm.P2, mesectoderm.P2, mesectoderm.P2, mesectoderm.P2, procephalic ectoderm.P2, procephalic ectoderm.P2, procephalic ectoderm.P2, procephalic ectoderm.P2, procephalic ectoderm.P2, procephalic ectoderm.P2, procephalic ectoderm.P2, ventral ectoderm.P2, ventral ectoderm.P2, ventral ectoderm.P2, ventral ectoderm.P2, ventral ectoderm.P2, ventral ectoderm.P2, ve…	amnioserosa, head epidermis primordium.P4, protocerebrum primordium.P4, protocerebrum primordium.P4, protocerebrum primordium.P4, protocerebrum primordium.P4, protocerebrum primordium.P4, protocerebrum primordium.P4, protocerebrum primordium.P4, ventral epidermis primordium.P2, ventral epidermis primordium.P2, ventral epidermis primordium.P2, ventral epidermis primordium.P2, ventral epidermis pri…	dorsal epidermal primordium.P2, dorsal epidermal primordium.P2, dorsal epidermal primordium.P2, dorsal epidermal primordium.P2, dorsal epidermal primordium.P2, subset neurons.P1, subset neurons.P1, subset neurons.P1, ventral epidermis trunk primordium.P2, ventral epidermis trunk primordium.P2, ventral epidermis trunk primordium.P2, ventral epidermis trunk primordium.P2, ventral epidermis trunk pr…	optic lobe, optic lobe, optic lobe, optic lobe, optic lobe, optic lobe, optic lobe, subset neurons, subset neurons, subset neurons
137	chr3L	15720679	15723390	451.73	15722223	12.7008	intergenic	-569	comm	FBgn0010105			chr3L	15721611	15723005	3L: 15721611, 15723005		commIE						none						dorsal ectoderm.P2, procephalic ectoderm.P2, procephalic ectoderm.P2, ventral ectoderm.P2, ventral ectoderm.P2	dorsal epidermal primordium.P2, dorsal epidermal primordium.P2, midline.P2, midline.P2, protocerebrum primordium.P4, protocerebrum primordium.P4, ventral epidermis primordium.P2, ventral nerve cord primordium.P4	dorsal epidermal primordium.P2, dorsal epidermal primordium.P2, ventral epidermis trunk primordium.P2	brain, dorsal epidermis, interstitial cells, medial cord (midline), medial cord (midline), neurons, proventriculus, sensory system head, ventral epidermis, ventral epidermis, ventral nerve cord
138	chr3R	4161255	4163359	451.58	4162380	12.6987	intergenic	-2866	Poxm	FBgn0003129		TF	chr3R	4161599	4163719	3R: 4161599, 4163719		Poxm				X			N	N					ventral nerve cord primordium.P4		esophagus, muscle system
139	chr3L	12460492	12461991	451.25	12461115	12.6938	five_prime_UTR	0	eyg	FBgn0000625		TF																			antennal primordium.P2, antennal primordium.P2, dorsal epidermal primordium.P2, salivary gland body.SA, salivary gland body.SA, salivary gland body.SA	antennal organ.P1, antennal organ.P1, dorsal epidermal primordium.P2, dorsal epidermal primordium.P2, dorsal epidermal primordium.P2, larval eye (Bolwig's organ).P1, salivary gland body.P1, salivary gland body.P1, salivary gland body.P1	antennal organ, antennal organ, sensory system head, sensory system head
140	chr3R	798543	800747	450.98	799405	12.6899	intergenic	5179	CG1124	FBgn0037290	CG14662																						brain, brain, glia, glia, glia, glia, glia, glia, medial cord (midline), medial cord (midline), midline glia, midline glia, midline glia, ventral nerve cord, ventral nerve cord
141	chr3R	26594980	26597123	450.5	26596077	12.6828	intron	0	zfh1	FBgn0004606		TF	chr3R	26595546	26597231	3R: 26595546, 26597231		zfh1		X		X	X			N				anterior endoderm.P2, anterior endoderm.P2, head mesoderm.P4, head mesoderm.P4, head mesoderm.P4, trunk mesoderm.P2, trunk mesoderm.P2, trunk mesoderm.P2, ventral ectoderm.P2, ventral ectoderm.P2, ventral ectoderm.P2	head mesoderm.P2, head mesoderm.P2, head mesoderm.P2, trunk mesoderm.P2, trunk mesoderm.P2, trunk mesoderm.P2, ventral nerve cord primordium.P4, ventral nerve cord primordium.P4, ventral nerve cord primordium.P4	cardiac mesoderm.P2, fat body/gonad primordium, lamellocytes (macrophages).P1, lamellocytes (macrophages).P1, midline glia.P1, pericardial cells.SA, subset glia.P1, subset neurons.P1	brain, brain, fat body, fat body, leading edge cells, leading edge cells, leading edge cells, lymph gland, lymph gland, lymph gland, pericardial cells, pericardial cells, subset glia, subset glia, subset neurons, subset neurons, ventral nerve cord, ventral nerve cord, ventral nerve cord
142	chr3L	15783385	15785316	449.22	15784325	12.6641	intergenic	-17193	CG6244	FBgn0036531
143	chr2R	19531963	19534358	446.49	19533207	12.624	intron	0	retn	FBgn0004795																			stripes gap	dorsal ectoderm.P2, procephalic ectoderm.P2	head mesoderm.P2	amnioserosa, stomatogastric nervous system primordium.P2	dorsal pharynx muscle, muscle system, stomatogastric nervous system
144	chr2R	1596696	1599840	445.9	1598769	12.6155	intron	0	ap	FBgn0000099		TF															2R:1598479,1599714				dorsal epidermal primordium.P2, dorsal epidermal primordium.P2, dorsal epidermal primordium.P2, dorsal epidermal primordium.P2	dorsal epidermal primordium.P2, dorsal epidermal primordium.P2, dorsal epidermal primordium.P2, dorsal epidermal primordium.P2, late hindgut primordium.P2, rectum.SA, rectum.SA, rectum.SA, rectum.SA, rectum.SA, somatic muscle primordium.P2, somatic muscle primordium.P2, somatic muscle primordium.P2, somatic muscle primordium.P2, ventral epidermis trunk primordium.P2, ventral epidermis trunk primo…	brain, brain, brain, brain, brain, brain, foregut, foregut, foregut, haltere, haltere, hindgut, hypopharynx, hypopharynx, hypopharynx, hypopharynx, medial cord (midline), neurons, neurons, rectum, rectum, rectum, rectum, sensory nervous system, sensory nervous system, somatic muscle, somatic muscle, somatic muscle, somatic muscle, ventral nerve cord, ventral nerve cord, ventral nerve cord, ventra…
145	chrX	2875934	2877489	444.8	2876545	12.5992	intron	0	kirre	FBgn0028369																								somatic ms (Strünkelnberg et al. 2001)
146	chr3L	22395276	22397565	444.09	22396126	12.5889	intron	0	Ten-m	FBgn0004449			chr3L	22395693	22397107	3L: 22395693, 22397107		Ten-m						Dorsal Median Cells
147	chr2R	5581579	5583156	443.01	5582335	12.5729	intergenic	-1502	Uba1	FBgn0023143		ubiquitin-protein ligase																		dorsal ectoderm.P2, dorsal ectoderm.P2, dorsal ectoderm.P2, trunk mesoderm.P2, trunk mesoderm.P2, trunk mesoderm.P2, ventral ectoderm.P2, ventral ectoderm.P2, ventral ectoderm.P2	head mesoderm.P2, head mesoderm.P2, head mesoderm.P2, protocerebrum primordium.P4, protocerebrum primordium.P4, protocerebrum primordium.P4, trunk mesoderm.P2, trunk mesoderm.P2, trunk mesoderm.P2, ventral epidermis primordium.P2, ventral nerve cord primordium.P4, ventral nerve cord primordium.P4	glia.P1, glia.P1, glia.P1, glia.P1, late hindgut primordium.P2, neurons.P1, neurons.P1, neurons.P1, neurons.P1	brain, hindgut, hindgut, hindgut, midgut, reproductive sytstem, reproductive sytstem, reproductive sytstem, ventral nerve cord, ventral nerve cord, ventral nerve cord
148	chr2R	16553935	16556653	440.8	16555493	12.5402	three_prime_UTR	0	exu	FBgn0000615	CG9025																			pole cells.P1, pole cells.P1
149	chr3R	12655352	12656731	435.59	12655962	12.4631	intergenic	-193	abd-A	FBgn0000014			chr3R	12655892	12657302	3R: 12655892, 12657302		abd-A						none					yolk localisation	dorsal ectoderm.P2, trunk mesoderm.P2	dorsal epidermal primordium.P2, trunk mesoderm.P2	dorsal epidermal primordium.P2, ventral epidermis trunk primordium.P2, ventral epidermis trunk primordium.P2	dorsal epidermis, ventral epidermis, ventral epidermis, ventral nerve cord
150	chr3L	5646541	5649826	433.1	5647625	12.4259	intergenic	-158	lin-28	FBgn0035626		TF	chr3L	5648199	5649366	3L: 5648199, 5649366	3L:5648508,5649168	lin-28		X		X			Y	Y (cardiac only)					dorsal epidermal primordium.P2, dorsal epidermal primordium.P2, dorsal epidermal primordium.P2, protocerebrum primordium.P4, ventral nerve cord primordium.P4, ventral nerve cord primordium.P4, ventral nerve cord primordium.P4	anterior midgut primordium.P2, anterior midgut primordium.P2, dorsal epidermal primordium.P2, dorsal epidermal primordium.P2, dorsal epidermal primordium.P2, posterior midgut primordium.P2, posterior midgut primordium.P2, somatic muscle primordium.P2, stomatogastric nervous system primordium.P2, stomatogastric nervous system primordium.P2	brain, brain, circulatory system, circulatory system, dorsal epidermis, dorsal epidermis, dorsal epidermis, head epidermis, head epidermis, lymph gland, midgut, midgut, muscle system, muscle system, muscle system, somatic muscle, somatic muscle, tracheal system, tracheal system, tracheal system, ventral epidermis, ventral epidermis, ventral nerve cord, ventral nerve cord, ventral nerve cord
151	chr3R	8076699	8079544	432.18	8078369	12.4122	intergenic	-1540	CG3942	FBgn0038008	svp	CG3942:phospholipase C; svp:nuclear receptor																						cardioblasts, distinct muscle precursors (Ryan et al. 2007: 3R:8092260..8093267 cardioblasts)
152	chr2R	9075119	9079066	429.6	9077010	12.3736	intron	0	seq	FBgn0028991
153	chr2L	33251	34994	429.17	34149	12.3672	exon	0	Cda5	FBgn0051973																							atrium (mouth cavity), dorsal epidermis, dorsal epidermis, epipharynx, head epidermis, head epidermis, hindgut, hindgut, hypopharynx, tracheal system, ventral epidermis, ventral epidermis
154	chrX	13189856	13192180	428.98	13191243	12.3643	five_prime_UTR	0	CG1622	FBgn0030468	CG1622	CG1764:dimethylargininase																		anterior endoderm.P2, anterior endoderm.P2, head mesoderm.P4, head mesoderm.P4, posterior endoderm.P2, posterior endoderm.P2, procephalic ectoderm.P2, procephalic ectoderm.P2, procephalic ectoderm.P2, trunk mesoderm.P2, trunk mesoderm.P2, ventral ectoderm.P2, ventral ectoderm.P2, ventral ectoderm.P2	anterior midgut rudiment.P2, anterior midgut rudiment.P2, posterior midgut rudiment.P2, posterior midgut rudiment.P2, protocerebrum primordium.P4, protocerebrum primordium.P4, protocerebrum primordium.P4, trunk mesoderm.P2, trunk mesoderm.P2, ventral nerve cord primordium.P4, ventral nerve cord primordium.P4, ventral nerve cord primordium.P4	anterior midgut primordium.P2, neurons.P1, neurons.P1, posterior midgut primordium.P2, visceral muscle primord.P2	brain, brain, ventral nerve cord, ventral nerve cord, ventral nerve cord
155	chr2L	20476216	20478083	428.24	20477233	12.3532	intergenic	-10263	mir-1	FBgn0046834		microRNA															2L:20475805,20477901							trunk ms, compare w published data
156	chr3R	19168635	19170487	427.58	19169537	12.3433	intron	0	pnt	FBgn0003118		TF															3R:19167525,19169991 trunk mesoderm							mesoderm(st6-12),tracheal system,lateral ventral neurectoderm,etc.(Klämbt et al., 1993)
157	chr3L	7980540	7982419	423.97	7981597	12.2889	intron	0	nmo	FBgn0011817																							brain, brain, dorsal epidermis, dorsal epidermis, dorsal epidermis, head epidermis, head epidermis, head epidermis, optic lobe, sensory system head, ventral epidermis, ventral epidermis, ventral epidermis, ventral nerve cord, ventral nerve cord, ventral nerve cord
158	chr3R	24889117	24891683	423.36	24890326	12.2798	exon	0	CG11873	FBgn0039633
159	chr3L	10852761	10855126	422.5	10853437	12.2668	intron	0	tna	FBgn0026160																				ventral ectoderm.P2	ventral nerve cord primordium.P4		brain, ventral nerve cord
160	chrX	9024508	9026345	422.38	9025496	12.265	intron	0	fend	FBgn0030090	*ld14		chrX	9025024	9026059	X: 9025024, 9026059		fend				X				N								Umemiya et al 2001: heart (st13-17), neurogenic ec (st12) nervous system (st12-16)
161	chr3R	2576684	2578597	420.92	2577789	12.243	intergenic	797	zen	FBgn0004053																				dorsal ectoderm.P2, procephalic ectoderm.P2
162	chr2L	14443225	14444830	419.7	14444066	12.2244	intergenic	6216	CG15283	FBgn0028844
163	chrX	17544812	17547089	419.46	17545700	12.2208	intron	0	RhoGAPp190	FBgn0026375
164	chr2R	20162086	20164540	419.04	20163708	12.2144	intron	0	nvy	FBgn0005636		TF	chr2R	20163685	20164448	2R: 20163685, 20164448		nervy (nvy)						none						ventral ectoderm.P2, ventral ectoderm.P2, ventral ectoderm.P2, ventral ectoderm.P2	dorsal epidermal primordium.P2, dorsal epidermal primordium.P2, dorsal epidermal primordium.P2, dorsal epidermal primordium.P2, ventral nerve cord primordium.P4, ventral nerve cord primordium.P4	dorsal epidermal primordium.P2, midline glia.P1, sensory nervous system.SA, sensory nervous system.SA, subset glia.P1, ventral epidermis trunk primordium.P2	brain, brain, dorsal epidermis, medial cord (midline), medial cord (midline), medial cord (midline), medial cord (midline), neurons, neurons, sensory nervous system, sensory nervous system, sensory nervous system, subset glia, undefined, ventral epidermis, ventral nerve cord, ventral nerve cord, ventral nerve cord, ventral nerve cord
165	chrX	3457719	3460579	416.58	3458723	12.177	intron	0	CG32792	FBgn0052792		Amiloride-sensitive sodium channel	chrX	3457794	3459884	X: 3457794, 3459884		CG32792				X	X			Y
166	chr3R	12904475	12906225	416.22	12905273	12.1716	intron	0	Keap1	FBgn0038475																			yolk nuclei, yolk nuclei, yolk nuclei, yolk nuclei	anterior endoderm.P2, anterior endoderm.P2, anterior endoderm.P2, anterior endoderm.P2, anterior endoderm.P2, anterior endoderm.P2, head mesoderm.P4, posterior endoderm.P2, posterior endoderm.P2, posterior endoderm.P2, posterior endoderm.P2, trunk mesoderm.P2, trunk mesoderm.P2, trunk mesoderm.P2, trunk mesoderm.P2	anterior midgut rudiment.P2, anterior midgut rudiment.P2, anterior midgut rudiment.P2, anterior midgut rudiment.P2, anterior midgut rudiment.P2, head mesoderm.P2, posterior midgut rudiment.P2, posterior midgut rudiment.P2, posterior midgut rudiment.P2, trunk mesoderm.P2, trunk mesoderm.P2, trunk mesoderm.P2, trunk mesoderm.P2	anterior midgut primordium.P2, anterior midgut primordium.P2, anterior midgut primordium.P2, lamellocytes (macrophages).P1, posterior midgut primordium.P2, posterior midgut primordium.P2, posterior midgut primordium.P2	amnioserosa
167	chr2L	18975889	18977763	416.06	18976874	12.1691	exon	0	CG10431	FBgn0032730	CG10641	CG10431:TF?;CG10641:calcium ion binding																						CG10641:somatic and visceral myoblasts (Estrada et al. 2006)
168	chrX	17721931	17725236	415.79	17723241	12.165	intergenic	-1632	CG6398	FBgn0030870																			yolk nuclei, yolk nuclei, yolk nuclei	dorsal ectoderm.P2, dorsal ectoderm.P2, head mesoderm.P4, head mesoderm.P4, trunk mesoderm.P2, trunk mesoderm.P2, ventral ectoderm.P2, ventral ectoderm.P2	dorsal epidermal primordium.P2, dorsal epidermal primordium.P2, head mesoderm.P2, head mesoderm.P2, trunk mesoderm.P2, trunk mesoderm.P2	dorsal epidermal primordium.P2, dorsal epidermal primordium.P2, late hindgut primordium.P2, late hindgut primordium.P2, late hindgut primordium.P2, ventral epidermis trunk primordium.P2, ventral epidermis trunk primordium.P2	atrium (mouth cavity), atrium (mouth cavity), dorsal epidermis, dorsal epidermis, dorsal epidermis, foregut, foregut, foregut, head epidermis, head epidermis, hindgut, hindgut, hindgut, ventral epidermis, ventral epidermis
169	chr3L	13956866	13959296	415.71	13958402	12.1638	five_prime_UTR	0	ssp2	FBgn0036389
170	chr2R	5818566	5820490	415.11	5819498	12.1546	intron	0	Mef2	FBgn0011656		TF	chr2R	5819490	5820049	2R:5819490, 5820049		mef2 I-E		X							2R:5819034,5819495			anterior endoderm.P2, anterior endoderm.P2, anterior endoderm.P2, anterior endoderm.P2, head mesoderm.P4, head mesoderm.P4, head mesoderm.P4, trunk mesoderm.P2, trunk mesoderm.P2, trunk mesoderm.P2, trunk mesoderm.P2, trunk mesoderm.P2	head mesoderm.P2, head mesoderm.P2, head mesoderm.P2, head mesoderm.P2, trunk mesoderm.P2, trunk mesoderm.P2, trunk mesoderm.P2, trunk mesoderm.P2, trunk mesoderm.P2	cardiac mesoderm.P2, dorsal pharynx muscle.P1, dorsal pharynx muscle.P1, dorsal pharynx muscle.P1, dorsal pharynx muscle.P1, dorsal pharynx muscle.P1, longitudinal muscles.P1, longitudinal muscles.P1, somatic muscle primordium.P2, somatic muscle primordium.P2, visceral muscle primord.P2, visceral muscle primord.P2, visceral muscle primord.P2, visceral muscle primord.P2	circular muscles, dorsal pharynx muscle, dorsal pharynx muscle, dorsal pharynx muscle, dorsal pharynx muscle, dorsal pharynx muscle, longitudinal muscles, muscle system, muscle system, muscle system, muscle system, muscle system, somatic muscle, somatic muscle, visceral muscle, visceral muscle
171	chr2L	18802053	18804320	412.36	18803535	12.1126	intergenic	6501	CG10570	FBgn0040992
172	chr2L	14433580	14436968	411	14435889	12.0919	intergenic	-10758	Cpr35B	FBgn0028871
173	chr3R	9808820	9811828	409.93	9810339	12.0754	intron	0	rdx	FBgn0086364
174	chr3R	11465178	11467169	408.9	11466049	12.0596	intergenic	1072	CG5302	FBgn0038351	pxb	CG5302:serine-type endopeptidase
175	chr2R	10390640	10392564	407.1	10391611	12.0319	five_prime_UTR	0	Asx	FBgn0000142
176	chrX	7519993	7522351	406.62	7521166	12.0245	intron	0	ct	FBgn0004198		TF																		early hindgut primordium.P2, early hindgut primordium.P2, early hindgut primordium.P2, early hindgut primordium.P2, early hindgut primordium.P2	early hindgut primordium.P2, early hindgut primordium.P2, early hindgut primordium.P2, early hindgut primordium.P2, main body.SA, midline.P2, midline.P2	late hindgut primordium.P2, late hindgut primordium.P2, late hindgut primordium.P2, late hindgut primordium.P2, main body.P1, posterior spiracle.SA, posterior spiracle.SA, posterior spiracle.SA, posterior spiracle.SA, sensory nervous system.SA, sensory nervous system.SA	antennal organ, antennal organ, anterior spiracle, anterior spiracle, brain, brain, brain, medial cord (midline), medial cord (midline), posterior spiracle, posterior spiracle, posterior spiracle, posterior spiracle, posterior spiracle, sensory nervous system, sensory nervous system, sensory nervous system, sensory system head, sensory system head, sensory system head, sensory system head, sensor…
177	chr2R	8000236	8002545	406.23	8001130	12.0185	intron	0	jeb	FBgn0086677																	2R:ca. 8001160, 8001500
178	chr3L	14656003	14658716	405.96	14657452	12.0144	exon	0	dlp	FBgn0041604		signal pathways																		procephalic ectoderm.P2, procephalic ectoderm.P2, procephalic ectoderm.P2	external foregut primordium.P2, external foregut primordium.P2, head mesoderm.P2, head mesoderm.P2, protocerebrum primordium.P4, protocerebrum primordium.P4, trunk mesoderm.P2, trunk mesoderm.P2, ventral epidermis primordium.P2, ventral epidermis primordium.P2, ventral nerve cord primordium.P4, ventral nerve cord primordium.P4	foregut primordium.P2, foregut primordium.P2, foregut primordium.P2, late hindgut primordium.P2, late hindgut primordium.P2, somatic muscle primordium.P2, ventral epidermis trunk primordium.P2, ventral epidermis trunk primordium.P2, visceral muscle primord.P2, visceral muscle primord.P2	epipharynx, epipharynx, epipharynx, foregut, foregut, foregut, head epidermis, head epidermis, hindgut, hindgut, hypopharynx, hypopharynx, hypopharynx, visceral muscle, visceral muscle, visceral muscle
179	chr2R	16794294	16795990	405.94	16795254	12.014	intergenic	-1955	CG9235	FBgn0034560	otp	otp:TF;CG9235:carbonate dehydratase
180	chr3L	14571569	14572920	405.02	14572294	11.9999	intergenic	4021	HGTX	FBgn0040318																				mesectoderm.P2, procephalic ectoderm.P2, procephalic ectoderm.P2, ventral ectoderm.P2	external foregut primordium.P2, external foregut primordium.P2, midline.P2, protocerebrum primordium.P4, protocerebrum primordium.P4, ventral epidermis primordium.P2, ventral epidermis primordium.P2	anterior midgut primordium.P2, foregut primordium.P2, foregut primordium.P2, gnathal primordium.P2, gnathal primordium.P2, midline glia.P1, neurons.P1, neurons.P1, posterior midgut primordium.P2, subset neurons.P1	atrium (mouth cavity), atrium (mouth cavity), brain, brain, foregut, foregut, hypopharynx, hypopharynx, medial cord (midline), neurons, subset glia, undefined, ventral nerve cord
181	chr2R	5820752	5824240	404.04	5822857	11.9848	intron	0	Mef2	FBgn0011656		TF	chr2R	5822690	5823120	2R:5822690, 5823120		mef2 II-BS-s		X							2R:5822471,5823168			anterior endoderm.P2, anterior endoderm.P2, anterior endoderm.P2, anterior endoderm.P2, head mesoderm.P4, head mesoderm.P4, head mesoderm.P4, trunk mesoderm.P2, trunk mesoderm.P2, trunk mesoderm.P2, trunk mesoderm.P2, trunk mesoderm.P2	head mesoderm.P2, head mesoderm.P2, head mesoderm.P2, head mesoderm.P2, trunk mesoderm.P2, trunk mesoderm.P2, trunk mesoderm.P2, trunk mesoderm.P2, trunk mesoderm.P2	cardiac mesoderm.P2, dorsal pharynx muscle.P1, dorsal pharynx muscle.P1, dorsal pharynx muscle.P1, dorsal pharynx muscle.P1, dorsal pharynx muscle.P1, longitudinal muscles.P1, longitudinal muscles.P1, somatic muscle primordium.P2, somatic muscle primordium.P2, visceral muscle primord.P2, visceral muscle primord.P2, visceral muscle primord.P2, visceral muscle primord.P2	circular muscles, dorsal pharynx muscle, dorsal pharynx muscle, dorsal pharynx muscle, dorsal pharynx muscle, dorsal pharynx muscle, longitudinal muscles, muscle system, muscle system, muscle system, muscle system, muscle system, somatic muscle, somatic muscle, visceral muscle, visceral muscle
182	chr3R	3732455	3734269	399.37	3733305	11.9124	five_prime_UTR	0	Taf7	FBgn0024909
183	chr2R	20952403	20954179	397.72	20953203	11.8867	intergenic	1037	gsb	FBgn0001148																				dorsal ectoderm.P2, procephalic ectoderm.P2, ventral ectoderm.P2	antennal primordium.P2, dorsal epidermal primordium.P2, ventral epidermis primordium.P2	antennal organ.P1, clypeolabrum primordium.P2, ventral epidermis trunk primordium.P2	anal pads, anal pads, hypopharynx, hypopharynx, ventral epidermis
184	chr2R	18401020	18404375	396.37	18403188	11.8657	intron	0	px	FBgn0003175
185	chr2L	6019175	6020861	396.22	6019999	11.8632	intergenic	-601	H2.0	FBgn0001170	CG13996	H2.0:TF	chr2L	6019770	6020498	2L: 6019770, 6020498		H2.0			X											visceral muscle primord.P2, visceral muscle primord.P2, visceral muscle primord.P2, visceral muscle primord.P2	dorsal epidermis, muscle system, ventral epidermis, ventral epidermis, visceral muscle, visceral muscle, visceral muscle, visceral muscle
186	chr3L	10843926	10845342	395.91	10844417	11.8584	intron	0	tna	FBgn0026160		trithorax group gene																		ventral ectoderm.P2	ventral nerve cord primordium.P4		brain, ventral nerve cord
187	chrX	5583172	5586797	395.77	5583971	11.8563	intergenic	-58	cv	FBgn0000394
188	chr2R	12470176	12472365	395.26	12471626	11.8483	intron	0	Cdk4	FBgn0016131
189	chr3L	13855493	13857580	393.38	13856671	11.8188	intron	0	CG8745	FBgn0036381		transaminase																		early hindgut primordium.P2, early hindgut primordium.P2, early hindgut primordium.P2, trunk mesoderm.P2	amnioserosa, crystal cells.SA, crystal cells.SA, crystal cells.SA, early hindgut primordium.P2, early hindgut primordium.P2, early hindgut primordium.P2, head mesoderm.P2, head mesoderm.P2, head mesoderm.P2, posterior midgut rudiment.P2, trunk mesoderm.P2, trunk mesoderm.P2, trunk mesoderm.P2	amnioserosa, crystal cells.P1, crystal cells.P1, fat body/gonad primordium, fat body/gonad primordium, fat body/gonad primordium, late hindgut primordium.P2, late hindgut primordium.P2, late hindgut primordium.P2	amnioserosa, crystal cells, crystal cells, crystal cells, fat body, fat body, fat body	MF: expressed in yolk rather than mesoderm (and in hindgut primordium)
190	chr2R	3373324	3377597	392.94	3376046	11.812	intron	0	wech	FBgn0259745	dpld & CG1621	dpld:TF (MADF superfamily)
191	chr2L	19218700	19220974	391.32	19220004	11.7866	intergenic	11389	drl	FBgn0015380																				procephalic ectoderm.P2, procephalic ectoderm.P2, procephalic ectoderm.P2, ventral ectoderm.P2, ventral ectoderm.P2, ventral ectoderm.P2	head mesoderm.P2, head mesoderm.P2, protocerebrum primordium.P4, protocerebrum primordium.P4, protocerebrum primordium.P4, trunk mesoderm.P2, trunk mesoderm.P2, ventral epidermis primordium.P2, ventral epidermis primordium.P2, ventral nerve cord primordium.P4, ventral nerve cord primordium.P4, ventral nerve cord primordium.P4	anterior midgut primordium.P2, anterior midgut primordium.P2, dorsal epidermal primordium.P2, dorsal epidermal primordium.P2, dorsal epidermal primordium.P2, posterior midgut primordium.P2, posterior midgut primordium.P2, somatic muscle primordium.P2, somatic muscle primordium.P2, somatic muscle primordium.P2, stomatogastric nervous system primordium.P2, stomatogastric nervous system primordium.P2	brain, brain, brain, dorsal epidermis, dorsal epidermis, dorsal epidermis, head epidermis, head epidermis, interstitial cells, midgut, midgut, muscle system, somatic muscle, somatic muscle, somatic muscle, stomatogastric nervous system, stomatogastric nervous system, ventral epidermis, ventral epidermis, ventral nerve cord, ventral nerve cord, ventral nerve cord
192	chr2R	19525492	19527768	391.29	19526772	11.786	intron	0	retn	FBgn0004795	*dead ringer	ARID TF															2R:19525264,19527573 blastoderm		stripes gap	dorsal ectoderm.P2, procephalic ectoderm.P2	head mesoderm.P2	amnioserosa, stomatogastric nervous system primordium.P2	dorsal pharynx muscle, muscle system, stomatogastric nervous system	mesoderm(3-5h),foregut,midgut,hindgut&nervous system|segmentally repeated (Gregory et al. 1996)
193	chr2L	3538024	3540525	391.11	3539092	11.7832	intergenic	-159	drm	FBgn0024244	drm	TF?																		dorsal ectoderm.P2, dorsal ectoderm.P2, dorsal ectoderm.P2, early hindgut primordium.P2, early hindgut primordium.P2, early hindgut primordium.P2, early hindgut primordium.P2, procephalic ectoderm.P2, ventral ectoderm.P2, ventral ectoderm.P2, ventral ectoderm.P2	dorsal epidermal primordium.P2, dorsal epidermal primordium.P2, dorsal epidermal primordium.P2, dorsal epidermal primordium.P2, early hindgut primordium.P2, early hindgut primordium.P2, early hindgut primordium.P2, early hindgut primordium.P2, external foregut primordium.P2, external foregut primordium.P2, external foregut primordium.P2, external foregut primordium.P2, main body.SA, main body.SA,…	apodemes.SA, apodemes.SA, apodemes.SA, clypeolabrum primordium.P2, clypeolabrum primordium.P2, clypeolabrum primordium.P2, dorsal epidermal primordium.P2, dorsal epidermal primordium.P2, dorsal epidermal primordium.P2, dorsal epidermal primordium.P2, gnathal primordium.P2, gnathal primordium.P2, gnathal primordium.P2, late hindgut primordium.P2, late hindgut primordium.P2, late hindgut primordium…	adult foregut precursors, adult hindgut precursors, atrium (mouth cavity), atrium (mouth cavity), atrium (mouth cavity), circulatory system, circulatory system, circulatory system, circulatory system, common duct, common duct, common duct, dorsal epidermis, dorsal epidermis, dorsal epidermis, dorsal epidermis, epipharynx, epipharynx, epipharynx, hindgut, hindgut, hindgut, hindgut, leading edge ce…
194	chrX	2015740	2020184	389.97	2017638	11.7653	intergenic	-474	ph-d	FBgn0004860
195	chr3R	15822737	15825139	388.59	15823727	11.7436	intron	0	Hs6st	FBgn0038755																					dorsal epidermal primordium.P2	dorsal epidermal primordium.P2, dorsal epidermal primordium.P2, dorsal epidermal primordium.P2, tracheal primordium.P3, tracheal primordium.P3, tracheal primordium.P3	dorsal pharynx muscle, dorsal pharynx muscle, prothoracic gland, ring gland (), ring gland (), tracheal system, tracheal system
196	chr3R	4505537	4507490	387.23	4506475	11.7221	intergenic	-423	CG33325	FBgn0053325	CG33325
197	chr3R	17391338	17392969	387.08	17392250	11.7198	intergenic	991	CG15498	FBgn0038892	slou	TF
198	chr3R	17215509	17219753	386.94	17216866	11.7176	intergenic	695	bap	FBgn0004862																				trunk mesoderm.P2	head mesoderm.P2, head mesoderm.P2, head mesoderm.P2, trunk mesoderm.P2, trunk mesoderm.P2, trunk mesoderm.P2	crystal cells.P1, crystal cells.P1, visceral muscle primord.P2	muscle system, muscle system, muscle system, somatic muscle, somatic muscle, somatic muscle
199	chr3R	12976052	12978873	386.17	12977354	11.7054	intergenic	73	CG5285	FBgn0038490
200	chrX	7083254	7085485	386.03	7084629	11.7032	intergenic	-2480	CG9650	FBgn0029939		Znfi TF																			protocerebrum primordium.P4	foregut primordium.P2, stomatogastric nervous system primordium.P2	brain, proventriculus, sensory system head, ventral nerve cord
201	chr2L	14480994	14484376	384.43	14483258	11.6779	intergenic	-7604	noc	FBgn0005771		TF	chr2L	14481720	14483774	2L: 14481720, 14483774		noc		X		X				Y				early hindgut primordium.P2, early hindgut primordium.P2, early hindgut primordium.P2, early hindgut primordium.P2, procephalic ectoderm.P2, procephalic ectoderm.P2, procephalic ectoderm.P2, procephalic ectoderm.P2, ventral ectoderm.P2, ventral ectoderm.P2, ventral ectoderm.P2, ventral ectoderm.P2	early hindgut primordium.P2, early hindgut primordium.P2, early hindgut primordium.P2, early hindgut primordium.P2, external foregut primordium.P2, external foregut primordium.P2, external foregut primordium.P2, protocerebrum primordium.P4, protocerebrum primordium.P4, protocerebrum primordium.P4, protocerebrum primordium.P4, trunk mesoderm.P2, trunk mesoderm.P2, trunk mesoderm.P2, ventral epider…	anterior midgut primordium.P2, anterior midgut primordium.P2, anterior midgut primordium.P2, foregut primordium.P2, foregut primordium.P2, foregut primordium.P2, foregut primordium.P2, labial complex.P4, late hindgut primordium.P2, late hindgut primordium.P2, late hindgut primordium.P2, late hindgut primordium.P2, late hindgut primordium.P2, posterior midgut primordium.P2, posterior midgut primor…	cuprophilic cells (), fat body, fat body, head epidermis, head epidermis, hindgut, interstitial cells, midgut, midgut, optic lobe, visceral muscle, visceral muscle
202	chrX	12645085	12646871	383.12	12645922	11.657	intergenic	2104	CG4004	FBgn0030418
203	chr3R	7444015	7445947	383.07	7444934	11.6562	intron	0	Jupiter	FBgn0051363																						amnioserosa, amnioserosa, amnioserosa, posterior spiracle.SA, posterior spiracle.SA, tracheal primordium.P3, tracheal primordium.P3	adult eye primordium, adult eye primordium, adult eye primordium, adult eye primordium, anterior spiracle, anterior spiracle, anterior spiracle, atrium (mouth cavity), atrium (mouth cavity), atrium (mouth cavity), head epidermis, head epidermis, head epidermis, head epidermis, hypopharynx, hypopharynx, hypopharynx, hypopharynx, imaginal precursors, optic lobe, posterior spiracle, posterior spirac…
204	chr3R	7603593	7607112	381.74	7604675	11.6351	intron	0	l(3)neo38	FBgn0086910																								MF: until st 12 ubiquitous, then CNS&PNS
205	chr3L	3878093	3880025	380.8	3878995	11.6201	intergenic	-13579	Fie	FBgn0026592	Awh
206	chr3L	9036056	9038067	378.91	9036842	11.5901	exon	0	Doc1	FBgn0028789																				dorsal ectoderm.P2, dorsal ectoderm.P2, dorsal ectoderm.P2, early hindgut primordium.P2, early hindgut primordium.P2, early hindgut primordium.P2, procephalic ectoderm.P2, procephalic ectoderm.P2, procephalic ectoderm.P2	amnioserosa, dorsal epidermal primordium.P2, dorsal epidermal primordium.P2, early hindgut primordium.P2, early hindgut primordium.P2, early hindgut primordium.P2, external foregut primordium.P2, external foregut primordium.P2, head epidermis primordium.P4, head epidermis primordium.P4, protocerebrum primordium.P4, protocerebrum primordium.P4	amnioserosa, cardiac mesoderm.P2, clypeolabrum primordium.P2, clypeolabrum primordium.P2, dorsal epidermal primordium.P2, dorsal epidermal primordium.P2, foregut primordium.P2, foregut primordium.P2, foregut primordium.P2, inner optic anlage.P1, inner optic anlage.P1, late hindgut primordium.P2, late hindgut primordium.P2	adult eye primordium, adult eye primordium, amnioserosa, dorsal epidermis, dorsal epidermis, dorsal epidermis, epipharynx, epipharynx, foregut, foregut, hindgut, hindgut, hindgut, small intestine, small intestine, ventral epidermis, ventral epidermis, ventral epidermis
207	chr2L	19157457	19159449	378.41	19158138	11.582	intron	0	brat	FBgn0010300																				procephalic ectoderm.P2, procephalic ectoderm.P2, procephalic ectoderm.P2, ventral ectoderm.P2, ventral ectoderm.P2, ventral ectoderm.P2	protocerebrum primordium.P4, protocerebrum primordium.P4, protocerebrum primordium.P4, ventral nerve cord primordium.P4, ventral nerve cord primordium.P4, ventral nerve cord primordium.P4	glia.P1, glia.P1, neurons.P1, neurons.P1	brain, brain, ventral nerve cord, ventral nerve cord, ventral nerve cord
208	chr3R	11242833	11246579	377.74	11243959	11.5713	intergenic	-454	mir-2c	FBgn0067339
209	chr3R	11411697	11414348	377.43	11413262	11.5663	intergenic	-34768	CG18516	FBgn0038350
210	chr2L	20448975	20451102	376.8	20449900	11.5562	five_prime_UTR	0	CG31683	FBgn0051683	CG31683	CG31683:phospholipase
211	chr2L	20457938	20460219	376.8	20459017	11.5562	five_prime_UTR	0	CG18858	FBgn0042175
212	chr3R	171348	173616	373.9	172529	11.5097	intergenic	-157	hkb	FBgn0261434		TF															3R:173890,174479 blastoderm
213	chr2L	6014171	6015892	373.3	6014929	11.5	intron	0	H2.0	FBgn0001170																						visceral muscle primord.P2, visceral muscle primord.P2, visceral muscle primord.P2, visceral muscle primord.P2	dorsal epidermis, muscle system, ventral epidermis, ventral epidermis, visceral muscle, visceral muscle, visceral muscle, visceral muscle
214	chr3L	15087026	15088995	373.05	15087645	11.4961	five_prime_UTR	0	CG6945	FBgn0036476
215	chr3R	17959193	17961273	372.71	17960010	11.4905	five_prime_UTR	0	SKIP	FBgn0051163																					early hindgut primordium.P2, early hindgut primordium.P2	anterior midgut primordium.P2, anterior midgut primordium.P2, dorsal epidermal primordium.P2, dorsal epidermal primordium.P2, late hindgut primordium.P2, late hindgut primordium.P2, neurons.P1, posterior midgut primordium.P2, posterior midgut primordium.P2	brain, brain, dorsal epidermis, dorsal epidermis, dorsal epidermis, hindgut, hindgut, hindgut, midgut, midgut, ventral nerve cord, ventral nerve cord
216	chr2L	21846225	21849089	372.13	21847662	11.4813	intergenic	10649	tsh	FBgn0003866																			stripes gap	dorsal ectoderm.P2, trunk mesoderm.P2, ventral ectoderm.P2	dorsal epidermal primordium.P2, ventral epidermis primordium.P2	dorsal epidermal primordium.P2, dorsal epidermal primordium.P2, ventral epidermis trunk primordium.P2	dorsal epidermis, main body (), midgut, midgut, ventral epidermis, ventral nerve cord, ventral nerve cord, ventral nerve cord
217	chr3L	6734413	6736320	371.45	6735466	11.4703	intron	0	dikar	FBgn0052393
218	chr3R	7787830	7789657	370.92	7788727	11.4616	intergenic	-125	aur	FBgn0000147
219	chr2L	7299351	7301156	370.52	7300150	11.4553	intergenic	-7011	wg	FBgn0004009																				anterior endoderm.P2, dorsal ectoderm.P2, dorsal ectoderm.P2, early hindgut primordium.P2, early hindgut primordium.P2, early hindgut primordium.P2, procephalic ectoderm.P2, procephalic ectoderm.P2, procephalic ectoderm.P2, ventral ectoderm.P2, ventral ectoderm.P2, ventral ectoderm.P2	dorsal epidermal primordium.P2, dorsal epidermal primordium.P2, dorsal epidermal primordium.P2, early hindgut primordium.P2, early hindgut primordium.P2, early hindgut primordium.P2, external foregut primordium.P2, external foregut primordium.P2, external foregut primordium.P2, protocerebrum primordium.P4, protocerebrum primordium.P4, ventral epidermis primordium.P2, ventral epidermis primordium.…	cardiac mesoderm.P2, clypeolabrum primordium.P2, clypeolabrum primordium.P2, dorsal epidermal primordium.P2, dorsal epidermal primordium.P2, dorsal epidermal primordium.P2, foregut primordium.P2, foregut primordium.P2, late hindgut primordium.P2, late hindgut primordium.P2, late hindgut primordium.P2, proventriculus primordium.P2, proventriculus primordium.P2, ventral epidermis trunk primordium.P…	dorsal epidermis, dorsal epidermis, dorsal epidermis, epipharynx, epipharynx, hindgut, hindgut, hindgut, hypopharynx, hypopharynx, proventriculus, proventriculus, sensory system head, visceral muscle, visceral muscle
220	chr2L	19574611	19577605	368.45	19576316	11.4217	intron	0	spi	FBgn0005672																						dorsal epidermal primordium.P2, ventral epidermis trunk primordium.P2	dorsal epidermis, dorsal epidermis, foregut, head epidermis, head epidermis, hindgut, sensory system head, ventral epidermis, ventral epidermis, visceral muscle
221	chrX	14920477	14922090	367.79	14921339	11.411	intron	0	hiw	FBgn0030600	*CG32594 (=*ben = *gene "E")																							trunk ms (blastoderm) (Casal & Leptin 1996)
222	chr3R	2175775	2177945	366.04	2176826	11.3827	intron	0	Pak	FBgn0014001
223	chr2L	5977121	5981732	365.88	5980341	11.3801	intron	0	chic	FBgn0000308
224	chr3R	4862194	4864276	363.44	4863209	11.3402	intron	0	neur	FBgn0002932																				anterior endoderm.P2, anterior endoderm.P2, head mesoderm.P4, head mesoderm.P4, mesectoderm.P2, mesectoderm.P2, posterior endoderm.P2, posterior endoderm.P2, procephalic ectoderm.P2, procephalic ectoderm.P2, procephalic ectoderm.P2, trunk mesoderm.P2, trunk mesoderm.P2, ventral ectoderm.P2, ventral ectoderm.P2, ventral ectoderm.P2	midline.P2, midline.P2, midline.P2, protocerebrum primordium.P4, protocerebrum primordium.P4, protocerebrum primordium.P4, ventral nerve cord primordium.P4, ventral nerve cord primordium.P4, ventral nerve cord primordium.P4	glia.P1, glia.P1, gmcs, gmcs, neurons.P1, neurons.P1, sensory nervous system.SA, sensory nervous system.SA	brain, brain, glia, glia, glia, glia, neurons, neurons, neurons, neurons, reproductive sytstem, sensory nervous system, sensory nervous system, surface glia, surface glia, surface glia, ventral nerve cord, ventral nerve cord, ventral nerve cord
225	chr3L	14188116	14190705	363.3	14189568	11.3379	intron	0	nuf	FBgn0013718																				procephalic ectoderm.P2, procephalic ectoderm.P2, procephalic ectoderm.P2	early hindgut primordium.P2, external foregut primordium.P2, protocerebrum primordium.P4, protocerebrum primordium.P4, protocerebrum primordium.P4, ventral epidermis primordium.P2, ventral epidermis primordium.P2, ventral epidermis primordium.P2	cardiac mesoderm.P2, dorsal epidermal primordium.P2, dorsal epidermal primordium.P2, dorsal epidermal primordium.P2, salivary gland body.P1, salivary gland body.P1, stomatogastric nervous system primordium.P2, stomatogastric nervous system primordium.P2, stomatogastric nervous system primordium.P2	body, body, body, dorsal epidermis, dorsal epidermis, dorsal epidermis
226	chr3R	21834582	21837231	363.3	21836046	11.338	intergenic	-639	malpha	FBgn0002732		TF	chr3R	21834914	21836639	3R: 21834914, 21836639		malpha		X		X					3R:21835525,21836544dorsal mesothoracic disc & nerve sys.							mesoderm,neurectoderm(Wurmbach et al., 1999)
227	chrX	12556935	12561413	363.25	12558447	11.3371	intron	0	Tis11	FBgn0011837
228	chrX	3260542	3262554	362.5	3261308	11.3249	intergenic	-5908	dm	FBgn0000472																				anterior endoderm.P2, anterior endoderm.P2, anterior endoderm.P2, anterior endoderm.P2, anterior endoderm.P2, anterior endoderm.P2, head mesoderm.P4, head mesoderm.P4, head mesoderm.P4, head mesoderm.P4, head mesoderm.P4, posterior endoderm.P2, posterior endoderm.P2, posterior endoderm.P2, posterior endoderm.P2, posterior endoderm.P2, posterior endoderm.P2, trunk mesoderm.P2, trunk mesoderm.P2, t…	anterior midgut rudiment.P2, anterior midgut rudiment.P2, anterior midgut rudiment.P2, anterior midgut rudiment.P2, anterior midgut rudiment.P2, anterior midgut rudiment.P2, external foregut primordium.P2, external foregut primordium.P2, external foregut primordium.P2, head mesoderm.P2, head mesoderm.P2, head mesoderm.P2, head mesoderm.P2, head mesoderm.P2, posterior midgut rudiment.P2, posterior…	anal pads.SA, anal pads.SA, anal pads.SA, anal pads.SA, anterior midgut primordium.P2, anterior midgut primordium.P2, anterior midgut primordium.P2, anterior midgut primordium.P2, anterior midgut primordium.P2, anterior midgut primordium.P2, anterior midgut primordium.P2, dorsal pharynx muscle.P1, dorsal pharynx muscle.P1, dorsal pharynx muscle.P1, dorsal pharynx muscle.P1, foregut primordium.P2,…	anal pads, anal pads, anal pads, anal pads, corpus cardiacum, corpus cardiacum, corpus cardiacum, corpus cardiacum, dorsal pharynx muscle, dorsal pharynx muscle, dorsal pharynx muscle, dorsal pharynx muscle, duct, duct, duct, fat body, fat body, fat body, hindgut, hindgut, hindgut, hindgut, hindgut, lymph gland, lymph gland, lymph gland, lymph gland, lymph gland, midgut, midgut, midgut, midgut, m…
229	chr3R	4849224	4851847	362.15	4850922	11.3192	intron	0	neur	FBgn0002932		DNA binding ubiquitin-protein ligase																		anterior endoderm.P2, anterior endoderm.P2, head mesoderm.P4, head mesoderm.P4, mesectoderm.P2, mesectoderm.P2, posterior endoderm.P2, posterior endoderm.P2, procephalic ectoderm.P2, procephalic ectoderm.P2, procephalic ectoderm.P2, trunk mesoderm.P2, trunk mesoderm.P2, ventral ectoderm.P2, ventral ectoderm.P2, ventral ectoderm.P2	midline.P2, midline.P2, midline.P2, protocerebrum primordium.P4, protocerebrum primordium.P4, protocerebrum primordium.P4, ventral nerve cord primordium.P4, ventral nerve cord primordium.P4, ventral nerve cord primordium.P4	glia.P1, glia.P1, gmcs, gmcs, neurons.P1, neurons.P1, sensory nervous system.SA, sensory nervous system.SA	brain, brain, glia, glia, glia, glia, neurons, neurons, neurons, neurons, reproductive sytstem, sensory nervous system, sensory nervous system, surface glia, surface glia, surface glia, ventral nerve cord, ventral nerve cord, ventral nerve cord
230	chr2L	10731510	10733464	359.79	10732480	11.2806	intergenic	-74	CG6750	FBgn0032292	CG6444
231	chr2R	6730821	6732545	358.66	6731620	11.262	intron	0	CG30015	FBgn0050015
232	chr2L	20646544	20648484	358.13	20647606	11.2533	exon	0	Uhg3	FBgn0259936
233	chrX	3375696	3377631	356.31	3376830	11.2233	intergenic	-172	CG10802	FBgn0029664
234	chrX	4401561	4403111	355.66	4402356	11.2125	intergenic	-21908	CG3556	FBgn0029708
235	chr2R	13348175	13350599	355.61	13349524	11.2118	five_prime_UTR	0	CG14478	FBgn0028953	CG14478 & robl	CG14478:transposase;robl:dynein ATPase
236	chr2L	17262010	17264161	355.37	17262831	11.2079	intergenic	-2099	beat-IIIc	FBgn0032629																			yolk nuclei, yolk nuclei, yolk nuclei, yolk nuclei, yolk nuclei, yolk nuclei		dorsal epidermal primordium.P2, trunk mesoderm.P2, trunk mesoderm.P2, trunk mesoderm.P2	anterior midgut primordium.P2, anterior midgut primordium.P2, anterior midgut primordium.P2, anterior midgut primordium.P2, anterior midgut primordium.P2, anterior midgut primordium.P2, dorsal epidermal primordium.P2, fat body/gonad primordium, fat body/gonad primordium, fat body/gonad primordium, fat body/gonad primordium, fat body/gonad primordium, leading edge cells.SA, posterior midgut primor…	brain, brain, brain, brain, fat body, fat body, fat body, fat body, fat body, fat body, midgut, midgut, midgut, midgut, midgut, neurons, neurons, neurons, ventral nerve cord, ventral nerve cord, ventral nerve cord
237	chr3L	19888158	19893540	351.75	19889497	11.1479	intron	0	Mi-2	FBgn0013591
238	chrX	3237729	3240447	351.42	3239813	11.1424	intergenic	6453	dnc	FBgn0000479																							body, dorsal pharynx muscle, proventriculus, proventriculus, salivary gland, salivary gland, salivary gland, somatic muscle
239	chr3L	21445738	21448299	350.87	21446761	11.1333	intergenic	5526	Syx7	FBgn0086377	croc (~20kb up)	SNAP receptor
240	chr3L	15032350	15034433	349.11	15033678	11.1041	intron	0	Sytbeta	FBgn0261090
241	chr2R	2009020	2010731	348.66	2009866	11.0965	intron	0	EcR	FBgn0000546		TF & ecdysteroid hormone receptor
242	chrX	5490202	5494170	348.13	5493070	11.0877	intron	0	Vsx1	FBgn0029775		Chex1/chx10/vsx homolog																				clypeolabrum primordium.P2, clypeolabrum primordium.P2, clypeolabrum primordium.P2, foregut primordium.P2, foregut primordium.P2, foregut primordium.P2, pars intercerebralis.P1, pars intercerebralis.P1, pars intercerebralis.P1	brain, epipharynx, epipharynx, epipharynx	clypeo-labral & foregut primordium (from st10), brain; see Erclic et al. 2008
243	chrX	3708549	3710541	346.23	3709780	11.056	intron	0	ec	FBgn0000542
244	chrX	12628918	12631110	345.6	12630040	11.0454	intron	0	Smr	FBgn0024308
245	chr3L	14043303	14045284	345.3	14044161	11.0404	intergenic	-150	CG6833	FBgn0036405
246	chr3L	3070726	3073083	342.91	3071723	11.0003	intron	0	CG11486	FBgn0035397
247	chr2L	12009527	12012448	342.72	12010728	10.997	intergenic	882	Rh5	FBgn0014019
248	chr2R	19076012	19078378	340.46	19076876	10.9591	intron	0	CG34371	FBgn0085400	CG13539
249	chrX	358469	360430	339.86	359344	10.9489	intron	0	CG32816	FBgn0052816
250	chr2L	9144973	9147006	338.4	9145845	10.9242	intron	0	CG32982	FBgn0052982																				anterior endoderm.P2, anterior endoderm.P2, anterior endoderm.P2, head mesoderm.P4, head mesoderm.P4, head mesoderm.P4, head mesoderm.P4, head mesoderm.P4, posterior endoderm.P2, posterior endoderm.P2, posterior endoderm.P2, posterior endoderm.P2, procephalic ectoderm.P2, procephalic ectoderm.P2, procephalic ectoderm.P2, trunk mesoderm.P2, trunk mesoderm.P2, trunk mesoderm.P2, trunk mesoderm.P2, …	head mesoderm.P2, head mesoderm.P2, head mesoderm.P2, head mesoderm.P2, head mesoderm.P2, trunk mesoderm.P2, trunk mesoderm.P2, trunk mesoderm.P2, trunk mesoderm.P2, ventral epidermis primordium.P2, ventral nerve cord primordium.P4	lamellocytes (macrophages).P1, lamellocytes (macrophages).P1, lamellocytes (macrophages).P1, lamellocytes (macrophages).P1, lamellocytes (macrophages).P1, ventral epidermis trunk primordium.P2, ventral epidermis trunk primordium.P2, ventral epidermis trunk primordium.P2	brain, brain, brain, dorsal epidermis, glia, midgut, midgut, midgut, neurons, neurons, ventral epidermis, ventral epidermis, ventral epidermis, ventral epidermis, ventral epidermis, ventral nerve cord, ventral nerve cord, ventral nerve cord, ventral nerve cord, ventral nerve cord
251	chr3R	12074715	12077799	337.73	12075966	10.9129	intron	0	tara	FBgn0040071																				dorsal ectoderm.P2, dorsal ectoderm.P2, dorsal ectoderm.P2, procephalic ectoderm.P2, procephalic ectoderm.P2, procephalic ectoderm.P2, trunk mesoderm.P2, trunk mesoderm.P2, trunk mesoderm.P2, ventral ectoderm.P2	early hindgut primordium.P2, early hindgut primordium.P2, trunk mesoderm.P2, trunk mesoderm.P2, trunk mesoderm.P2	fat body.SA, late hindgut primordium.P2, late hindgut primordium.P2	brain, somatic muscle, somatic muscle, ventral nerve cord	MF: ubiquitous
252	chrX	3731122	3732858	336.74	3732074	10.8961	intron	0	ec	FBgn0000542
253	chr2R	17532802	17534963	335.83	17534054	10.8807	intron	0	CG10082	FBgn0034644		phosphatidylinositol kinase																	yolk nuclei, yolk nuclei, yolk nuclei	dorsal ectoderm.P2, dorsal ectoderm.P2, dorsal ectoderm.P2, posterior endoderm.P2	amnioserosa, dorsal epidermal primordium.P2, dorsal epidermal primordium.P2, dorsal epidermal primordium.P2	amnioserosa, amnioserosa, dorsal epidermal primordium.P2, foregut primordium.P2, foregut primordium.P2, foregut primordium.P2, late hindgut primordium.P2, late hindgut primordium.P2, posterior midgut primordium.P2, posterior midgut primordium.P2	brain, brain, epipharynx, epipharynx, epipharynx, foregut, foregut, foregut, hindgut, hindgut, hypopharynx, hypopharynx, hypopharynx, midgut, midgut, optic lobe, reproductive sytstem, reproductive sytstem, reproductive sytstem, ventral nerve cord, ventral nerve cord, ventral nerve cord
254	chr2L	3605672	3607506	335.07	3606734	10.8678	five_prime_UTR	0	odd	FBgn0002985		TF																		dorsal ectoderm.P2, dorsal ectoderm.P2, dorsal ectoderm.P2, procephalic ectoderm.P2, procephalic ectoderm.P2, procephalic ectoderm.P2, procephalic ectoderm.P2, trunk mesoderm.P2, trunk mesoderm.P2, trunk mesoderm.P2, ventral ectoderm.P2, ventral ectoderm.P2, ventral ectoderm.P2, ventral ectoderm.P2	dorsal epidermal primordium.P2, dorsal epidermal primordium.P2, dorsal epidermal primordium.P2, dorsal epidermal primordium.P2, external foregut primordium.P2, external foregut primordium.P2, external foregut primordium.P2, external foregut primordium.P2, midline.P2, protocerebrum primordium.P4, protocerebrum primordium.P4, trunk mesoderm.P2, trunk mesoderm.P2, trunk mesoderm.P2, ventral epidermi…	apodemes.SA, apodemes.SA, apodemes.SA, apodemes.SA, cardiac mesoderm.P2, clypeolabrum primordium.P2, clypeolabrum primordium.P2, clypeolabrum primordium.P2, dorsal epidermal primordium.P2, dorsal epidermal primordium.P2, dorsal epidermal primordium.P2, dorsal epidermal primordium.P2, fat body/gonad primordium, fat body/gonad primordium, fat body/gonad primordium, foregut primordium.P2, foregut pr…	atrium (mouth cavity), atrium (mouth cavity), dorsal epidermis, dorsal epidermis, dorsal epidermis, fat body, fat body, fat body, foregut, foregut, hindgut, hindgut, inner layer, inner layer, lymph gland, lymph gland, lymph gland, lymph gland, medial cord (midline), medial cord (midline), medial cord (midline), pericardial cells, pericardial cells, pericardial cells, proventriculus, proventriculu…
255	chr3L	20781821	20784119	334.97	20782703	10.866	intron	0	Six4	FBgn0027364		TF	chr3L	20782359	20783222	3L:20782359,20783222		Six4				X				N	3L:20782228,20783246			procephalic ectoderm.P2, ventral ectoderm.P2	ventral nerve cord primordium.P4	pars intercerebralis.P1	brain
256	chr3L	10517952	10519501	334.63	10518816	10.8602	intron	0	CG32062	FBgn0052062		mRNA binding
257	chr3R	25129720	25135588	333.94	25131352	10.8485	intergenic	-8401	CG14506	FBgn0039659
258	chrX	7387239	7388824	333.54	7388103	10.8417	intergenic	14821	CG32719	FBgn0052719
259	chr3L	4613205	4614999	331.92	4614158	10.814	intron	0	Src64B	FBgn0003501																						anterior midgut primordium.P2, anterior midgut primordium.P2, anterior midgut primordium.P2, posterior midgut primordium.P2, posterior midgut primordium.P2, posterior midgut primordium.P2	brain, brain, midgut, midgut, sensory nervous system, ventral nerve cord, ventral nerve cord, ventral nerve cord, ventral nerve cord
260	chr2L	15742641	15745279	331.17	15744018	10.8012	intron	0	CycE	FBgn0010382																				anterior endoderm.P2, anterior endoderm.P2, anterior endoderm.P2, anterior endoderm.P2, early hindgut primordium.P2, early hindgut primordium.P2, early hindgut primordium.P2, early hindgut primordium.P2, head mesoderm.P4, head mesoderm.P4, head mesoderm.P4, head mesoderm.P4, mesectoderm.P2, mesectoderm.P2, mesectoderm.P2, mesectoderm.P2, procephalic ectoderm.P2, procephalic ectoderm.P2, procephal…	dorsal epidermal primordium.P2, dorsal epidermal primordium.P2, dorsal epidermal primordium.P2, dorsal epidermal primordium.P2, early hindgut primordium.P2, early hindgut primordium.P2, early hindgut primordium.P2, early hindgut primordium.P2, midline.P2, midline.P2, midline.P2, midline.P2, protocerebrum primordium.P4, protocerebrum primordium.P4, protocerebrum primordium.P4, protocerebrum primor…	dorsal epidermal primordium.P2, dorsal epidermal primordium.P2, dorsal epidermal primordium.P2, dorsal epidermal primordium.P2, glia.P1, glia.P1, gmcs, gmcs, gmcs, gmcs, neurons.P1, surface glia.P1, surface glia.P1	medial cord (midline), medial cord (midline), medial cord (midline), medial cord (midline), subset glia, subset glia, subset neurons, subset neurons, surface glia, surface glia, surface glia, surface glia, surface glia, surface glia, surface glia, surface glia, ventral nerve cord, ventral nerve cord, ventral nerve cord, ventral nerve cord
261	chr3R	11860853	11862510	330.76	11861483	10.7941	intron	0	pnr	FBgn0003117		TF
262	chr2L	13176038	13178068	330.62	13176958	10.7918	intergenic	-175	Sfmbt	FBgn0032475	CG5439	Sfmbt:TF; CG5439:phosphoinositide binding																		ventral ectoderm.P2		neurons.P1, neurons.P1, neurons.P1, neurons.P1	brain, brain, midgut, midgut, ventral nerve cord, ventral nerve cord
263	chrX	20619657	20621163	329.66	20620453	10.7752	intergenic	-3477	CG15452	FBgn0031130
264	chr2R	5025167	5027542	329.57	5026240	10.7738	intron	0	CG8788	FBgn0028955																				anterior endoderm.P2, anterior endoderm.P2, anterior endoderm.P2, anterior endoderm.P2, head mesoderm.P4, head mesoderm.P4, head mesoderm.P4, head mesoderm.P4, posterior endoderm.P2, posterior endoderm.P2, posterior endoderm.P2, posterior endoderm.P2, trunk mesoderm.P2, trunk mesoderm.P2, trunk mesoderm.P2, trunk mesoderm.P2, ventral ectoderm.P2	head mesoderm.P2, head mesoderm.P2, head mesoderm.P2, head mesoderm.P2, trunk mesoderm.P2, trunk mesoderm.P2, trunk mesoderm.P2, trunk mesoderm.P2	anterior midgut primordium.P2, dorsal epidermal primordium.P2, dorsal epidermal primordium.P2, dorsal epidermal primordium.P2, dorsal epidermal primordium.P2, posterior midgut primordium.P2, posterior midgut primordium.P2, posterior midgut primordium.P2, ventral epidermis trunk primordium.P2, ventral epidermis trunk primordium.P2, ventral epidermis trunk primordium.P2, ventral epidermis trunk pri…	adult eye primordium, adult hindgut precursors, dorsal epidermis, dorsal epidermis, dorsal epidermis, dorsal epidermis, fat body, fat body, fat body, head epidermis, head epidermis, head epidermis, hindgut, midgut, midgut, midgut, midgut, muscle system, muscle system, muscle system, ring gland (), ring gland (), ring gland (), ring gland (), ventral epidermis, ventral epidermis, ventral epidermis…
265	chr2R	15337152	15339486	329.51	15338662	10.7728	intron	0	betaTub56D	FBgn0003887																						dorsal epidermal primordium.P2, ventral epidermis trunk primordium.P2	atrium (mouth cavity), dorsal epidermis, head epidermis, ventral epidermis
266	chrX	3034575	3037159	329.08	3035844	10.7654	intron	0	N	FBgn0004647
267	chr2L	8996674	8998135	327.77	8997326	10.7429	five_prime_UTR	0	alien	FBgn0013746																				anterior endoderm.P2, anterior endoderm.P2, head mesoderm.P4, posterior endoderm.P2, trunk mesoderm.P2, ventral ectoderm.P2	anterior midgut rudiment.P2, head mesoderm.P2, posterior midgut rudiment.P2, posterior midgut rudiment.P2, trunk mesoderm.P2
268	chr3R	19994242	19996186	327.27	19995059	10.7343	exon	0	CG5510	FBgn0039160	Apc2	Apc2:microtubule binding
269	chr2R	2517081	2520833	327.12	2517892	10.7316	intron	0	Vha16	FBgn0004145
270	chr3L	14184992	14186462	326.79	14185783	10.726	intron	0	nuf	FBgn0013718																				procephalic ectoderm.P2, procephalic ectoderm.P2, procephalic ectoderm.P2	early hindgut primordium.P2, external foregut primordium.P2, protocerebrum primordium.P4, protocerebrum primordium.P4, protocerebrum primordium.P4, ventral epidermis primordium.P2, ventral epidermis primordium.P2, ventral epidermis primordium.P2	cardiac mesoderm.P2, dorsal epidermal primordium.P2, dorsal epidermal primordium.P2, dorsal epidermal primordium.P2, salivary gland body.P1, salivary gland body.P1, stomatogastric nervous system primordium.P2, stomatogastric nervous system primordium.P2, stomatogastric nervous system primordium.P2	body, body, body, dorsal epidermis, dorsal epidermis, dorsal epidermis
271	chr3L	10840674	10842671	325.82	10841415	10.7092	intron	0	tna	FBgn0026160		Trithorax-Group,SP-RING fi, sumoylation?																		ventral ectoderm.P2	ventral nerve cord primordium.P4		brain, ventral nerve cord
272	chr2L	1435424	1437646	325.71	1436452	10.7073	intergenic	3531	snRNA:U3:22A	FBgn0003926	lea	axon guidance receptor																						dorsal trunk & transverse connective & dorsal branch (Parsons et al., 2003)
273	chr3R	17382104	17383995	325.31	17383090	10.7004	intergenic	-86	slou	FBgn0002941		TF																						Knirr & Frasch 1999
274	chr3L	22940192	22943401	324.96	22942695	10.6944	intron	0	Mes2	FBgn0037207	*AdfR																			anterior endoderm.P2, anterior endoderm.P2, anterior endoderm.P2, anterior endoderm.P2, anterior endoderm.P2, head mesoderm.P4, head mesoderm.P4, head mesoderm.P4, head mesoderm.P4, head mesoderm.P4, mesectoderm.P2, posterior endoderm.P2, posterior endoderm.P2, posterior endoderm.P2, posterior endoderm.P2, posterior endoderm.P2, procephalic ectoderm.P2, procephalic ectoderm.P2, trunk mesoderm.P2,…	amnioserosa, anterior midgut rudiment.P2, anterior midgut rudiment.P2, anterior midgut rudiment.P2, anterior midgut rudiment.P2, external foregut primordium.P2, external foregut primordium.P2, external foregut primordium.P2, head mesoderm.P2, head mesoderm.P2, head mesoderm.P2, head mesoderm.P2, head mesoderm.P2, head mesoderm.P2, posterior midgut rudiment.P2, posterior midgut rudiment.P2, poster…	amnioserosa, amnioserosa, amnioserosa, anterior midgut primordium.P2, anterior midgut primordium.P2, anterior midgut primordium.P2, anterior midgut primordium.P2, fat body/gonad primordium, foregut primordium.P2, foregut primordium.P2, foregut primordium.P2, foregut primordium.P2, glia.P1, glia.P1, glia.P1, midline glia.P1, neurons.P1, neurons.P1, posterior midgut primordium.P2, posterior midgut …	abdominal histoblasts, brain, brain, brain, brain, circulatory system, circulatory system, circulatory system, dorsal epidermis, dorsal epidermis, dorsal epidermis, dorsal epidermis, esophagus, esophagus, esophagus, esophagus, fat body, fat body, fat body, fat body, glia, glia, glia, imaginal epidermal precursors, imaginal epidermal precursors, imaginal epidermal precursors, imaginal precursors, …	trunk ms. (blastoderm - st.12, Stathopoulos et al., 2002, Zimmerman et al., 2004)
275	chr3R	12794695	12796699	324.44	12796032	10.6855	intron	0	Abd-B	FBgn0000015		TF																						MF: posterior heart
276	chrX	3635523	3638374	323.89	3637497	10.6759	intron	0	tlk	FBgn0086899		protein kinase (chromatin assembly pathway regulating nuclear divisions)																						tlk ubiquitous throughout embryogenesis (Carrera et al. 2003)
277	chr3L	14445130	14447064	322.9	14446234	10.6587	intron	0	bbg	FBgn0087007
278	chr2L	2450209	2451977	321.05	2451093	10.6267	intron	0	dpp	FBgn0000490
279	chr3R	17674971	17676745	319.35	17675938	10.597	intergenic	689	glec	FBgn0015229
280	chr3R	25085072	25086941	319.27	25085955	10.5957	intergenic	-4453	stg	FBgn0003525																	3R:25082447,25087448						brain, circulatory system, midgut, ventral nerve cord
281	chr2R	17771283	17772719	319.08	17772023	10.5923	intron	0	Fili	FBgn0085397
282	chr3L	9031281	9033147	317.32	9032224	10.5615	intergenic	-2253	Doc1	FBgn0028789		TF																		dorsal ectoderm.P2, dorsal ectoderm.P2, dorsal ectoderm.P2, early hindgut primordium.P2, early hindgut primordium.P2, early hindgut primordium.P2, procephalic ectoderm.P2, procephalic ectoderm.P2, procephalic ectoderm.P2	amnioserosa, dorsal epidermal primordium.P2, dorsal epidermal primordium.P2, early hindgut primordium.P2, early hindgut primordium.P2, early hindgut primordium.P2, external foregut primordium.P2, external foregut primordium.P2, head epidermis primordium.P4, head epidermis primordium.P4, protocerebrum primordium.P4, protocerebrum primordium.P4	amnioserosa, cardiac mesoderm.P2, clypeolabrum primordium.P2, clypeolabrum primordium.P2, dorsal epidermal primordium.P2, dorsal epidermal primordium.P2, foregut primordium.P2, foregut primordium.P2, foregut primordium.P2, inner optic anlage.P1, inner optic anlage.P1, late hindgut primordium.P2, late hindgut primordium.P2	adult eye primordium, adult eye primordium, amnioserosa, dorsal epidermis, dorsal epidermis, dorsal epidermis, epipharynx, epipharynx, foregut, foregut, hindgut, hindgut, hindgut, small intestine, small intestine, ventral epidermis, ventral epidermis, ventral epidermis	Reim & Frasch 2005
283	chr2R	3416573	3419233	316.56	3418224	10.5483	intron	0	CG1600	FBgn0033188																				head mesoderm.P4, trunk mesoderm.P2	early hindgut primordium.P2, early hindgut primordium.P2, early hindgut primordium.P2, head mesoderm.P2, head mesoderm.P2, trunk mesoderm.P2, trunk mesoderm.P2	amnioserosa, foregut primordium.P2, foregut primordium.P2, late hindgut primordium.P2, late hindgut primordium.P2	corpus allatum, ring gland (), ring gland (), ring gland ()
284	chr3R	2488766	2491009	316.55	2490289	10.5482	intron	0	lab	FBgn0002522		TF																		anterior endoderm.P2, posterior endoderm.P2, posterior endoderm.P2, ventral ectoderm.P2	anterior midgut rudiment.P2, external foregut primordium.P2, posterior midgut rudiment.P2, posterior midgut rudiment.P2, posterior midgut rudiment.P2	anterior midgut primordium.P2, posterior midgut primordium.P2, posterior midgut primordium.P2, posterior midgut primordium.P2	cuprophilic cells (), cuprophilic cells (), interstitial cells, interstitial cells, midgut, midgut, midgut
285	chr2R	12914180	12916465	316.47	12914964	10.5467	intron	0	RhoGEF2	FBgn0023172
286	chr3R	26241168	26243105	314.44	26242114	10.5111	intergenic	2372	CG2217	FBgn0027544
287	chr2R	4688823	4690599	314.05	4689614	10.5042	intron	0	sns	FBgn0024189
288	chr2L	5542253	5543670	313.98	5542932	10.503	intron	0	Lam	FBgn0002525
289	chr3L	15763160	15764614	313.4	15763824	10.4928	intergenic	-37694	CG6244	FBgn0036531
290	chr3L	21000005	21003574	311.61	21000914	10.4612	intron	0	skd	FBgn0003415
291	chr3R	26736711	26739333	311.18	26738416	10.4537	intergenic	-194	Ptx1	FBgn0020912		TF																		posterior endoderm.P2, posterior endoderm.P2, posterior endoderm.P2, posterior endoderm.P2, posterior endoderm.P2	posterior midgut rudiment.P2, posterior midgut rudiment.P2, posterior midgut rudiment.P2, posterior midgut rudiment.P2, posterior midgut rudiment.P2	gmcs, gmcs, main body.P1, posterior midgut primordium.P2, posterior midgut primordium.P2, posterior midgut primordium.P2, posterior midgut primordium.P2, posterior midgut primordium.P2, somatic muscle primordium.P2, subset glia.P1	brain, brain, brain, brain, glia, hindgut, hindgut, hindgut, midgut, midgut, midgut, midgut, midgut, neurons, neurons, somatic muscle, subset glia, subset glia, subset neurons, subset neurons, tip cells, ventral nerve cord, ventral nerve cord, ventral nerve cord, ventral nerve cord, ventral nerve cord
292	chr3L	489402	491130	310.33	490282	10.4386	intron	0	klar	FBgn0001316
293	chr2R	9447172	9449790	310.14	9448218	10.4353	intergenic	608	CG13334	FBgn0033856
294	chr2L	3291200	3293206	309.99	3292219	10.4327	three_prime_UTR	0	CG9664	FBgn0031515
295	chrX	20552094	20553822	309.81	20552962	10.4293	intergenic	-5011	hydra	FBgn0031128	run	run:TF															X:20552648,20553988 blastoderm
296	chr3R	17415067	17416799	309.57	17415960	10.4252	intron	0	InR	FBgn0013984
297	chr2R	8871570	8873991	309.3	8872340	10.4204	intergenic	-3846	Psc	FBgn0005624
298	chr2L	4033637	4035337	308.62	4034516	10.4083	intron	0	ed	FBgn0000547																						clypeolabrum primordium.P2, clypeolabrum primordium.P2, dorsal epidermal primordium.P2, dorsal epidermal primordium.P2, foregut primordium.P2, late hindgut primordium.P2, ventral epidermis trunk primordium.P2, ventral epidermis trunk primordium.P2	atrium (mouth cavity), dorsal epidermis, dorsal epidermis, epipharynx, foregut, head epidermis, hindgut, hypopharynx, optic lobe, tracheal system, tracheal system, ventral epidermis, visceral branches, visceral branches
299	chr3R	18863129	18865196	308.51	18863916	10.4063	intergenic	-2631	CG13833	FBgn0039040	lmd & CG13838	CG13833:oxidoreductase
300	chr3R	631124	633254	307.25	632368	10.384	intergenic	1716	Hus1-like	FBgn0026417
301	chr2R	12526956	12529331	306.97	12528013	10.3791	intergenic	-732	gprs	FBgn0024232			chr2R	12527017	12529000	2R: 12527017, 12529000		Alk	X		X					Y
302	chr2L	2447324	2450079	306.96	2448549	10.3789	intron	0	dpp	FBgn0000490		TGF
303	chr3L	21017893	21020674	306.22	21019875	10.3656	intron	0	skd	FBgn0003415
304	chr3R	21860154	21863190	306.04	21861896	10.3624	intergenic	-864	HLHm7	FBgn0002633		TF
305	chr2R	10936259	10938171	305.02	10937366	10.3443	intergenic	5642	CG33467	FBgn0053467
306	chr2R	14179604	14181488	305.02	14180674	10.3442	intron	0	sbb	FBgn0010575																				anterior endoderm.P2, anterior endoderm.P2, head mesoderm.P4, head mesoderm.P4, head mesoderm.P4, trunk mesoderm.P2, trunk mesoderm.P2, trunk mesoderm.P2, ventral ectoderm.P2, ventral ectoderm.P2, ventral ectoderm.P2	anterior midgut rudiment.P2, anterior midgut rudiment.P2, head mesoderm.P2, head mesoderm.P2, posterior midgut rudiment.P2, posterior midgut rudiment.P2, trunk mesoderm.P2, trunk mesoderm.P2, trunk mesoderm.P2, ventral nerve cord primordium.P4, ventral nerve cord primordium.P4	anterior midgut primordium.P2, anterior midgut primordium.P2, neurons.P1, posterior midgut primordium.P2, posterior midgut primordium.P2	brain, brain, labial complex, labial complex, labial complex, labral sensory complex, labral sensory complex, sensory, sensory, sensory nervous system, sensory nervous system, sensory nervous system, ventral nerve cord, ventral nerve cord, ventral nerve cord, ventral nerve cord
307	chr3R	19543311	19545146	304.13	19544078	10.3283	five_prime_UTR	0	nau	FBgn0002922		TF	chr3R	19543753	19544944	3R: 19543753, 19544944		nau	X			X										somatic muscle primordium.P2	somatic muscle
308	chr3R	17268162	17270206	303.84	17269015	10.3231	intron	0	lbe	FBgn0011278		TF	chr3R	17268555	17269552	3R: 17268555, 17269552		lbe				X				Y
309	chr3R	11033993	11035795	303.81	11035122	10.3227	exon	0	CG4203	FBgn0038300	CG6687	CG6687:hydrogen ion transporting ATPase
310	chr3L	21425446	21427601	303.74	21426660	10.3214	five_prime_UTR	0	Aef1	FBgn0005694																							midgut
311	chr2L	160568	162842	303.65	161592	10.3197	intron	0	spen	FBgn0016977		TF
312	chr2L	3826872	3829034	303.44	3828198	10.3159	intergenic	1061	slp1	FBgn0003430																				dorsal ectoderm.P2, dorsal ectoderm.P2, dorsal ectoderm.P2, head mesoderm.P4, head mesoderm.P4, head mesoderm.P4, mesectoderm.P2, mesectoderm.P2, mesectoderm.P2, procephalic ectoderm.P2, procephalic ectoderm.P2, procephalic ectoderm.P2, procephalic ectoderm.P2, trunk mesoderm.P2, trunk mesoderm.P2, trunk mesoderm.P2, trunk mesoderm.P2, ventral ectoderm.P2, ventral ectoderm.P2, ventral ectoderm.P2…	antennal primordium.P2, antennal primordium.P2, antennal primordium.P2, crystal cells.SA, crystal cells.SA, crystal cells.SA, dorsal epidermal primordium.P2, dorsal epidermal primordium.P2, dorsal epidermal primordium.P2, dorsal epidermal primordium.P2, external foregut primordium.P2, external foregut primordium.P2, external foregut primordium.P2, midline.P2, midline.P2, midline.P2, trunk mesoder…	antennal organ.P1, antennal organ.P1, antennal organ.P1, clypeolabrum primordium.P2, clypeolabrum primordium.P2, clypeolabrum primordium.P2, crystal cells.P1, crystal cells.P1, crystal cells.P1, dorsal epidermal primordium.P2, dorsal epidermal primordium.P2, dorsal epidermal primordium.P2, dorsal epidermal primordium.P2, ventral epidermis trunk primordium.P2, ventral epidermis trunk primordium.P2…	crystal cells, crystal cells, crystal cells, dorsal epidermis, dorsal epidermis, dorsal epidermis, dorsal epidermis, epipharynx, epipharynx, epipharynx, labral sensory complex, proventriculus, sensory system head, ventral epidermis, ventral epidermis, ventral epidermis, ventral epidermis, ventral nerve cord, ventral nerve cord, ventral nerve cord
313	chr3L	39577	41152	303.29	40456	10.3133	intergenic	14140	mthl8	FBgn0052475
314	chr3R	17226859	17228589	303.23	17227678	10.3122	intergenic	-139	CG6475	FBgn0038886	CG7907;lbl & lbe ~30kb up	CG6475:glucuronosyltransferase;CG7909:RNA cap binding
315	chr3R	4006282	4008589	303.17	4007831	10.3111	intergenic	-667	grn	FBgn0001138		TF																		dorsal ectoderm.P2, procephalic ectoderm.P2	protocerebrum primordium.P4	clypeolabrum primordium.P2, dorsal epidermal primordium.P2, foregut primordium.P2, posterior spiracle.SA	brain, dorsal epidermis, epipharynx, midgut, posterior spiracle	AMG,PMG, CNS (Lin et al., 1995)
316	chr3R	9540201	9542400	302.98	9541644	10.3078	intron	0	CG34383	FBgn0085412
317	chr2R	2080661	2082281	302.39	2081443	10.2971	intron	0	Ptr	FBgn0033068																				dorsal ectoderm.P2, procephalic ectoderm.P2, ventral ectoderm.P2	dorsal epidermal primordium.P2, protocerebrum primordium.P4, ventral epidermis primordium.P2	dorsal epidermal primordium.P2, ventral epidermis trunk primordium.P2	anal pads, dorsal epidermis, head epidermis, ventral epidermis
318	chrX	18100721	18103867	302.05	18102271	10.2912	intergenic	-1193	Him	FBgn0030900			chrX	18101820	18103299	X: 18101820, 18103299		him		X		X	X			Y (cardiac only)	X:18101328,18103566(dorsal mesothoracic disc )				dorsal epidermal primordium.P2, dorsal epidermal primordium.P2, dorsal epidermal primordium.P2, head mesoderm.P2, head mesoderm.P2, head mesoderm.P2, trunk mesoderm.P2, trunk mesoderm.P2, trunk mesoderm.P2	cardiac mesoderm.P2, cardiac mesoderm.P2, dorsal pharynx muscle.P1, dorsal pharynx muscle.P1, somatic muscle primordium.P2	adult muscle precursors, adult muscle precursors, adult muscle precursors, imaginal epidermal precursors, muscle system, muscle system, muscle system, reproductive sytstem, reproductive sytstem, reproductive sytstem
319	chr2R	17594374	17596058	301.78	17595218	10.2863	intergenic	1737	CG30403	FBgn0050403																							brain, reproductive sytstem, ventral nerve cord
320	chr2L	16679518	16681066	301.11	16680211	10.2743	five_prime_UTR	0	grp	FBgn0261278
321	chr3R	5124460	5125841	300.22	5125178	10.2582	intron	0	CG8861	FBgn0037676																							brain, brain, glia, glia, medial cord (midline), medial cord (midline), medial cord (midline), neurons, neurons, neurons, ventral nerve cord, ventral nerve cord, ventral nerve cord
322	chr3R	12266620	12268396	299.13	12267435	10.2386	intergenic	-53	CG12753	FBgn0038427
323	chr3L	18847123	18848564	298.76	18847784	10.232	intergenic	-6298	mir-315	FBgn0067689
324	chr3L	10546985	10549103	298.7	10548284	10.2308	intron	0	CG32062	FBgn0052062
325	chr3R	18956398	18958495	298.57	18957151	10.2284	intron	0	hh	FBgn0004644
326	chrX	10638160	10640203	297.48	10639025	10.2088	intron	0	ras	FBgn0003204
327	chr3L	15661781	15663568	297.26	15662757	10.2048	intergenic	7854	Eig71Ek	FBgn0014851
328	chr2L	18335595	18337436	295.16	18336641	10.1668	intron	0	Fas3	FBgn0000636			chr2L	18335714	18337075	2L: 18335714, 18337075		Fas3	X		X				N	Y					dorsal epidermal primordium.P2	clypeolabrum primordium.P2, clypeolabrum primordium.P2, dorsal epidermal primordium.P2, dorsal epidermal primordium.P2, dorsal epidermal primordium.P2, foregut primordium.P2, foregut primordium.P2, foregut primordium.P2, late hindgut primordium.P2, late hindgut primordium.P2, ventral epidermis trunk primordium.P2, ventral epidermis trunk primordium.P2, visceral muscle primord.P2, visceral muscle …	brain, brain, dorsal epidermis, dorsal epidermis, dorsal epidermis, foregut, foregut, foregut, head epidermis, head epidermis, hindgut, hindgut, hindgut, leading edge cells, leading edge cells, medial cord (midline), medial cord (midline), medial cord (midline), neurons, neurons, neurons, optic lobe, tracheal system, tracheal system, tracheal system, ventral epidermis, ventral epidermis, ventral …
329	chr3L	15692009	15695175	294.91	15693003	10.1622	intergenic	-54	comm2	FBgn0041160																				dorsal ectoderm.P2, dorsal ectoderm.P2, dorsal ectoderm.P2, procephalic ectoderm.P2, procephalic ectoderm.P2, procephalic ectoderm.P2, ventral ectoderm.P2, ventral ectoderm.P2	protocerebrum primordium.P4, protocerebrum primordium.P4, protocerebrum primordium.P4, ventral epidermis primordium.P2, ventral epidermis primordium.P2, ventral epidermis primordium.P2, ventral nerve cord primordium.P4, ventral nerve cord primordium.P4, ventral nerve cord primordium.P4	amnioserosa, anterior midgut primordium.P2, anterior midgut primordium.P2, clypeolabrum primordium.P2, clypeolabrum primordium.P2, clypeolabrum primordium.P2, dorsal epidermal primordium.P2, dorsal epidermal primordium.P2, dorsal epidermal primordium.P2, leading edge cells.SA, leading edge cells.SA, leading edge cells.SA, pars intercerebralis.P1, pars intercerebralis.P1, posterior midgut primordi…	dorsal epidermis, dorsal epidermis, dorsal epidermis, epipharynx, epipharynx, foregut, head epidermis, head epidermis, head epidermis, hypopharynx, hypopharynx, hypopharynx, leading edge cells, leading edge cells, leading edge cells, sensory system head, ventral epidermis, ventral epidermis, ventral nerve cord, ventral nerve cord
330	chr2L	5866733	5868961	294.03	5868122	10.1461	intron	0	CG8965	FBgn0031745		Ras association (RalGDS/AF-6/canoe) domain																		dorsal ectoderm.P2, dorsal ectoderm.P2, dorsal ectoderm.P2, early hindgut primordium.P2, early hindgut primordium.P2, early hindgut primordium.P2, early hindgut primordium.P2, mesectoderm.P2, mesectoderm.P2, procephalic ectoderm.P2, procephalic ectoderm.P2, trunk mesoderm.P2, ventral ectoderm.P2, ventral ectoderm.P2, ventral ectoderm.P2, ventral ectoderm.P2	early hindgut primordium.P2, early hindgut primordium.P2, early hindgut primordium.P2, early hindgut primordium.P2, external foregut primordium.P2, external foregut primordium.P2, midline.P2, midline.P2, midline.P2, midline.P2, protocerebrum primordium.P4, protocerebrum primordium.P4, trunk mesoderm.P2, ventral epidermis primordium.P2, ventral epidermis primordium.P2, ventral nerve cord primordiu…	dorsal epidermal primordium.P2, dorsal epidermal primordium.P2, foregut primordium.P2, late hindgut primordium.P2, late hindgut primordium.P2, late hindgut primordium.P2, midline glia.P1, somatic muscle primordium.P2, somatic muscle primordium.P2, stomatogastric nervous system primordium.P2, stomatogastric nervous system primordium.P2, stomatogastric nervous system primordium.P2, stomatogastric n…	antennal organ, brain, brain, dorsal epidermis, dorsal epidermis, dorsal epidermis, epipharynx, esophageal ganglion, esophageal ganglion, esophagus, foregut, frontal ganglion, frontal ganglion, hindgut, hindgut, hindgut, hypocerebral ganglion, hypocerebral ganglion, hypopharynx, maxillary organ, medial cord (midline), medial cord (midline), medial cord (midline), midline glia, midline glia, senso…	vm st. 10-12 (Leatherbarow & Halfon, 2009)
331	chr2L	15846939	15848548	293.5	15847821	10.1366	intergenic	-4852	CG13243	FBgn0028903
332	chrX	612413	614055	292.37	613256	10.116	intron	0	sdk	FBgn0021764
333	chr3L	13024506	13026585	291.49	13025249	10.0998	intron	0	CG17672	FBgn0083978
334	chr4	521656	523835	291.35	522391	10.0974	intergenic	-2086	zfh2	FBgn0004607																				anterior endoderm.P2, anterior endoderm.P2, early hindgut primordium.P2, early hindgut primordium.P2, early hindgut primordium.P2, early hindgut primordium.P2, posterior endoderm.P2, posterior endoderm.P2, posterior endoderm.P2	anterior midgut rudiment.P2, anterior midgut rudiment.P2, anterior midgut rudiment.P2, early hindgut primordium.P2, early hindgut primordium.P2, early hindgut primordium.P2, early hindgut primordium.P2, posterior midgut rudiment.P2, posterior midgut rudiment.P2, posterior midgut rudiment.P2	late hindgut primordium.P2, late hindgut primordium.P2, late hindgut primordium.P2, late hindgut primordium.P2, neurons.P1, neurons.P1, neurons.P1, neurons.P1, subset neurons.P1, subset neurons.P1	brain, brain, glia, hindgut, hindgut, hindgut, hindgut, neurons, ventral nerve cord, ventral nerve cord, ventral nerve cord, ventral nerve cord
335	chr3L	13564564	13566347	289.61	13565288	10.0655	intron	0	bru-3	FBgn0036379																						visceral muscle primord.P2, visceral muscle primord.P2, visceral muscle primord.P2	antennal organ, antennal organ, brain, brain, head epidermis, labial complex, labial complex, labial complex, maxillary organ, maxillary organ, maxillary organ, neurons, sensory, sensory system head, sensory system head, ventral nerve cord, ventral nerve cord, ventral nerve cord, ventral nerve cord, visceral muscle, visceral muscle, visceral muscle
336	chrX	6877972	6880057	289.6	6878745	10.0654	intergenic	-1778	bou	FBgn0261284
337	chr3R	26212706	26215142	289.29	26213762	10.0597	intron	0	Fer2LCH	FBgn0015221																					crystal cells.SA, head mesoderm.P2, head mesoderm.P2, head mesoderm.P2, trunk mesoderm.P2	crystal cells.P1, crystal cells.P1, lamellocytes (macrophages).P1, lamellocytes (macrophages).P1	blood cells (hemocytes), blood cells (hemocytes), crystal cells, crystal cells, crystal cells, nephrocytes, nephrocytes, nephrocytes
338	chr3R	2762527	2764330	288.9	2763513	10.0524	intron	0	Antp	FBgn0260642
339	chr2R	14097851	14099504	288.86	14098749	10.0518	intergenic	2266	CG30114	FBgn0050114
340	chr2L	2398915	2400561	288.72	2399790	10.0492	intergenic	-516	VGlut	FBgn0031424
341	chr3L	22258841	22260279	287.87	22259651	10.0335	exon	0	CG11523	FBgn0037156																							muscle system, muscle system, somatic muscle
342	chrX	15212845	15215084	287.87	15214254	10.0335	intron	0	Top1	FBgn0004924
343	chr3R	17121443	17123603	287.75	17122310	10.0314	intergenic	-35	Hsromega	FBgn0001234
344	chr2L	1067631	1069611	286.66	1068616	10.0112	intron	0	S	FBgn0003310																				procephalic ectoderm.P2, procephalic ectoderm.P2, procephalic ectoderm.P2, ventral ectoderm.P2, ventral ectoderm.P2, ventral ectoderm.P2	protocerebrum primordium.P4, protocerebrum primordium.P4, protocerebrum primordium.P4, ventral epidermis primordium.P2, ventral epidermis primordium.P2, ventral epidermis primordium.P2, ventral nerve cord primordium.P4, ventral nerve cord primordium.P4	pars intercerebralis.P1, pars intercerebralis.P1, ventral epidermis trunk primordium.P2, ventral epidermis trunk primordium.P2, ventral epidermis trunk primordium.P2	brain, brain, dorsal epidermis, optic lobe, optic lobe, optic lobe, ventral epidermis
345	chr2R	13230403	13231945	286.55	13231149	10.0092	intron	0	mbl	FBgn0261642
346	chr2L	19452606	19454522	286.34	19453377	10.0054	five_prime_UTR	0	Top2	FBgn0003732
347	chrX	17401510	17403878	286.23	17402701	10.0034	intergenic	-1871	CG8557	FBgn0030842
348	chrX	17714812	17716257	286.15	17715476	10.0019	intergenic	754	Socs16D	FBgn0030869																								vm st. 10-12 (BDGP & Leatherbarow & Halfon, 2009)
349	chr2R	5465129	5467105	285.94	5466289	9.99809	intron	0	CG1814	FBgn0033426																							dorsal pharynx muscle, muscle system, muscle system, somatic muscle, visceral muscle
350	chr2L	6239875	6242398	284.44	6241121	9.97025	intergenic	-12002	Ddr	FBgn0053531
351	chr2R	12778216	12779680	282.88	12778810	9.9414	intron	0	CG8910	FBgn0025833
352	chrX	2029996	2033897	282.48	2031164	9.93394	intergenic	-276	ph-p	FBgn0004861
353	chr3R	21534958	21537054	282.16	21536304	9.92802	intron	0	LpR2	FBgn0051092																							brain, neurons, oenocytes, oenocytes, ventral nerve cord, ventral nerve cord
354	chr3R	2718416	2720083	281.75	2719138	9.9203	intergenic	2837	Antp	FBgn0260642		TF
355	chr2R	6201218	6204569	281.49	6203399	9.91562	intron	0	Ndg	FBgn0026403																	2R:6203140,6203782 founder cells
356	chr2L	11446948	11448320	281.11	11447667	9.90842	intergenic	-2064	salm	FBgn0261648		TF
357	chr2L	18782095	18784338	280.66	18783212	9.90014	intergenic	-908	ham	FBgn0045852		TF
358	chr3L	9846671	9848632	279.53	9847554	9.87905	intron	0	Gap1	FBgn0004390
359	chr3R	22620239	22623059	279.33	22621299	9.87527	intergenic	-3466	Tl	FBgn0003717		receptor, cytokine binding															3R:22615402,22622122
360	chr3R	25381140	25382744	279.33	25381968	9.87537	intergenic	-141	Dr	FBgn0000492																				procephalic ectoderm.P2, trunk mesoderm.P2, trunk mesoderm.P2, ventral ectoderm.P2, ventral ectoderm.P2, ventral ectoderm.P2	external foregut primordium.P2, external foregut primordium.P2, external foregut primordium.P2, trunk mesoderm.P2, trunk mesoderm.P2, ventral epidermis primordium.P2, ventral epidermis primordium.P2, ventral nerve cord primordium.P4, ventral nerve cord primordium.P4, ventral nerve cord primordium.P4	gnathal primordium.P2, gnathal primordium.P2, salivary gland body.P1, salivary gland body.P1, somatic muscle primordium.P2, somatic muscle primordium.P2, stomatogastric nervous system primordium.P2, stomatogastric nervous system primordium.P2, stomatogastric nervous system primordium.P2, undefined.P1, ventral epidermis trunk primordium.P2, ventral epidermis trunk primordium.P2, ventral epidermis …	atrium (mouth cavity), atrium (mouth cavity), dorsal epidermis, head epidermis, head epidermis, head epidermis, imaginal epidermal precursors, muscle system, muscle system, neurons, neurons, rectum, rectum, rectum, stomatogastric nervous system, stomatogastric nervous system, stomatogastric nervous system, undefined, ventral epidermis, ventral nerve cord, ventral nerve cord, ventral nerve cord, v…
361	chr3R	11472244	11476476	279.29	11475556	9.87446	intergenic	10579	CG5302	FBgn0038351
362	chr2L	19950517	19952698	278.34	19951873	9.85673	intron	0	sick	FBgn0260966		CG34343:nucleoside-triphosphatase
363	chr3L	14946073	14947423	278.28	14946722	9.85574	intergenic	-7510	BobA	FBgn0040487
364	chrX	16226680	16228291	276.16	16227498	9.81588	intergenic	-147	Dsp1	FBgn0011764																							brain, ventral nerve cord
365	chr2L	7639324	7641633	275.84	7640129	9.80984	intergenic	3398	CG13792	FBgn0031927
366	chr3R	9750953	9752460	275.77	9751716	9.80859	intergenic	15555	Art9	FBgn0038188
367	chr3L	14170011	14171780	275.72	14171068	9.80773	five_prime_UTR	0	D	FBgn0000411																			stripes pair rule, stripes pair rule	dorsal ectoderm.P2, dorsal ectoderm.P2, early hindgut primordium.P2, early hindgut primordium.P2, early hindgut primordium.P2, early hindgut primordium.P2, early hindgut primordium.P2, procephalic ectoderm.P2, procephalic ectoderm.P2, procephalic ectoderm.P2, procephalic ectoderm.P2, ventral ectoderm.P2, ventral ectoderm.P2, ventral ectoderm.P2, ventral ectoderm.P2, ventral ectoderm.P2	early hindgut primordium.P2, early hindgut primordium.P2, early hindgut primordium.P2, early hindgut primordium.P2, early hindgut primordium.P2, midline.P2, midline.P2, midline.P2, midline.P2, protocerebrum primordium.P4, protocerebrum primordium.P4, protocerebrum primordium.P4, protocerebrum primordium.P4, ventral epidermis primordium.P2, ventral epidermis primordium.P2, ventral nerve cord primo…	late hindgut primordium.P2, late hindgut primordium.P2, late hindgut primordium.P2, subset glia.P1, subset glia.P1, subset neurons.P1, subset neurons.P1	brain, brain, brain, common duct, common duct, common duct, dorsal epidermis, dorsal epidermis, duct, duct, duct, epipharynx, glia, glia, head epidermis, head epidermis, hindgut, hindgut, hindgut, hypopharynx, medial cord (midline), medial cord (midline), medial cord (midline), medial cord (midline), midline glia, neurons, neurons, neurons, neurons, oenocytes, oenocytes, oenocytes, sensory nervou…
368	chr3R	689013	690601	275.27	689873	9.79918	intron	0	opa	FBgn0003002																			stripes gap				midgut
369	chr2R	9508251	9509647	275.15	9508984	9.79684	intergenic	-1609	fas	FBgn0000633
370	chr3R	16375522	16377341	274.26	16376319	9.78015	intron	0	Stat92E	FBgn0016917																				procephalic ectoderm.P2	protocerebrum primordium.P4	anterior midgut primordium.P2, clypeolabrum primordium.P2, dorsal epidermal primordium.P2, late hindgut primordium.P2, posterior midgut primordium.P2, tracheal primordium.P3, ventral epidermis trunk primordium.P2	hindgut, midgut, muscle system, proventriculus
371	chr2L	13646475	13648212	273.62	13647368	9.76813	intergenic	-6096	ics	FBgn0028546																							muscle system, muscle system, ring gland (), ring gland (), somatic muscle
372	chr2L	13655640	13657261	273.62	13656417	9.76813	intergenic	-9111	CG18507	FBgn0028527																						dorsal epidermal primordium.P2, dorsal epidermal primordium.P2, dorsal longitudinal trunk.SA, dorsal longitudinal trunk.SA, dorsal longitudinal trunk.SA, late hindgut primordium.P2, late hindgut primordium.P2, late hindgut primordium.P2, posterior spiracle.SA, posterior spiracle.SA, posterior spiracle.SA, salivary gland body.P1, salivary gland body.P1, tracheal primordium.P3, tracheal primordium.…	body, body, dorsal epidermis, dorsal epidermis, dorsal epidermis, foregut, foregut, foregut, head epidermis, head epidermis, hindgut, hindgut, hindgut, salivary gland, tracheal system, tracheal system, tracheal system, ventral epidermis, ventral epidermis, ventral epidermis
373	chr2R	18936630	18938463	273.1	18937667	9.75825	intergenic	1818	twi	FBgn0003900																				anterior endoderm.P2, anterior endoderm.P2, head mesoderm.P4, head mesoderm.P4, head mesoderm.P4, trunk mesoderm.P2, trunk mesoderm.P2, trunk mesoderm.P2	head mesoderm.P2, head mesoderm.P2, head mesoderm.P2, trunk mesoderm.P2, trunk mesoderm.P2, trunk mesoderm.P2	dorsal pharynx muscle.P1, dorsal pharynx muscle.P1, longitudinal muscles.P1, somatic muscle primordium.P2, somatic muscle primordium.P2, visceral muscle primord.P2	adult muscle precursors, adult muscle precursors, esophagus, esophagus, foregut, foregut, hindgut
374	chrX	20506216	20507669	272.93	20507037	9.75505	intergenic	-21533	RunxA	FBgn0083981
375	chr2L	13327774	13329317	272.88	13328653	9.75404	intron	0	CG16970	FBgn0032504
376	chr3L	21711554	21713424	272.83	21712407	9.75324	intergenic	5019	CG11247	FBgn0037120	Rpb8																			anterior endoderm.P2, anterior endoderm.P2, anterior endoderm.P2, head mesoderm.P4, head mesoderm.P4, head mesoderm.P4, posterior endoderm.P2, posterior endoderm.P2, posterior endoderm.P2, trunk mesoderm.P2, trunk mesoderm.P2, trunk mesoderm.P2	anterior midgut rudiment.P2, anterior midgut rudiment.P2, head mesoderm.P2, head mesoderm.P2, head mesoderm.P2, posterior midgut rudiment.P2, posterior midgut rudiment.P2, trunk mesoderm.P2, trunk mesoderm.P2, trunk mesoderm.P2	anterior midgut primordium.P2, anterior midgut primordium.P2, dorsal pharynx muscle.P1, posterior midgut primordium.P2, posterior midgut primordium.P2, visceral muscle primord.P2	brain, dorsal pharynx muscle, midgut, proventriculus, proventriculus, proventriculus, sensory nervous system, sensory nervous system, ventral nerve cord, ventral nerve cord, visceral muscle
377	chr3R	6451454	6453280	272.63	6452434	9.74929	intron	0	hth	FBgn0001235																				anterior endoderm.P2, head mesoderm.P4, procephalic ectoderm.P2, trunk mesoderm.P2, ventral ectoderm.P2	trunk mesoderm.P2, ventral epidermis primordium.P2	clypeolabrum primordium.P2, ventral epidermis trunk primordium.P2	brain, ventral nerve cord
378	chr3L	8995440	8997499	271.84	8996801	9.73447	intergenic	1135	CG5087	FBgn0035953																							anal pads, anal pads, hindgut, hindgut
379	chr3L	9848633	9851152	270.39	9849204	9.70686	intergenic	-825	Gap1	FBgn0004390
380	chr2R	14081234	14082861	270.11	14082101	9.70163	intergenic	-1760	CG33958	FBgn0053958		guanylate cyclase
381	chr3L	15322068	15324577	269.42	15322939	9.68844	intergenic	-6861	Toll-6	FBgn0036494																				procephalic ectoderm.P2, procephalic ectoderm.P2, procephalic ectoderm.P2, ventral ectoderm.P2, ventral ectoderm.P2, ventral ectoderm.P2	dorsal epidermal primordium.P2, dorsal epidermal primordium.P2, labial complex.SA, maxillary organ.SA, protocerebrum primordium.P4, protocerebrum primordium.P4, protocerebrum primordium.P4, ventral epidermis primordium.P2, ventral epidermis primordium.P2, ventral nerve cord primordium.P4, ventral nerve cord primordium.P4	dorsal epidermal primordium.P2, dorsal epidermal primordium.P2, ventral epidermis trunk primordium.P2, ventral epidermis trunk primordium.P2	brain, brain, brain, neurons, subset glia, ventral nerve cord, ventral nerve cord
382	chr2R	12401532	12403508	268.99	12402454	9.68027	intron	0	Sema-2a	FBgn0011260																					dorsal epidermal primordium.P2, dorsal epidermal primordium.P2, dorsal epidermal primordium.P2	dorsal epidermal primordium.P2, dorsal epidermal primordium.P2, dorsal epidermal primordium.P2, ventral epidermis trunk primordium.P2, ventral epidermis trunk primordium.P2, ventral epidermis trunk primordium.P2	brain, brain, dorsal epidermis, dorsal epidermis, dorsal epidermis, foregut, foregut, midgut, midgut, ventral epidermis, ventral epidermis, ventral epidermis, ventral nerve cord, ventral nerve cord
383	chr3L	5974165	5976629	268.8	5975214	9.67674	intergenic	-6109	CG10479	FBgn0035656																			stripes pair rule, stripes pair rule	dorsal ectoderm.P2, dorsal ectoderm.P2, dorsal ectoderm.P2, head mesoderm.P4, head mesoderm.P4, head mesoderm.P4, procephalic ectoderm.P2, procephalic ectoderm.P2, trunk mesoderm.P2, trunk mesoderm.P2, trunk mesoderm.P2, ventral ectoderm.P2, ventral ectoderm.P2, ventral ectoderm.P2	dorsal epidermal primordium.P2, dorsal epidermal primordium.P2, dorsal epidermal primordium.P2, head mesoderm.P2, head mesoderm.P2, protocerebrum primordium.P4, protocerebrum primordium.P4, protocerebrum primordium.P4, trunk mesoderm.P2, trunk mesoderm.P2, trunk mesoderm.P2	cardiac mesoderm.P2, dorsal epidermal primordium.P2, dorsal epidermal primordium.P2, dorsal epidermal primordium.P2, dorsal epidermal primordium.P2, dorsal pharynx muscle.P1, dorsal pharynx muscle.P1, dorsal pharynx muscle.P1, foregut primordium.P2, foregut primordium.P2, foregut primordium.P2, sensory nervous system.SA, somatic muscle primordium.P2, stomatogastric nervous system primordium.P2, s…	brain, brain, brain, cuprophilic cells (), glia, glia, glia, interstitial cells, interstitial cells, interstitial cells, lymph gland, lymph gland, lymph gland, lymph gland, optic lobe, optic lobe, optic lobe, somatic muscle, somatic muscle, somatic muscle, stomatogastric nervous system, stomatogastric nervous system, stomatogastric nervous system, tracheal system, tracheal system, tracheal system…
384	chrX	7785052	7787538	268.71	7786274	9.67499	intergenic	-669	Nek2	FBgn0029970																			stripes gap	anterior endoderm.P2, anterior endoderm.P2, anterior endoderm.P2, early hindgut primordium.P2, early hindgut primordium.P2, early hindgut primordium.P2, head mesoderm.P4, head mesoderm.P4, mesectoderm.P2, mesectoderm.P2, mesectoderm.P2, posterior endoderm.P2, posterior endoderm.P2, posterior endoderm.P2, procephalic ectoderm.P2, procephalic ectoderm.P2, procephalic ectoderm.P2, ventral ectoderm.P…	dorsal epidermal primordium.P2, dorsal epidermal primordium.P2, dorsal epidermal primordium.P2, early hindgut primordium.P2, early hindgut primordium.P2, head mesoderm.P2, head mesoderm.P2, midline.P2, midline.P2, midline.P2, protocerebrum primordium.P4, protocerebrum primordium.P4, protocerebrum primordium.P4, trunk mesoderm.P2, trunk mesoderm.P2, ventral epidermis primordium.P2, ventral epiderm…	dorsal epidermal primordium.P2, dorsal epidermal primordium.P2, ventral epidermis trunk primordium.P2, ventral epidermis trunk primordium.P2, ventral epidermis trunk primordium.P2	glia, medial cord (midline), medial cord (midline), medial cord (midline), neurons, proventriculus, proventriculus, proventriculus
385	chr3R	8889234	8890686	268.61	8889868	9.67309	intron	0	sim	FBgn0004666																				anterior endoderm.P2, mesectoderm.P2, mesectoderm.P2, mesectoderm.P2, mesectoderm.P2, mesectoderm.P2, posterior endoderm.P2, posterior endoderm.P2, posterior endoderm.P2, posterior endoderm.P2, posterior endoderm.P2	midline.P2, midline.P2, midline.P2, midline.P2, midline.P2	foregut primordium.P2, midline glia.P1	medial cord (midline), medial cord (midline), medial cord (midline), medial cord (midline), medial cord (midline), midline glia, midline glia, midline glia, midline glia
386	chr3L	4622185	4624043	268.53	4623302	9.67154	intron	0	Src64B	FBgn0003501																						anterior midgut primordium.P2, anterior midgut primordium.P2, anterior midgut primordium.P2, posterior midgut primordium.P2, posterior midgut primordium.P2, posterior midgut primordium.P2	brain, brain, midgut, midgut, sensory nervous system, ventral nerve cord, ventral nerve cord, ventral nerve cord, ventral nerve cord
387	chr3L	12989604	12990989	267.46	12990200	9.65111	exon	0	CG11262	FBgn0036329
388	chr3R	14086681	14088037	267.34	14087382	9.64873	intergenic	3983	tatl	FBgn0260241
389	chr2L	8274810	8277377	267	8276092	9.64233	intron	0	Btk29A	FBgn0003502																			stripes gap, stripes gap	anterior endoderm.P2, anterior endoderm.P2, anterior endoderm.P2, anterior endoderm.P2, anterior endoderm.P2, dorsal ectoderm.P2, dorsal ectoderm.P2, dorsal ectoderm.P2, dorsal ectoderm.P2, early hindgut primordium.P2, early hindgut primordium.P2, early hindgut primordium.P2, early hindgut primordium.P2, posterior endoderm.P2, posterior endoderm.P2, posterior endoderm.P2, posterior endoderm.P2, p…	anterior midgut rudiment.P2, anterior midgut rudiment.P2, anterior midgut rudiment.P2, anterior midgut rudiment.P2, dorsal epidermal primordium.P2, dorsal epidermal primordium.P2, dorsal epidermal primordium.P2, dorsal epidermal primordium.P2, early hindgut primordium.P2, early hindgut primordium.P2, early hindgut primordium.P2, early hindgut primordium.P2, early hindgut primordium.P2, external f…	anterior midgut primordium.P2, anterior midgut primordium.P2, anterior midgut primordium.P2, anterior midgut primordium.P2, dorsal epidermal primordium.P2, dorsal epidermal primordium.P2, dorsal epidermal primordium.P2, dorsal epidermal primordium.P2, foregut primordium.P2, foregut primordium.P2, foregut primordium.P2, late hindgut primordium.P2, late hindgut primordium.P2, late hindgut primordiu…	brain, brain, dorsal epidermis, dorsal epidermis, dorsal epidermis, foregut, foregut, foregut, head epidermis, head epidermis, head epidermis, hindgut, hindgut, hindgut, hindgut, lateral cord, lateral cord, posterior spiracle, posterior spiracle, posterior spiracle, posterior spiracle, somatic muscle, somatic muscle, somatic muscle, tracheal system, tracheal system, tracheal system, ventral nerve…
390	chr2R	7447769	7449525	266.72	7448571	9.63695	intergenic	17814	tou	FBgn0033636	en (~33kb up)	en: TF																					brain, hindgut, midgut, ventral nerve cord
391	chr3L	10848137	10851328	265.76	10850615	9.6185	intron	0	tna	FBgn0026160																				ventral ectoderm.P2	ventral nerve cord primordium.P4		brain, ventral nerve cord
392	chr4	577309	579588	265.56	577980	9.61484	intron	0	Thd1	FBgn0026869																							dorsal pharynx muscle, muscle system, muscle system
393	chr3L	22151775	22153536	265.33	22152741	9.61031	intron	0	olf413	FBgn0037153																					dorsal epidermal primordium.P2, dorsal epidermal primordium.P2, dorsal epidermal primordium.P2, ventral nerve cord primordium.P4, ventral nerve cord primordium.P4	dorsal epidermal primordium.P2, dorsal epidermal primordium.P2, dorsal epidermal primordium.P2	brain, dorsal epidermis, dorsal epidermis, dorsal epidermis, tracheal system, tracheal system, tracheal system, ventral nerve cord
394	chr2R	7364440	7366290	265.19	7365247	9.6076	intron	0	inv	FBgn0001269
395	chr3R	1142719	1145788	264.53	1143599	9.59506	intron	0	l(3)82Fd	FBgn0013576																			stripes gap	anterior endoderm.P2, dorsal ectoderm.P2, dorsal ectoderm.P2, head mesoderm.P4, posterior endoderm.P2, trunk mesoderm.P2, ventral ectoderm.P2, ventral ectoderm.P2	anterior midgut rudiment.P2, head mesoderm.P2, head mesoderm.P2, posterior midgut rudiment.P2, trunk mesoderm.P2	anterior midgut primordium.P2, posterior midgut primordium.P2, tracheal primordium.P3, tracheal primordium.P3, tracheal primordium.P3	midgut, midgut
396	chr2R	8770807	8772702	264.38	8771812	9.59219	five_prime_UTR	0	vg	FBgn0003975																							brain, ventral nerve cord, ventral nerve cord
397	chr3L	14948862	14950704	264.22	14949816	9.58903	intergenic	-10604	BobA	FBgn0040487
398	chr2R	8929193	8930847	263.56	8930036	9.57644	intergenic	4202	CG13323	FBgn0033788
399	chr3R	12527941	12529411	263.45	12528628	9.57423	intron	0	Ubx	FBgn0003944																			stripes gap, stripes gap	dorsal ectoderm.P2, dorsal ectoderm.P2, trunk mesoderm.P2, trunk mesoderm.P2, ventral ectoderm.P2, ventral ectoderm.P2	dorsal epidermal primordium.P2, dorsal epidermal primordium.P2, trunk mesoderm.P2, trunk mesoderm.P2, ventral epidermis primordium.P2, ventral epidermis primordium.P2, ventral nerve cord primordium.P4, ventral nerve cord primordium.P4		circulatory system, circulatory system, ventral nerve cord, ventral nerve cord
400	chrX	1934652	1936346	263.14	1935538	9.5683	intron	0	Actn	FBgn0000667																				head mesoderm.P4, trunk mesoderm.P2, trunk mesoderm.P2	head mesoderm.P2, trunk mesoderm.P2, trunk mesoderm.P2	visceral muscle primord.P2, visceral muscle primord.P2, visceral muscle primord.P2	brain, brain, muscle system, muscle system, muscle system, somatic muscle, somatic muscle, ventral nerve cord, ventral nerve cord, ventral nerve cord, visceral muscle, visceral muscle, visceral muscle
401	chr2R	13639915	13641756	262.3	13640800	9.55209	intergenic	81	CG5002	FBgn0034275																				posterior endoderm.P2, posterior endoderm.P2	early hindgut primordium.P2, posterior midgut rudiment.P2, posterior midgut rudiment.P2, trunk mesoderm.P2, trunk mesoderm.P2	anterior spiracle.SA, anterior spiracle.SA, apodemes.SA, clypeolabrum primordium.P2, clypeolabrum primordium.P2, clypeolabrum primordium.P2, dorsal epidermal primordium.P2, dorsal epidermal primordium.P2, dorsal epidermal primordium.P2, posterior spiracle.SA, posterior spiracle.SA, posterior spiracle.SA	anterior spiracle, anterior spiracle, dorsal epidermis, dorsal epidermis, dorsal epidermis, posterior spiracle, posterior spiracle, posterior spiracle
402	chr2L	16285997	16288362	262.2	16286822	9.55019	intron	0	crp	FBgn0001994																							brain, brain, reproductive sytstem, reproductive sytstem, ventral nerve cord, ventral nerve cord
403	chrX	19609871	19612180	260.19	19610486	9.51128	intergenic	-3090	CG12531	FBgn0031064	*meso18E		chrX	19609600	19611346	X: 19609600, 19611346		meso 18E				X	X
404	chr2L	4350581	4352840	259.11	4351827	9.49032	intergenic	-1148	CG15429	FBgn0031596
405	chr3R	26676941	26678676	258.5	26677799	9.4785	intergenic	-238	tll	FBgn0003720																				early hindgut primordium.P2, pole cells.P1, posterior endoderm.P2, procephalic ectoderm.P2	early hindgut primordium.P2, protocerebrum primordium.P4		brain
406	chr2R	15723147	15725409	258.36	15724534	9.47582	intergenic	4061	Toll-7	FBgn0034476																					protocerebrum primordium.P4, protocerebrum primordium.P4, ventral epidermis primordium.P2, ventral nerve cord primordium.P4	dorsal epidermal primordium.P2, posterior spiracle.SA, posterior spiracle.SA, sensory nervous system.SA, ventral epidermis trunk primordium.P2	brain, posterior spiracle, posterior spiracle, ventral nerve cord, ventral nerve cord, ventral nerve cord
407	chr3L	12685558	12687874	257.92	12686605	9.46712	intergenic	-243	mirr	FBgn0014343																				dorsal ectoderm.P2, ventral ectoderm.P2	dorsal epidermal primordium.P2, head epidermis primordium.P4, protocerebrum primordium.P4, ventral epidermis primordium.P2, ventral nerve cord primordium.P4	dorsal epidermal primordium.P2, dorsal pouch.P1, proventriculus primordium.P2, ventral epidermis trunk primordium.P2	central brain, lateral cord, proventriculus, ventral nerve cord
408	chr3L	296439	299036	257.52	297193	9.45933	intron	0	RhoGEF3	FBgn0259743																							brain, hindgut, midgut, ventral nerve cord
409	chr2L	8851483	8853124	257.45	8852238	9.45811	intergenic	-10538	CG32986	FBgn0052986
410	chr3L	15226736	15229435	256.95	15228529	9.44825	intergenic	-212	Tollo	FBgn0029114
411	chr2L	14259695	14262813	256.55	14262089	9.44051	intergenic	-1433	wb	FBgn0261563
412	chr2L	6090436	6092176	256.21	6091312	9.43385	intron	0	Kr-h1	FBgn0028420																					dorsal epidermal primordium.P2	anterior midgut primordium.P2, anterior midgut primordium.P2, dorsal epidermal primordium.P2, midline glia.P1, neurons.P1, neurons.P1, neurons.P1, posterior midgut primordium.P2, posterior midgut primordium.P2, posterior spiracle.SA, posterior spiracle.SA, posterior spiracle.SA, subset glia.P1, subset neurons.P1	brain, brain, brain, brain, dorsal epidermis, medial cord (midline), medial cord (midline), medial cord (midline), medial cord (midline), medial cord (midline), neurons, neurons, neurons, sensory nervous system, sensory nervous system, sensory nervous system, sensory nervous system, sensory nervous system, sensory system head, sensory system head, subset glia, ventral epidermis, ventral nerve cor…
413	chr3L	19907217	19908809	256.03	19908014	9.43028	intergenic	-142	Rpn1	FBgn0028695
414	chrX	586518	588263	254.21	587809	9.39472	intron	0	sdk	FBgn0021764
415	chr2L	19134514	19137688	254.01	19135300	9.39072	intron	0	brat	FBgn0010300																				procephalic ectoderm.P2, procephalic ectoderm.P2, procephalic ectoderm.P2, ventral ectoderm.P2, ventral ectoderm.P2, ventral ectoderm.P2	protocerebrum primordium.P4, protocerebrum primordium.P4, protocerebrum primordium.P4, ventral nerve cord primordium.P4, ventral nerve cord primordium.P4, ventral nerve cord primordium.P4	glia.P1, glia.P1, neurons.P1, neurons.P1	brain, brain, ventral nerve cord, ventral nerve cord, ventral nerve cord
416	chr2R	1669400	1670852	253.44	1670291	9.3797	five_prime_UTR	0	CG11163	FBgn0025693		transmembrane transporter																				anterior midgut primordium.P2, anterior midgut primordium.P2, anterior midgut primordium.P2, anterior midgut primordium.P2, clypeolabrum primordium.P2, clypeolabrum primordium.P2, clypeolabrum primordium.P2, clypeolabrum primordium.P2, clypeolabrum primordium.P2, clypeolabrum primordium.P2, late hindgut primordium.P2, late hindgut primordium.P2, posterior midgut primordium.P2, posterior midgut pr…	hindgut, main body (), main body (), main body (), midgut, midgut, midgut, midgut, midgut, midgut, undefined, undefined
417	chr3R	15624304	15626385	253.3	15625638	9.37695	intron	0	bnl	FBgn0014135																				dorsal ectoderm.P2, dorsal ectoderm.P2, dorsal ectoderm.P2, head mesoderm.P4, head mesoderm.P4, head mesoderm.P4	dorsal epidermal primordium.P2, dorsal epidermal primordium.P2, dorsal epidermal primordium.P2, head mesoderm.P2	anterior spiracle.SA, dorsal epidermal primordium.P2, dorsal epidermal primordium.P2, dorsal epidermal primordium.P2, salivary gland body.P1, tracheal primordium.P3
418	chr2L	248430	250729	252.36	249502	9.35831	intron	0	kis	FBgn0086902
419	chr3R	4158738	4161223	250.8	4159601	9.3277	intergenic	-87	Poxm	FBgn0003129																					ventral nerve cord primordium.P4		esophagus, muscle system
420	chrX	16109639	16112625	250.49	16111280	9.32161	intergenic	-513	disco	FBgn0000459		TF	chrX	16110883	16112254	X: 16110883, 16112254		Disco UE						none						dorsal ectoderm.P2, dorsal ectoderm.P2, dorsal ectoderm.P2, early hindgut primordium.P2, early hindgut primordium.P2	dorsal epidermal primordium.P2, dorsal epidermal primordium.P2	clypeolabrum primordium.P2, clypeolabrum primordium.P2, foregut primordium.P2, gnathal primordium.P2, ventral epidermis trunk primordium.P2, ventral epidermis trunk primordium.P2	atrium (mouth cavity), atrium (mouth cavity), epipharynx, epipharynx, foregut
421	chrX	16667620	16669802	249.89	16668388	9.30964	intron	0	if	FBgn0001250
422	chr2R	7284480	7287144	249.55	7286381	9.30288	intergenic	-1446	sprt	FBgn0082585
423	chr3R	2193307	2195216	249.2	2194003	9.29602	five_prime_UTR	0	CG42724	FBgn0261641
424	chr3R	6493047	6494978	249.13	6494156	9.29458	intergenic	6979	CG34304	FBgn0085333
425	chr3R	17386326	17388145	249.04	17387470	9.29286	intergenic	-4466	slou	FBgn0002941
426	chrX	1535851	1537023	248.57	1536425	9.28345	intron	0	br	FBgn0000210																							brain, brain, brain, brain, brain, brain, cuprophilic cells (), interstitial cells, midgut, ventral nerve cord, ventral nerve cord, ventral nerve cord, ventral nerve cord, ventral nerve cord, ventral nerve cord
427	chr4	1124649	1126310	248.29	1125508	9.27787	intron	0	sv	FBgn0005561																						antennal organ.P1, dorsal epidermal primordium.P2, labial complex.P4, labral sensory complex.P4, maxillary organ.P4, sensory nervous system.SA	antennal organ, labial complex, labral sensory complex, maxillary organ, sensory nervous system
428	chr2R	5872052	5874149	248.13	5873137	9.27482	intergenic	-3529	TER94	FBgn0261014
429	chr2R	6421589	6424371	247.95	6423525	9.27113	intron	0	lola	FBgn0005630																							brain, brain, brain, sensory system head, sensory system head, sensory system head, ventral nerve cord, ventral nerve cord, ventral nerve cord, ventral nerve cord
430	chr3R	7600217	7603155	247.84	7602247	9.26903	intron	0	l(3)neo38	FBgn0086910
431	chr2L	14516613	14518053	247.82	14517304	9.26864	intergenic	-7622	CG33648	FBgn0053648
432	chr3R	2914516	2916350	246.8	2915341	9.24828	intergenic	759	alphaTub84B	FBgn0003884
433	chr2L	6920780	6922684	246.4	6921611	9.24044	intron	0	Hrb27C	FBgn0004838
434	chr3L	20687991	20689448	246.23	20688619	9.23696	intergenic	-156	kni	FBgn0001320
435	chr2R	2459929	2463434	246.09	2461141	9.23412	intron	0	jing	FBgn0086655
436	chr2R	10767026	10768500	246.01	10767776	9.23267	exon	0	Cyp6a9	FBgn0013771
437	chr2L	12867650	12869050	245.72	12868366	9.22677	intergenic	-44164	ACXC	FBgn0040508
438	chr3R	7176747	7180395	245.38	7179610	9.22006	intergenic	-757	KP78b	FBgn0026063
439	chr3R	10198491	10200592	245.05	10199315	9.21347	intergenic	-642	NK7.1	FBgn0024321																							labral sensory complex, proventriculus, proventriculus
440	chrX	5457350	5459130	244.87	5458177	9.20977	intergenic	-3961	Vsx2	FBgn0053980
441	chr2R	11785933	11787739	244.79	11786759	9.20825	intron	0	sli	FBgn0003425
442	chr2R	14228316	14229998	244.79	14229160	9.20827	intron	0	sbb	FBgn0010575																				anterior endoderm.P2, anterior endoderm.P2, head mesoderm.P4, head mesoderm.P4, head mesoderm.P4, trunk mesoderm.P2, trunk mesoderm.P2, trunk mesoderm.P2, ventral ectoderm.P2, ventral ectoderm.P2, ventral ectoderm.P2	anterior midgut rudiment.P2, anterior midgut rudiment.P2, head mesoderm.P2, head mesoderm.P2, posterior midgut rudiment.P2, posterior midgut rudiment.P2, trunk mesoderm.P2, trunk mesoderm.P2, trunk mesoderm.P2, ventral nerve cord primordium.P4, ventral nerve cord primordium.P4	anterior midgut primordium.P2, anterior midgut primordium.P2, neurons.P1, posterior midgut primordium.P2, posterior midgut primordium.P2	brain, brain, labial complex, labial complex, labial complex, labral sensory complex, labral sensory complex, sensory, sensory, sensory nervous system, sensory nervous system, sensory nervous system, ventral nerve cord, ventral nerve cord, ventral nerve cord, ventral nerve cord
443	chrX	6989250	6991840	243.71	6990500	9.1866	intron	0	Sxl	FBgn0003659
444	chrX	14912834	14914368	243.69	14913720	9.18628	intron	0	hiw	FBgn0030600
445	chr3L	5992052	5993547	242.11	5992751	9.15457	intron	0	CG32406	FBgn0052406
446	chrX	7954254	7956506	240.59	7955405	9.12399	intron	0	fs(1)h	FBgn0004656																					ventral nerve cord primordium.P4, ventral nerve cord primordium.P4	anterior midgut primordium.P2, posterior midgut primordium.P2	brain, midgut, ventral nerve cord, ventral nerve cord
447	chr3R	8471834	8476255	240.37	8475156	9.11955	intron	0	CG6234	FBgn0038071
448	chr4	723872	726090	240.36	725259	9.11921	intron	0	ey	FBgn0005558																					ventral nerve cord primordium.P4		brain, ventral nerve cord
449	chr2R	14243573	14245963	239.94	14245142	9.11071	intergenic	-376	sbb	FBgn0010575																				anterior endoderm.P2, anterior endoderm.P2, head mesoderm.P4, head mesoderm.P4, head mesoderm.P4, trunk mesoderm.P2, trunk mesoderm.P2, trunk mesoderm.P2, ventral ectoderm.P2, ventral ectoderm.P2, ventral ectoderm.P2	anterior midgut rudiment.P2, anterior midgut rudiment.P2, head mesoderm.P2, head mesoderm.P2, posterior midgut rudiment.P2, posterior midgut rudiment.P2, trunk mesoderm.P2, trunk mesoderm.P2, trunk mesoderm.P2, ventral nerve cord primordium.P4, ventral nerve cord primordium.P4	anterior midgut primordium.P2, anterior midgut primordium.P2, neurons.P1, posterior midgut primordium.P2, posterior midgut primordium.P2	brain, brain, labial complex, labial complex, labial complex, labral sensory complex, labral sensory complex, sensory, sensory, sensory nervous system, sensory nervous system, sensory nervous system, ventral nerve cord, ventral nerve cord, ventral nerve cord, ventral nerve cord
450	chr3R	17360033	17361408	239.84	17360716	9.10871	intergenic	-2827	CG15499	FBgn0038891
451	chrX	2211205	2212662	239.61	2211882	9.10413	intergenic	4005	CG34052	FBgn0054052
452	chr3R	2825767	2827242	239.43	2826479	9.10046	intergenic	-1529	Antp	FBgn0260642
453	chr3R	10151347	10152955	238.54	10152079	9.08236	five_prime_UTR	0	CG8538	FBgn0038223
454	chr3L	21469210	21470694	238.09	21469975	9.07324	intergenic	-319	croc	FBgn0014143																	3L:21469503,21478119
455	chr3R	18411755	18413108	237.71	18412503	9.06565	intergenic	-156	btn	FBgn0014949			chr3R	18412350	18413195	3R: 18412350, 18413195		btn						Dorsal Median Cells		Y
1197	chrX	18519084	18520532	103.22	18519973	5.74819	intron	0	wgn	FBgn0030941			chrX	18519773	18520221	X: 18519020, 18520500		wgn			X		X									head mesoderm.P4, head mesoderm.P4, trunk mesoderm.P2, trunk mesoderm.P2, trunk mesoderm.P2	head mesoderm.P2, head mesoderm.P2, trunk mesoderm.P2, trunk mesoderm.P2, trunk mesoderm.P2	cardiac mesoderm.P2, clypeolabrum primordium.P2, clypeolabrum primordium.P2, clypeolabrum primordium.P2, dorsal longitudinal trunk.SA, dorsal longitudinal trunk.SA, dorsal longitudinal trunk.SA, dorsal pharynx muscle.P1, dorsal pharynx muscle.P1, foregut primordium.P2, foregut primordium.P2, longitudinal muscles.P1, pericardial cells.SA, primary segmental branches.SA, tracheal primordium.P3, trac…	brain, brain, circular muscles, dorsal longitudinal trunk, dorsal longitudinal trunk, dorsal longitudinal trunk, dorsal pharynx muscle, dorsal pharynx muscle, foregut, foregut, foregut, hypopharynx, hypopharynx, hypopharynx, muscle system, muscle system, muscle system, pericardial cells, primary segmental branches, tracheal system, tracheal system, tracheal system, visceral muscle, visceral muscl…		X:18519000,18520500	AS	Y (st.9, segm.)		chrX	18519773	18520221

## Sheet: S3B integrated-data-Late.csv
rank	peak region chr	peak region start	peak region end	log p val	peak position	peak signal	peak assigned type	feature distance	feature parent gene	feature parent gene id	*synonyms, other flanking genes	Molecular Function	tested fragment chr	tested fragment start	tested fragment end	tested Experimentally tested fragment	tested short version of the fragment	tested Reporter name	tested dorsal mesoderm Dpp domain st 10 11	tested cardiac meso st 12 heart cb s and or pc s	tested visceral mesoderm	tested somatic mesoderm muscles	tested early mesoderm	tested Other Tin depend domain	tested Effect of Tin site mut	tested Effect in tin embryo	Published in Redfly	Published in Linterature only	BDGP stage4-6	BDGP stage7-8	BDGP stage9-10	BDGP stage11-12	BDGP stage13-16	Published embryonic expression
1	chrX	483478	486189	562.94	484914	15.8071	intron	0	vnd	FBgn0003986		TF																			ventral nerve cord primordium.P4		brain, main body (), ventral nerve cord
2	chr3R	18966628	18968637	483.21	18967814	14.616	five_prime_UTR	0	hh	FBgn0004644		signal molecule	chr3R	18967249	18968345	3R: 18967249, 18968345		hh				X												segmented vm expression etc. (Hosono et al. 2003)
3	chr3R	17212296	17215631	481.52	17214387	14.5897	intergenic	-218	bap	FBgn0004862		TF																		trunk mesoderm.P2	head mesoderm.P2, head mesoderm.P2, head mesoderm.P2, trunk mesoderm.P2, trunk mesoderm.P2, trunk mesoderm.P2	crystal cells.P1, crystal cells.P1, visceral muscle primord.P2	muscle system, muscle system, muscle system, somatic muscle, somatic muscle, somatic muscle
4	chr3L	14338870	14341641	450.83	14340309	14.1039	intron	0	fz	FBgn0001085	BK002139, CG13481	receptor	chr3L	14339237	14340855	3L: 14339237, 14340855		fz		X				pharyngeal ectoderm		Y								BK002139: trunk mesoderm (Hild et al. 2003)
5	chr2L	5403070	5404619	425.67	5403796	13.6928	intergenic	-546	H15	FBgn0016660		TF	chr2L	5403479	5404187	2L: 5403479, 5404187		H15				X				N							atrium (mouth cavity), head epidermis
6	chrX	1126134	1128494	420.42	1127305	13.6054	intron	0	CG3638	FBgn0261444		tweety domain (Ca-activated Cl channel) (Suzuki 2006) human TTYH3: positive staining was produced in thalamic neurones, ventricular cells of the heart, skeletal muscle membrane and mesangial cells in the glomerulus of the kidney.	chrX	1126732	1127823	X: 1126732, 1127823		CG3638		X		X				Y
7	chr2L	14481400	14484604	406.41	14483111	13.3696	intergenic	-7751	noc	FBgn0005771		TF	chr2L	14481720	14483774	2L: 14481720, 14483774		noc		X		X				Y				early hindgut primordium.P2, early hindgut primordium.P2, early hindgut primordium.P2, early hindgut primordium.P2, procephalic ectoderm.P2, procephalic ectoderm.P2, procephalic ectoderm.P2, procephalic ectoderm.P2, ventral ectoderm.P2, ventral ectoderm.P2, ventral ectoderm.P2, ventral ectoderm.P2	early hindgut primordium.P2, early hindgut primordium.P2, early hindgut primordium.P2, early hindgut primordium.P2, external foregut primordium.P2, external foregut primordium.P2, external foregut primordium.P2, protocerebrum primordium.P4, protocerebrum primordium.P4, protocerebrum primordium.P4, protocerebrum primordium.P4, trunk mesoderm.P2, trunk mesoderm.P2, trunk mesoderm.P2, ventral epider…	anterior midgut primordium.P2, anterior midgut primordium.P2, anterior midgut primordium.P2, foregut primordium.P2, foregut primordium.P2, foregut primordium.P2, foregut primordium.P2, labial complex.P4, late hindgut primordium.P2, late hindgut primordium.P2, late hindgut primordium.P2, late hindgut primordium.P2, late hindgut primordium.P2, posterior midgut primordium.P2, posterior midgut primor…	cuprophilic cells (), fat body, fat body, head epidermis, head epidermis, hindgut, interstitial cells, midgut, midgut, optic lobe, visceral muscle, visceral muscle
8	chr2L	21842820	21845484	374.36	21843755	12.8141	intergenic	6742	tsh	FBgn0003866		TF	chr2L	21843181	21844112	2L: 21843181, 21844112		tsh		X				Dorsal Median Cells		Y			stripes gap	dorsal ectoderm.P2, trunk mesoderm.P2, ventral ectoderm.P2	dorsal epidermal primordium.P2, ventral epidermis primordium.P2	dorsal epidermal primordium.P2, dorsal epidermal primordium.P2, ventral epidermis trunk primordium.P2	dorsal epidermis, main body (), midgut, midgut, ventral epidermis, ventral nerve cord, ventral nerve cord, ventral nerve cord
9	chr3R	21834376	21837858	361.52	21835722	12.5847	intergenic	-963	malpha	FBgn0002732		TF	chr3R	21834914	21836639	3R: 21834914, 21836639		malpha		X		X					3R:21835525,21836544dorsal mesothoracic disc & nerve sys.							mesoderm,neurectoderm(Wurmbach et al., 1999)
10	chrX	16101365	16104459	356.86	16102602	12.5003	intergenic	2029	disco	FBgn0000459		TF	chrX	16101809	16103334	X: 16101809, 16103334		Disco DE		X	X									dorsal ectoderm.P2, dorsal ectoderm.P2, dorsal ectoderm.P2, early hindgut primordium.P2, early hindgut primordium.P2	dorsal epidermal primordium.P2, dorsal epidermal primordium.P2	clypeolabrum primordium.P2, clypeolabrum primordium.P2, foregut primordium.P2, gnathal primordium.P2, ventral epidermis trunk primordium.P2, ventral epidermis trunk primordium.P2	atrium (mouth cavity), atrium (mouth cavity), epipharynx, epipharynx, foregut
11	chr3L	22422253	22424630	333.75	22423607	12.0737	intergenic	-22620	Ten-m	FBgn0004449
12	chr2L	14489371	14491736	325.16	14490413	11.9114	intergenic	-449	noc	FBgn0005771		TF																		early hindgut primordium.P2, early hindgut primordium.P2, early hindgut primordium.P2, early hindgut primordium.P2, procephalic ectoderm.P2, procephalic ectoderm.P2, procephalic ectoderm.P2, procephalic ectoderm.P2, ventral ectoderm.P2, ventral ectoderm.P2, ventral ectoderm.P2, ventral ectoderm.P2	early hindgut primordium.P2, early hindgut primordium.P2, early hindgut primordium.P2, early hindgut primordium.P2, external foregut primordium.P2, external foregut primordium.P2, external foregut primordium.P2, protocerebrum primordium.P4, protocerebrum primordium.P4, protocerebrum primordium.P4, protocerebrum primordium.P4, trunk mesoderm.P2, trunk mesoderm.P2, trunk mesoderm.P2, ventral epider…	anterior midgut primordium.P2, anterior midgut primordium.P2, anterior midgut primordium.P2, foregut primordium.P2, foregut primordium.P2, foregut primordium.P2, foregut primordium.P2, labial complex.P4, late hindgut primordium.P2, late hindgut primordium.P2, late hindgut primordium.P2, late hindgut primordium.P2, late hindgut primordium.P2, posterior midgut primordium.P2, posterior midgut primor…	cuprophilic cells (), fat body, fat body, head epidermis, head epidermis, hindgut, interstitial cells, midgut, midgut, optic lobe, visceral muscle, visceral muscle
13	chrX	3635818	3638399	316.52	3637497	11.7458	intron	0	tlk	FBgn0086899		protein kinase (chromatin assembly pathway regulating nuclear divisions)																						tlk ubiquitous throughout embryogenesis (Carrera et al. 2003)
14	chr3R	25596683	25598430	313.82	25597591	11.6937	intron	0	kay	FBgn0001297		TF																		dorsal ectoderm.P2, dorsal ectoderm.P2, dorsal ectoderm.P2, dorsal ectoderm.P2	amnioserosa, head mesoderm.P2, head mesoderm.P2, head mesoderm.P2, head mesoderm.P2, head mesoderm.P2	amnioserosa, amnioserosa, amnioserosa, lamellocytes (macrophages).P1, lamellocytes (macrophages).P1, lamellocytes (macrophages).P1	adult hindgut precursors, adult hindgut precursors, amnioserosa, cuprophilic cells (), hindgut, interstitial cells, interstitial cells, interstitial cells, interstitial cells, midgut, midgut, midgut, midgut
15	chr3R	2862410	2864765	311.05	2863416	11.6397	intergenic	-14641	Sodh-1	FBgn0024289	CG1979 (~15kb up)	Sodh-1:oxidoreductase	chr3R	2862744	2863859	3R: 2862744, 2863859		Antp						none					stripes pair rule			amnioserosa
16	chr2R	8844376	8848523	299.28	8847495	11.4083	intergenic	4820	CG13321	FBgn0033787	Psc		chr2R	8846958	8848258	2R: 8846958, 8848258		Psc				X	X									anterior midgut primordium.P2, posterior midgut primordium.P2, posterior midgut primordium.P2	cuprophilic cells (), midgut, midgut, midgut, proventriculus
17	chr3L	3844955	3846919	287.52	3846037	11.1723	intergenic	-116	Awh	FBgn0013751	Awh	TF																		procephalic ectoderm.P2, ventral ectoderm.P2	dorsal epidermal primordium.P2, protocerebrum primordium.P4, ventral nerve cord primordium.P4	dorsal epidermal primordium.P2	atrium (mouth cavity), brain, dorsal epidermis, hypopharynx
18	chr2L	2180475	2183829	285.62	2182365	11.1338	intergenic	-3616	aop	FBgn0000097	CG15383		chr2L	2181480	2183465	2L: 2181480, 2183465		AopII						none			2L:2181839,2182626 eye disc&brain
19	chr2R	7479194	7480951	283.16	7480063	11.0837	intron	0	tou	FBgn0033636																							brain, hindgut, midgut, ventral nerve cord
20	chrX	2875934	2877533	276.31	2876648	10.9427	intron	0	kirre	FBgn0028369																								somatic ms (Strünkelnberg et al. 2001)
21	chr3L	16580175	16582497	276.01	16581574	10.9366	five_prime_UTR	0	l(3)73Ah	FBgn0002283	CG32163 (3'UTR) & l(3)73Ah (5') (gene overlap)
22	chr2R	19076153	19078489	274.44	19077073	10.904	intron	0	CG34371	FBgn0085400
23	chr2L	20769540	20771455	270.42	20770581	10.8202	intergenic	-154	cad	FBgn0000251		TF																		early hindgut primordium.P2, early hindgut primordium.P2, early hindgut primordium.P2, posterior endoderm.P2, posterior endoderm.P2, ventral ectoderm.P2, ventral ectoderm.P2, ventral ectoderm.P2	early hindgut primordium.P2, early hindgut primordium.P2, early hindgut primordium.P2, posterior midgut rudiment.P2, posterior midgut rudiment.P2, posterior midgut rudiment.P2, posterior midgut rudiment.P2, posterior midgut rudiment.P2, ventral epidermis primordium.P2, ventral epidermis primordium.P2	anal pads.SA, late hindgut primordium.P2, late hindgut primordium.P2, late hindgut primordium.P2, posterior midgut primordium.P2, posterior midgut primordium.P2, posterior midgut primordium.P2, posterior midgut primordium.P2, posterior midgut primordium.P2	anal pads, anal pads, anal pads, anal pads, hindgut, hindgut, midgut, midgut, small intestine
24	chr2L	6832844	6834558	264.71	6833639	10.7	intron	0	sens-2	FBgn0051632		TF																				posterior midgut primordium.P2, posterior midgut primordium.P2	main body (), main body (), midgut
25	chr2R	11240210	11241794	264.64	11241105	10.6986	intron	0	unc-5	FBgn0034013		netrin receptor	chr2R	11240269	11241631	2R: 11240269, 11241631	2R: 11240775, 11241574	unc-5		X		X			slightly weaker in st12	Y (cardiac only)								Kelemann & Dickson 2001: "Mesodermal expression begins to fade during stages 13‚14, persisting only in the cells that form the dorsal vessel"
26	chrX	7184847	7186815	262.55	7185766	10.6542	intergenic	-429	unc-119	FBgn0025549		receptor
27	chr3L	20614446	20616108	260.97	20615036	10.6207	intergenic	-1400	knrl	FBgn0001323		TF															3L:20604990,20606288 blastoderm			anterior endoderm.P2, anterior endoderm.P2, head mesoderm.P4, head mesoderm.P4, head mesoderm.P4, head mesoderm.P4, head mesoderm.P4, procephalic ectoderm.P2, procephalic ectoderm.P2	anterior midgut rudiment.P2, anterior midgut rudiment.P2, dorsal epidermal primordium.P2, dorsal epidermal primordium.P2, dorsal epidermal primordium.P2, dorsal epidermal primordium.P2, dorsal epidermal primordium.P2, external foregut primordium.P2, external foregut primordium.P2, external foregut primordium.P2, external foregut primordium.P2, head mesoderm.P2, head mesoderm.P2, protocerebrum pri…	adult hindgut precursors.SA, adult hindgut precursors.SA, adult hindgut precursors.SA, dorsal epidermal primordium.P2, dorsal epidermal primordium.P2, dorsal epidermal primordium.P2, dorsal epidermal primordium.P2, dorsal epidermal primordium.P2, fat body/gonad primordium, fat body/gonad primordium, foregut primordium.P2, foregut primordium.P2, midline glia.P1, rectum.SA, rectum.SA, rectum.SA, re…	adult hindgut precursors, adult hindgut precursors, adult hindgut precursors, atrium (mouth cavity), atrium (mouth cavity), circulatory system, dorsal epidermis, dorsal epidermis, epipharynx, epipharynx, foregut, foregut, foregut, foregut, foregut, head epidermis, head epidermis, head epidermis, head epidermis, head epidermis, hindgut, hindgut, labral sensory complex, labral sensory complex, labr…
28	chr2L	19574073	19577189	258.48	19575584	10.5673	intron	0	spi	FBgn0005672																						dorsal epidermal primordium.P2, ventral epidermis trunk primordium.P2	dorsal epidermis, dorsal epidermis, foregut, head epidermis, head epidermis, hindgut, sensory system head, ventral epidermis, ventral epidermis, visceral muscle
29	chr3L	9607405	9609731	257.82	9608750	10.5532	intron	0	LanB2	FBgn0002528		Laminin B2																						procephalic ms.,hemocyte,brain,etc. (Kusche-Gullberg et al., 1992); visceral & somatic ms.(Montell and Goodman, 1989)
30	chr3L	16760320	16762530	255.88	16761178	10.5116	intron	0	Nrt	FBgn0004108			chr3L	16759177	16762074	3L:16759177,16762074		Nrt	X		X	X				Y (visceral)				anterior endoderm.P2, anterior endoderm.P2, anterior endoderm.P2, dorsal ectoderm.P2, dorsal ectoderm.P2, dorsal ectoderm.P2, dorsal ectoderm.P2, head mesoderm.P4, head mesoderm.P4, head mesoderm.P4, posterior endoderm.P2, posterior endoderm.P2, posterior endoderm.P2, trunk mesoderm.P2, trunk mesoderm.P2, trunk mesoderm.P2	midline.P2, midline.P2, midline.P2, protocerebrum primordium.P4, protocerebrum primordium.P4, protocerebrum primordium.P4, protocerebrum primordium.P4, ventral nerve cord primordium.P4, ventral nerve cord primordium.P4, ventral nerve cord primordium.P4, ventral nerve cord primordium.P4	visceral muscle primord.P2, visceral muscle primord.P2, visceral muscle primord.P2	brain, brain, brain, circular muscles, posterior spiracle, posterior spiracle, posterior spiracle, posterior spiracle, sensory nervous system, ventral nerve cord, ventral nerve cord, ventral nerve cord, ventral nerve cord, ventral nerve cord, ventral nerve cord, ventral nerve cord, visceral muscle, visceral muscle, visceral muscle
31	chr3R	17989047	17991548	255.39	17990046	10.501	intron	0	SKIP	FBgn0051163																					early hindgut primordium.P2, early hindgut primordium.P2	anterior midgut primordium.P2, anterior midgut primordium.P2, dorsal epidermal primordium.P2, dorsal epidermal primordium.P2, late hindgut primordium.P2, late hindgut primordium.P2, neurons.P1, posterior midgut primordium.P2, posterior midgut primordium.P2	brain, brain, dorsal epidermis, dorsal epidermis, dorsal epidermis, hindgut, hindgut, hindgut, midgut, midgut, ventral nerve cord, ventral nerve cord
32	chr2R	7085507	7087836	254.38	7086357	10.4793	intron	0	shn	FBgn0003396		TF																						mesodermal expression (own observations); visceral mesoderm, posterior midgut, etc.(Arora et al., 1995)
33	chr3L	8997471	8999175	252.45	8998276	10.4374	intergenic	-22	Doc3	FBgn0035954		TF																		dorsal ectoderm.P2, early hindgut primordium.P2, procephalic ectoderm.P2	dorsal epidermal primordium.P2, early hindgut primordium.P2, protocerebrum primordium.P4	amnioserosa, cardiac mesoderm.P2, dorsal epidermal primordium.P2, late hindgut primordium.P2	adult eye primordium, hindgut	Reim & Frasch 1995
34	chr2L	18874708	18876559	251.05	18875512	10.4071	intron	0	tup	FBgn0003896		TF	chr2L	18874972	18876271	2L: 18874972, 18876271	2L: 18875478, 18876228	tup	X	X					Y	Y	2L:18875140,18875548			dorsal ectoderm.P2, dorsal ectoderm.P2, dorsal ectoderm.P2, procephalic ectoderm.P2, procephalic ectoderm.P2, procephalic ectoderm.P2	amnioserosa, dorsal epidermal primordium.P2, dorsal epidermal primordium.P2, dorsal epidermal primordium.P2, head epidermis primordium.P4, head epidermis primordium.P4, head epidermis primordium.P4, ventral nerve cord primordium.P4, ventral nerve cord primordium.P4	amnioserosa, clypeolabrum primordium.P2, dorsal epidermal primordium.P2, dorsal epidermal primordium.P2, dorsal epidermal primordium.P2, foregut primordium.P2, foregut primordium.P2, leading edge cells.SA, leading edge cells.SA, leading edge cells.SA, stomatogastric nervous system primordium.P2, stomatogastric nervous system primordium.P2, stomatogastric nervous system primordium.P2	brain, brain, brain, esophageal ganglion, esophagus, esophagus, foregut, foregut, frontal ganglion, head epidermis, head epidermis, hypocerebral ganglion, neurons, neurons, proventricular ganglion, stomatogastric nervous system, stomatogastric nervous system, stomatogastric nervous system, subset glia, ventral nerve cord, ventral nerve cord, ventral nerve cord
35	chr3R	19543367	19545033	249.59	19544221	10.3752	intergenic	-142	nau	FBgn0002922		TF	chr3R	19543753	19544944	3R: 19543753, 19544944		nau	X			X										somatic muscle primordium.P2	somatic muscle
36	chr3R	12589202	12590629	249.2	12589973	10.3668	intron	0	bxd	FBgn0020556	Ubx/bxd	TF
37	chr3L	12598713	12600716	245.46	12599615	10.2849	intergenic	-3611	caup	FBgn0015919		TF	chr3L	12598973	12600669	3L: 12598973, 12600669		caup						none						procephalic ectoderm.P2, trunk mesoderm.P2, trunk mesoderm.P2, trunk mesoderm.P2	proventriculus primordium.P4, trunk mesoderm.P2, trunk mesoderm.P2, trunk mesoderm.P2	proventriculus primordium.P2, proventriculus primordium.P2, proventriculus primordium.P2, sensory nervous system.SA, somatic muscle primordium.P2, somatic muscle primordium.P2, visceral muscle primord.P2	anterior spiracle, anterior spiracle, anterior spiracle, dorsal epidermis, dorsal epidermis, dorsal epidermis, larval eye (Bolwig's organ), proventriculus, proventriculus, proventriculus, sensory nervous system, sensory system head, sensory system head, sensory system head, tracheal system, tracheal system, tracheal system	epidermis after st11, wing imaginal disc in larval st. (Gomez-Skarmeta et al., 1996)
38	chr3L	5968262	5970440	242.09	5969495	10.2104	intergenic	-390	CG10479	FBgn0035656		SH2 domain (related to tensin 4, blistery & abl)	chr3L	5969137	5970272	3L: 5969137, 5970272		CG10479						none		N			stripes pair rule, stripes pair rule	dorsal ectoderm.P2, dorsal ectoderm.P2, dorsal ectoderm.P2, head mesoderm.P4, head mesoderm.P4, head mesoderm.P4, procephalic ectoderm.P2, procephalic ectoderm.P2, trunk mesoderm.P2, trunk mesoderm.P2, trunk mesoderm.P2, ventral ectoderm.P2, ventral ectoderm.P2, ventral ectoderm.P2	dorsal epidermal primordium.P2, dorsal epidermal primordium.P2, dorsal epidermal primordium.P2, head mesoderm.P2, head mesoderm.P2, protocerebrum primordium.P4, protocerebrum primordium.P4, protocerebrum primordium.P4, trunk mesoderm.P2, trunk mesoderm.P2, trunk mesoderm.P2	cardiac mesoderm.P2, dorsal epidermal primordium.P2, dorsal epidermal primordium.P2, dorsal epidermal primordium.P2, dorsal epidermal primordium.P2, dorsal pharynx muscle.P1, dorsal pharynx muscle.P1, dorsal pharynx muscle.P1, foregut primordium.P2, foregut primordium.P2, foregut primordium.P2, sensory nervous system.SA, somatic muscle primordium.P2, stomatogastric nervous system primordium.P2, s…	brain, brain, brain, cuprophilic cells (), glia, glia, glia, interstitial cells, interstitial cells, interstitial cells, lymph gland, lymph gland, lymph gland, lymph gland, optic lobe, optic lobe, optic lobe, somatic muscle, somatic muscle, somatic muscle, stomatogastric nervous system, stomatogastric nervous system, stomatogastric nervous system, tracheal system, tracheal system, tracheal system…
39	chr3R	12238744	12240575	239.58	12239588	10.1546	intergenic	-10183	ss	FBgn0003513		ss: TF																			antennal primordium.P2, antennal primordium.P2, antennal primordium.P2	antennal organ.P1, antennal organ.P1, antennal organ.P1	antennal organ, antennal organ
40	chr2L	6203890	6205399	238.36	6204592	10.1274	intron	0	CG34380	FBgn0085409		protein tyrosine kinase FA58C superfamily/discoidin RTK
41	chr3L	14956691	14958401	233.76	14957730	10.0242	intergenic	-4717	Tom	FBgn0026320	*Barbu																							mesoderm (st. 8-12) Zaffran & Frasch 2000
42	chr3L	270266	272570	233.74	271584	10.0237	intergenic	-56	miple2	FBgn0029002	miple & miple2	growth factor	chr3L	270429	271725	3L: 270429, 271725		miple						none						early hindgut primordium.P2, head mesoderm.P4, head mesoderm.P4, trunk mesoderm.P2, trunk mesoderm.P2, trunk mesoderm.P2	anterior midgut rudiment.P2, anterior midgut rudiment.P2, anterior midgut rudiment.P2, early hindgut primordium.P2, early hindgut primordium.P2, early hindgut primordium.P2, external foregut primordium.P2, external foregut primordium.P2, head mesoderm.P2, head mesoderm.P2, head mesoderm.P2, posterior midgut rudiment.P2, posterior midgut rudiment.P2, posterior midgut rudiment.P2, trunk mesoderm.P2…	anterior midgut primordium.P2, anterior midgut primordium.P2, anterior midgut primordium.P2, clypeolabrum primordium.P2, clypeolabrum primordium.P2, dorsal pharynx muscle.P1, dorsal pharynx muscle.P1, foregut primordium.P2, foregut primordium.P2, foregut primordium.P2, late hindgut primordium.P2, late hindgut primordium.P2, late hindgut primordium.P2, longitudinal muscles.P1, longitudinal muscles…	anal pads, dorsal epidermis, dorsal epidermis, dorsal epidermis, foregut, foregut, foregut, hindgut, hindgut, hindgut, midgut, midgut, midgut, muscle system, ventral epidermis, ventral epidermis, ventral epidermis
43	chr3L	21871672	21873218	224.66	21872425	9.81675	intergenic	-285	mub	FBgn0014362		poly(rC) binding																					brain, mushroom body, mushroom body, undefined, undefined, ventral nerve cord
44	chr2R	8871570	8873221	218.92	8872459	9.68386	intergenic	-3965	Psc	FBgn0005624
45	chr2R	7904641	7907418	213.75	7906595	9.56245	five_prime_UTR	0	otk	FBgn0004839		protein kinase (off-track)																						visceral mesoderm,midgut&hindgut primordium,nervous sys.,etc.(Pulido et al., 1992)
46	chr3R	18863011	18864731	213.33	18863916	9.55249	intergenic	-2631	CG13833	FBgn0039040	lmd & CG13838	CG13833:oxidoreductase
47	chrX	18101858	18102909	212.74	18102234	9.53847	intergenic	-1230	Him	FBgn0030900			chrX	18101820	18103299	X: 18101820, 18103299		him		X		X	X			Y (cardiac only)	X:18101328,18103566(dorsal mesothoracic disc )				dorsal epidermal primordium.P2, dorsal epidermal primordium.P2, dorsal epidermal primordium.P2, head mesoderm.P2, head mesoderm.P2, head mesoderm.P2, trunk mesoderm.P2, trunk mesoderm.P2, trunk mesoderm.P2	cardiac mesoderm.P2, cardiac mesoderm.P2, dorsal pharynx muscle.P1, dorsal pharynx muscle.P1, somatic muscle primordium.P2	adult muscle precursors, adult muscle precursors, adult muscle precursors, imaginal epidermal precursors, muscle system, muscle system, muscle system, reproductive sytstem, reproductive sytstem, reproductive sytstem
48	chr3L	14964541	14966792	212.68	14965365	9.53699	intergenic	-404	Brd	FBgn0000216	Tom
49	chrX	5492201	5493785	208.95	5492941	9.44832	intron	0	Vsx1	FBgn0029775		TF Chex1/chx10/vsx homolog																				clypeolabrum primordium.P2, clypeolabrum primordium.P2, clypeolabrum primordium.P2, foregut primordium.P2, foregut primordium.P2, foregut primordium.P2, pars intercerebralis.P1, pars intercerebralis.P1, pars intercerebralis.P1	brain, epipharynx, epipharynx, epipharynx	clypeo-labral & foregut primordium (from st10), brain; see Erclic et al. 2008
50	chr2R	18981010	18983039	208.19	18982272	9.43014	intergenic	-487	CG9876	FBgn0034821		TF																				oenocytes.SA, oenocytes.SA	oenocytes, oenocytes, oenocytes, posterior spiracle, posterior spiracle, posterior spiracle, prothoracic gland, prothoracic gland, sensory nervous system, tracheal system
51	chr3R	26737422	26739375	205.11	26738494	9.35612	intergenic	-116	Ptx1	FBgn0020912		TF																		posterior endoderm.P2, posterior endoderm.P2, posterior endoderm.P2, posterior endoderm.P2, posterior endoderm.P2	posterior midgut rudiment.P2, posterior midgut rudiment.P2, posterior midgut rudiment.P2, posterior midgut rudiment.P2, posterior midgut rudiment.P2	gmcs, gmcs, main body.P1, posterior midgut primordium.P2, posterior midgut primordium.P2, posterior midgut primordium.P2, posterior midgut primordium.P2, posterior midgut primordium.P2, somatic muscle primordium.P2, subset glia.P1	brain, brain, brain, brain, glia, hindgut, hindgut, hindgut, midgut, midgut, midgut, midgut, midgut, neurons, neurons, somatic muscle, subset glia, subset glia, subset neurons, subset neurons, tip cells, ventral nerve cord, ventral nerve cord, ventral nerve cord, ventral nerve cord, ventral nerve cord
52	chr2R	1669612	1670852	203.99	1670291	9.32886	five_prime_UTR	0	CG11163	FBgn0025693		transmembrane transporter																				anterior midgut primordium.P2, anterior midgut primordium.P2, anterior midgut primordium.P2, anterior midgut primordium.P2, clypeolabrum primordium.P2, clypeolabrum primordium.P2, clypeolabrum primordium.P2, clypeolabrum primordium.P2, clypeolabrum primordium.P2, clypeolabrum primordium.P2, late hindgut primordium.P2, late hindgut primordium.P2, posterior midgut primordium.P2, posterior midgut pr…	hindgut, main body (), main body (), main body (), midgut, midgut, midgut, midgut, midgut, midgut, undefined, undefined
53	chr2L	2447744	2449609	203.94	2448549	9.32785	intron	0	dpp	FBgn0000490		TGF
54	chr2L	12009981	12011526	203.79	12010728	9.32421	intergenic	882	Rh5	FBgn0014019
55	chr3R	5742974	5745307	202.42	5744000	9.29095	intron	0	CG34360	FBgn0250818		TF (Znfi)
56	chr2R	4124099	4125839	200.68	4124878	9.24856	five_prime_UTR	0	pnut	FBgn0013726	pnut	actin binding; microtubule binding																						CNS (Neufeld and Rubin, 1994)
57	chr2L	6535145	6537264	199.54	6536569	9.22071	intron	0	eya	FBgn0000320																				procephalic ectoderm.P2, procephalic ectoderm.P2, procephalic ectoderm.P2	external foregut primordium.P2, external foregut primordium.P2, external foregut primordium.P2, protocerebrum primordium.P4, protocerebrum primordium.P4, trunk mesoderm.P2, trunk mesoderm.P2	dorsal epidermal primordium.P2, dorsal epidermal primordium.P2, dorsal pharynx muscle.P1, dorsal pharynx muscle.P1, fat body/gonad primordium, fat body/gonad primordium, foregut primordium.P2, foregut primordium.P2, longitudinal muscles.P1, sensory nervous system.SA, somatic muscle primordium.P2, stomatogastric nervous system primordium.P2, stomatogastric nervous system primordium.P2, stomatogast…	dorsal epidermis, dorsal epidermis, dorsal pharynx muscle, dorsal pharynx muscle, head epidermis, head epidermis, head epidermis, optic lobe, optic lobe, optic lobe, sensory, sensory nervous system, ventral epidermis, ventral epidermis
58	chr2L	9988130	9989923	198.94	9989050	9.20586	intron	0	bib	FBgn0000180		cation channel																				pars intercerebralis.P1, pars intercerebralis.P1, pericardial cells.SA, pericardial cells.SA, pericardial cells.SA, stomatogastric nervous system primordium.P2, stomatogastric nervous system primordium.P2, stomatogastric nervous system primordium.P2, tracheal primordium.P3, tracheal primordium.P3, tracheal primordium.P3, ventral epidermis trunk primordium.P2, ventral epidermis trunk primordium.P2	brain, brain, neurons, optic lobe, optic lobe, optic lobe, stomatogastric nervous system, stomatogastric nervous system, tracheal system, tracheal system, tracheal system
59	chr2L	3818069	3819600	198.71	3818766	9.20024	intergenic	-5359	CG3407	FBgn0031573	slp1	slp1:TF; CG3407: Znfi	chr2L	3818513	3819483	2L: 3818513, 3819483		slp				X	X			N								slp1: ms. stripes (Lee & Frasch 1995)
60	chr2R	2019066	2022173	197.73	2020978	9.17628	intron	0	EcR	FBgn0000546
61	chr3R	2219392	2220904	196.85	2220219	9.15453	intron	0	CG1021	FBgn0037443
62	chr2L	17735206	17736853	194.09	17736057	9.0862	intron	0	CadN	FBgn0015609	*N-cadherin	cell adhesion molecule binding															2L:17663297,17663700							mesoderm after st.9,myoblast,nervous sys.(Casal & Leptin 1996; Iwai et al. 1997; Biemar et al. 2006)
63	chr2L	14512414	14514766	191.79	14513831	9.02876	intergenic	-11095	CG33648	FBgn0053648
64	chr3L	5646912	5649769	190.53	5648835	8.99738	intron	0	lin-28	FBgn0035626			chr3L	5648199	5649366	3L: 5648199, 5649366	3L: 5648508,5649168	lin-28		X		X			Y	Y (cardiac only)					dorsal epidermal primordium.P2, dorsal epidermal primordium.P2, dorsal epidermal primordium.P2, protocerebrum primordium.P4, ventral nerve cord primordium.P4, ventral nerve cord primordium.P4, ventral nerve cord primordium.P4	anterior midgut primordium.P2, anterior midgut primordium.P2, dorsal epidermal primordium.P2, dorsal epidermal primordium.P2, dorsal epidermal primordium.P2, posterior midgut primordium.P2, posterior midgut primordium.P2, somatic muscle primordium.P2, stomatogastric nervous system primordium.P2, stomatogastric nervous system primordium.P2	brain, brain, circulatory system, circulatory system, dorsal epidermis, dorsal epidermis, dorsal epidermis, head epidermis, head epidermis, lymph gland, midgut, midgut, muscle system, muscle system, muscle system, somatic muscle, somatic muscle, tracheal system, tracheal system, tracheal system, ventral epidermis, ventral epidermis, ventral nerve cord, ventral nerve cord, ventral nerve cord
65	chr3L	15740531	15741995	190.24	15741386	8.99005	intergenic	-19732	comm	FBgn0010105																				dorsal ectoderm.P2, procephalic ectoderm.P2, procephalic ectoderm.P2, ventral ectoderm.P2, ventral ectoderm.P2	dorsal epidermal primordium.P2, dorsal epidermal primordium.P2, midline.P2, midline.P2, protocerebrum primordium.P4, protocerebrum primordium.P4, ventral epidermis primordium.P2, ventral nerve cord primordium.P4	dorsal epidermal primordium.P2, dorsal epidermal primordium.P2, ventral epidermis trunk primordium.P2	brain, dorsal epidermis, interstitial cells, medial cord (midline), medial cord (midline), neurons, proventriculus, sensory system head, ventral epidermis, ventral epidermis, ventral nerve cord
66	chr3L	2867922	2869515	188.21	2868735	8.93902	intron	0	CG9973	FBgn0035378	*Idax	Idax (inhibitor of Wnt signaling by interaction w. Dsh)	chr3L	2868002	2869414	3L: 2868002, 2869414		CG9973		X						Y								neuroectoderm (Biemar et al. 2006)
67	chr2L	18802333	18804167	181.36	18803535	8.76445	intergenic	6501	CG10570	FBgn0040992
68	chr2R	17411953	17413580	180.61	17412891	8.74512	intron	0	Egfr	FBgn0003731		receptor	chr2R	17412018	17413484	2R: 17412018, 17413484	2R: 17412617, 17413282	Egfr-I		X		X	X		Y	Y (cardiac only)				head mesoderm.P4, head mesoderm.P4, mesectoderm.P2, mesectoderm.P2, ventral ectoderm.P2, ventral ectoderm.P2	external foregut primordium.P2, external foregut primordium.P2, trunk mesoderm.P2, trunk mesoderm.P2, ventral epidermis primordium.P2, ventral epidermis primordium.P2	clypeolabrum primordium.P2, clypeolabrum primordium.P2, clypeolabrum primordium.P2, gnathal primordium.P2, gnathal primordium.P2, labral sensory complex.P4, somatic muscle primordium.P2, stomatogastric nervous system primordium.P2, stomatogastric nervous system primordium.P2, ventral epidermis trunk primordium.P2, ventral epidermis trunk primordium.P2, ventral epidermis trunk primordium.P2, visce…	atrium (mouth cavity), atrium (mouth cavity), dorsal epidermis, dorsal epidermis, dorsal epidermis, labral sensory complex, ventral epidermis, ventral epidermis, ventral epidermis
69	chr2R	16933943	16935608	180.09	16934716	8.7316	intergenic	3391	shg	FBgn0003391		cell adhesion molecule binding	chr2R	16933811	16935976	2R: 16933811, 16935976		shg						none						dorsal ectoderm.P2, dorsal ectoderm.P2, early hindgut primordium.P2, early hindgut primordium.P2, early hindgut primordium.P2, mesectoderm.P2, mesectoderm.P2, procephalic ectoderm.P2, procephalic ectoderm.P2, ventral ectoderm.P2, ventral ectoderm.P2, ventral ectoderm.P2	amnioserosa, antennal primordium.P2, antennal primordium.P2, dorsal epidermal primordium.P2, dorsal epidermal primordium.P2, dorsal epidermal primordium.P2, early hindgut primordium.P2, early hindgut primordium.P2, early hindgut primordium.P2, external foregut primordium.P2, external foregut primordium.P2, head epidermis primordium.P4, head epidermis primordium.P4, labial complex.SA, labial compl…	amnioserosa, antennal organ.P1, antennal organ.P1, clypeolabrum primordium.P2, dorsal epidermal primordium.P2, dorsal epidermal primordium.P2, dorsal epidermal primordium.P2, foregut primordium.P2, foregut primordium.P2, foregut primordium.P2, gnathal primordium.P2, gnathal primordium.P2, inner optic anlage.P1, labial complex.P4, labial complex.P4, larval eye (Bolwig's organ).P1, larval eye (Bolw…	adult clypeolabral primordium, adult eye primordium, adult eye primordium, adult foregut precursors, adult foregut precursors, antennal organ, antennal organ, atrium (mouth cavity), atrium (mouth cavity), body, circulatory system, circulatory system, common duct, dorsal epidermis, dorsal epidermis, dorsal epidermis, duct, epipharynx, esophagus, foregut, foregut, foregut, head epidermis, head epid…
70	chr3L	15693859	15695468	179.32	15694734	8.71176	intergenic	-1785	comm2	FBgn0041160																				dorsal ectoderm.P2, dorsal ectoderm.P2, dorsal ectoderm.P2, procephalic ectoderm.P2, procephalic ectoderm.P2, procephalic ectoderm.P2, ventral ectoderm.P2, ventral ectoderm.P2	protocerebrum primordium.P4, protocerebrum primordium.P4, protocerebrum primordium.P4, ventral epidermis primordium.P2, ventral epidermis primordium.P2, ventral epidermis primordium.P2, ventral nerve cord primordium.P4, ventral nerve cord primordium.P4, ventral nerve cord primordium.P4	amnioserosa, anterior midgut primordium.P2, anterior midgut primordium.P2, clypeolabrum primordium.P2, clypeolabrum primordium.P2, clypeolabrum primordium.P2, dorsal epidermal primordium.P2, dorsal epidermal primordium.P2, dorsal epidermal primordium.P2, leading edge cells.SA, leading edge cells.SA, leading edge cells.SA, pars intercerebralis.P1, pars intercerebralis.P1, posterior midgut primordi…	dorsal epidermis, dorsal epidermis, dorsal epidermis, epipharynx, epipharynx, foregut, head epidermis, head epidermis, head epidermis, hypopharynx, hypopharynx, hypopharynx, leading edge cells, leading edge cells, leading edge cells, sensory system head, ventral epidermis, ventral epidermis, ventral nerve cord, ventral nerve cord
71	chr3R	25106386	25107805	179.03	25107008	8.70433	intergenic	14454	CG14506	FBgn0039659		protein tyrosine phosphatase
72	chr3L	12460529	12461931	178.04	12461161	8.67845	intergenic	-40	eyg	FBgn0000625		TF																			antennal primordium.P2, antennal primordium.P2, dorsal epidermal primordium.P2, salivary gland body.SA, salivary gland body.SA, salivary gland body.SA	antennal organ.P1, antennal organ.P1, dorsal epidermal primordium.P2, dorsal epidermal primordium.P2, dorsal epidermal primordium.P2, larval eye (Bolwig's organ).P1, salivary gland body.P1, salivary gland body.P1, salivary gland body.P1	antennal organ, antennal organ, sensory system head, sensory system head
73	chr3R	4006612	4008714	176.68	4007663	8.64308	intergenic	-499	grn	FBgn0001138		TF																		dorsal ectoderm.P2, procephalic ectoderm.P2	protocerebrum primordium.P4	clypeolabrum primordium.P2, dorsal epidermal primordium.P2, foregut primordium.P2, posterior spiracle.SA	brain, dorsal epidermis, epipharynx, midgut, posterior spiracle	midgut primordium,CNS,etc. (Lin et al., 1995)
74	chr2R	8906004	8907941	176.61	8906732	8.64122	intergenic	11425	Su(z)2	FBgn0008654		TF
75	chrX	19735485	19737675	176.26	19737102	8.63212	intron	0	jog	FBgn0031079
76	chr3L	15312744	15314886	174.98	15313703	8.59876	intergenic	9408	CG7255	FBgn0036493	Toll-6	Toll-6:receptor; CG7255:aa transporter
77	chr3L	13855563	13857541	174.96	13856707	8.59807	intron	0	CG8745	FBgn0036381		transaminase																		early hindgut primordium.P2, early hindgut primordium.P2, early hindgut primordium.P2, trunk mesoderm.P2	amnioserosa, crystal cells.SA, crystal cells.SA, crystal cells.SA, early hindgut primordium.P2, early hindgut primordium.P2, early hindgut primordium.P2, head mesoderm.P2, head mesoderm.P2, head mesoderm.P2, posterior midgut rudiment.P2, trunk mesoderm.P2, trunk mesoderm.P2, trunk mesoderm.P2	amnioserosa, crystal cells.P1, crystal cells.P1, fat body/gonad primordium, fat body/gonad primordium, fat body/gonad primordium, late hindgut primordium.P2, late hindgut primordium.P2, late hindgut primordium.P2	amnioserosa, crystal cells, crystal cells, crystal cells, fat body, fat body, fat body	MF: yolk & hindgut primordium, not mesoderm
78	chr3R	2718601	2719948	173.03	2719138	8.54729	intergenic	2837	Antp	FBgn0260642		TF
79	chrX	3260578	3262475	172.52	3261333	8.53387	intergenic	-5883	dm	FBgn0000472																				anterior endoderm.P2, anterior endoderm.P2, anterior endoderm.P2, anterior endoderm.P2, anterior endoderm.P2, anterior endoderm.P2, head mesoderm.P4, head mesoderm.P4, head mesoderm.P4, head mesoderm.P4, head mesoderm.P4, posterior endoderm.P2, posterior endoderm.P2, posterior endoderm.P2, posterior endoderm.P2, posterior endoderm.P2, posterior endoderm.P2, trunk mesoderm.P2, trunk mesoderm.P2, t…	anterior midgut rudiment.P2, anterior midgut rudiment.P2, anterior midgut rudiment.P2, anterior midgut rudiment.P2, anterior midgut rudiment.P2, anterior midgut rudiment.P2, external foregut primordium.P2, external foregut primordium.P2, external foregut primordium.P2, head mesoderm.P2, head mesoderm.P2, head mesoderm.P2, head mesoderm.P2, head mesoderm.P2, posterior midgut rudiment.P2, posterior…	anal pads.SA, anal pads.SA, anal pads.SA, anal pads.SA, anterior midgut primordium.P2, anterior midgut primordium.P2, anterior midgut primordium.P2, anterior midgut primordium.P2, anterior midgut primordium.P2, anterior midgut primordium.P2, anterior midgut primordium.P2, dorsal pharynx muscle.P1, dorsal pharynx muscle.P1, dorsal pharynx muscle.P1, dorsal pharynx muscle.P1, foregut primordium.P2,…	anal pads, anal pads, anal pads, anal pads, corpus cardiacum, corpus cardiacum, corpus cardiacum, corpus cardiacum, dorsal pharynx muscle, dorsal pharynx muscle, dorsal pharynx muscle, dorsal pharynx muscle, duct, duct, duct, fat body, fat body, fat body, hindgut, hindgut, hindgut, hindgut, hindgut, lymph gland, lymph gland, lymph gland, lymph gland, lymph gland, midgut, midgut, midgut, midgut, m…
80	chr3L	9033483	9035825	171.25	9034341	8.50032	intergenic	-136	Doc1	FBgn0028789		TF																		dorsal ectoderm.P2, dorsal ectoderm.P2, dorsal ectoderm.P2, early hindgut primordium.P2, early hindgut primordium.P2, early hindgut primordium.P2, procephalic ectoderm.P2, procephalic ectoderm.P2, procephalic ectoderm.P2	amnioserosa, dorsal epidermal primordium.P2, dorsal epidermal primordium.P2, early hindgut primordium.P2, early hindgut primordium.P2, early hindgut primordium.P2, external foregut primordium.P2, external foregut primordium.P2, head epidermis primordium.P4, head epidermis primordium.P4, protocerebrum primordium.P4, protocerebrum primordium.P4	amnioserosa, cardiac mesoderm.P2, clypeolabrum primordium.P2, clypeolabrum primordium.P2, dorsal epidermal primordium.P2, dorsal epidermal primordium.P2, foregut primordium.P2, foregut primordium.P2, foregut primordium.P2, inner optic anlage.P1, inner optic anlage.P1, late hindgut primordium.P2, late hindgut primordium.P2	adult eye primordium, adult eye primordium, amnioserosa, dorsal epidermis, dorsal epidermis, dorsal epidermis, epipharynx, epipharynx, foregut, foregut, hindgut, hindgut, hindgut, small intestine, small intestine, ventral epidermis, ventral epidermis, ventral epidermis	Reim & Frasch 1995
81	chr2R	2460252	2463024	170.95	2461623	8.49239	intron	0	jing	FBgn0086655
82	chr3R	628405	629850	170.69	629173	8.48546	intergenic	-1728	CG42574	FBgn0260794	CG14656 & CG31529
83	chr3R	12794945	12796730	169.78	12796069	8.46137	intron	0	Abd-B	FBgn0000015		TF
84	chr3L	14656194	14658682	169.69	14657830	8.45898	intron	0	dlp	FBgn0041604																				procephalic ectoderm.P2, procephalic ectoderm.P2, procephalic ectoderm.P2	external foregut primordium.P2, external foregut primordium.P2, head mesoderm.P2, head mesoderm.P2, protocerebrum primordium.P4, protocerebrum primordium.P4, trunk mesoderm.P2, trunk mesoderm.P2, ventral epidermis primordium.P2, ventral epidermis primordium.P2, ventral nerve cord primordium.P4, ventral nerve cord primordium.P4	foregut primordium.P2, foregut primordium.P2, foregut primordium.P2, late hindgut primordium.P2, late hindgut primordium.P2, somatic muscle primordium.P2, ventral epidermis trunk primordium.P2, ventral epidermis trunk primordium.P2, visceral muscle primord.P2, visceral muscle primord.P2	epipharynx, epipharynx, epipharynx, foregut, foregut, foregut, head epidermis, head epidermis, hindgut, hindgut, hypopharynx, hypopharynx, hypopharynx, visceral muscle, visceral muscle, visceral muscle
85	chrX	7186816	7188008	168.82	7187252	8.43564	intergenic	-1915	unc-119	FBgn0025549
86	chr2R	9447369	9449580	166.94	9448544	8.3852	intergenic	934	CG13334	FBgn0033856
87	chr2L	1972388	1973897	166.55	1973146	8.37493	intergenic	-999	CG10908	FBgn0031376		peptidase																				garland cells.P1	fat body, nephrocytes, salivary gland
88	chr3L	16695328	16696929	166.29	16696205	8.36772	intron	0	Lasp	FBgn0063485
89	chr3L	10843797	10845283	165.54	10844388	8.3477	intron	0	tna	FBgn0026160		trithorax group gene																		ventral ectoderm.P2	ventral nerve cord primordium.P4		brain, ventral nerve cord
90	chr3R	27527194	27529255	165.29	27528069	8.34074	intergenic	5523	CG42693	FBgn0261583
91	chr3L	15667442	15670128	165.28	15668604	8.34049	intergenic	-2729	CG7304	FBgn0036527
92	chr2R	16883994	16886802	165.21	16885784	8.33876	intron	0	CG10543	FBgn0034570		TF
93	chrX	7520409	7522000	164.78	7521166	8.32695	intron	0	ct	FBgn0004198		TF																		early hindgut primordium.P2, early hindgut primordium.P2, early hindgut primordium.P2, early hindgut primordium.P2, early hindgut primordium.P2	early hindgut primordium.P2, early hindgut primordium.P2, early hindgut primordium.P2, early hindgut primordium.P2, main body.SA, midline.P2, midline.P2	late hindgut primordium.P2, late hindgut primordium.P2, late hindgut primordium.P2, late hindgut primordium.P2, main body.P1, posterior spiracle.SA, posterior spiracle.SA, posterior spiracle.SA, posterior spiracle.SA, sensory nervous system.SA, sensory nervous system.SA	antennal organ, antennal organ, anterior spiracle, anterior spiracle, brain, brain, brain, medial cord (midline), medial cord (midline), posterior spiracle, posterior spiracle, posterior spiracle, posterior spiracle, posterior spiracle, sensory nervous system, sensory nervous system, sensory nervous system, sensory system head, sensory system head, sensory system head, sensory system head, sensor…
94	chr3L	12685742	12687488	164.38	12686479	8.31616	intergenic	-369	mirr	FBgn0014343																				dorsal ectoderm.P2, ventral ectoderm.P2	dorsal epidermal primordium.P2, head epidermis primordium.P4, protocerebrum primordium.P4, ventral epidermis primordium.P2, ventral nerve cord primordium.P4	dorsal epidermal primordium.P2, dorsal pouch.P1, proventriculus primordium.P2, ventral epidermis trunk primordium.P2	central brain, lateral cord, proventriculus, ventral nerve cord
95	chr2L	6018829	6020809	162.53	6019999	8.26598	intergenic	-601	H2.0	FBgn0001170	CG13996	H2.0:TF	chr2L	6019770	6020498	2L: 6019770, 6020498		H2.0			X											visceral muscle primord.P2, visceral muscle primord.P2, visceral muscle primord.P2, visceral muscle primord.P2	dorsal epidermis, muscle system, ventral epidermis, ventral epidermis, visceral muscle, visceral muscle, visceral muscle, visceral muscle
96	chr3L	18392769	18394489	162.16	18393274	8.25593	intergenic	-1771	rpr	FBgn0011706																			yolk nuclei		early hindgut primordium.P2, external foregut primordium.P2, ventral epidermis primordium.P2	foregut primordium.P2, late hindgut primordium.P2, ventral epidermis trunk primordium.P2	brain, foregut, head epidermis, hindgut, ventral epidermis, ventral nerve cord
97	chr3R	11412301	11414105	161.71	11413219	8.24362	intergenic	-34725	CG18516	FBgn0038350
98	chr2L	2445087	2447001	161.49	2445909	8.23754	intron	0	dpp	FBgn0000490
99	chr2R	10806534	10808020	161.27	10807185	8.23152	intergenic	-2312	CG10249	FBgn0027596																							dorsal pharynx muscle, dorsal pharynx muscle, epipharynx, epipharynx, foregut, hypopharynx, hypopharynx, proventriculus, proventriculus, sensory nervous system
100	chr2L	20476491	20477955	161.17	20477265	8.22893	intergenic	-10231	mir-1	FBgn0046834		microRNA															2L:20475805,20477901
101	chr3R	4633328	4634703	160.37	4633903	8.20702	intergenic	600	CG8359	FBgn0037634	CG9837	CG8359: MADF/BESS superfamily; CG9837: BLAST ø
102	chr3L	6329577	6331448	160.18	6330378	8.2017	intergenic	-4382	CG13300	FBgn0035699
103	chr3L	14592225	14593392	159.53	14592861	8.18379	intron	0	HGTX	FBgn0040318																				mesectoderm.P2, procephalic ectoderm.P2, procephalic ectoderm.P2, ventral ectoderm.P2	external foregut primordium.P2, external foregut primordium.P2, midline.P2, protocerebrum primordium.P4, protocerebrum primordium.P4, ventral epidermis primordium.P2, ventral epidermis primordium.P2	anterior midgut primordium.P2, foregut primordium.P2, foregut primordium.P2, gnathal primordium.P2, gnathal primordium.P2, midline glia.P1, neurons.P1, neurons.P1, posterior midgut primordium.P2, subset neurons.P1	atrium (mouth cavity), atrium (mouth cavity), brain, brain, foregut, foregut, hypopharynx, hypopharynx, medial cord (midline), neurons, subset glia, undefined, ventral nerve cord
104	chr3R	12655292	12656583	159.26	12655962	8.17638	intergenic	-193	abd-A	FBgn0000014		TF	chr3R	12655892	12657302	3R: 12655892, 12657302		abd-A						none					yolk localisation	dorsal ectoderm.P2, trunk mesoderm.P2	dorsal epidermal primordium.P2, trunk mesoderm.P2	dorsal epidermal primordium.P2, ventral epidermis trunk primordium.P2, ventral epidermis trunk primordium.P2	dorsal epidermis, ventral epidermis, ventral epidermis, ventral nerve cord
105	chr2L	18150753	18152769	158.43	18151364	8.15347	intron	0	Socs36E	FBgn0041184																				trunk mesoderm.P2, ventral ectoderm.P2	dorsal epidermal primordium.P2, trunk mesoderm.P2, ventral epidermis primordium.P2	clypeolabrum primordium.P2, posterior spiracle.SA	epipharynx
106	chr2L	18782301	18783960	157.18	18783212	8.11889	intergenic	-908	ham	FBgn0045852		TF
107	chr3R	798873	800441	156.59	799405	8.1027	intergenic	5179	CG1124	FBgn0037290	CG14662																						brain, brain, glia, glia, glia, glia, glia, glia, medial cord (midline), medial cord (midline), midline glia, midline glia, midline glia, ventral nerve cord, ventral nerve cord
108	chr3R	9754834	9756991	156.38	9756033	8.09685	intergenic	11238	Art9	FBgn0038188		protein-arginine N-methyltransferase
109	chr3L	22393032	22394993	156.2	22393857	8.09177	intron	0	Ten-m	FBgn0004449
110	chr3L	4251971	4253360	155.1	4252501	8.06113	intron	0	ago	FBgn0041171		archipelago:ubiquitin-protein ligase
111	chrX	2975817	2977161	155.02	2976488	8.05871	intron	0	kirre	FBgn0028369	CG4116
112	chr3R	9808866	9811602	154.39	9809620	8.04133	intron	0	rdx	FBgn0086364
113	chr2L	7798921	7800617	153.23	7800054	8.0088	intergenic	-113	r2d2	FBgn0031951	Herp
114	chr2L	160760	162571	153.16	161931	8.0067	intron	0	spen	FBgn0016977		TF
115	chrX	8544219	8545852	153.07	8545076	8.00422	intergenic	-366	oc	FBgn0004102		TF																	stripes gap, stripes gap	procephalic ectoderm.P2	midline.P2, protocerebrum primordium.P4		brain, hypopharynx, medial cord (midline), ventral nerve cord
116	chr3L	11410663	11411926	152.98	11411249	8.00176	intergenic	-7001	CG7560	FBgn0036157		NADPH
117	chr2R	18397395	18399464	152.84	18398143	7.99785	intron	0	px	FBgn0003175
118	chr2L	10646351	10649086	152.71	10647943	7.99399	intron	0	CG17097	FBgn0032275	CG17098 (downstr)	CG17097: triacylglycerol lipase;CG17098:TF?
119	chr2R	9450389	9452824	151.63	9452060	7.96372	intergenic	4450	CG13334	FBgn0033856
120	chr2R	16725411	16727006	150.49	16726282	7.93124	intergenic	-2713	insc	FBgn0011674																				head mesoderm.P4, procephalic ectoderm.P2	head mesoderm.P2, protocerebrum primordium.P4, ventral nerve cord primordium.P4, ventral nerve cord primordium.P4	anterior midgut primordium.P2, posterior midgut primordium.P2	adult gut precursors, brain, brain, neurons, small intestine, ventral nerve cord, ventral nerve cord
121	chr3R	22973999	22975656	150.46	22974940	7.93039	intron	0	CG6051	FBgn0039492																				posterior endoderm.P2, posterior endoderm.P2, posterior endoderm.P2	posterior midgut rudiment.P2, posterior midgut rudiment.P2, posterior midgut rudiment.P2	anterior midgut primordium.P2, anterior midgut primordium.P2, posterior midgut primordium.P2, posterior midgut primordium.P2, posterior midgut primordium.P2, proventriculus primordium.P2	foregut, hypopharynx, inner layer, inner layer, inner layer, midgut, midgut, posterior spiracle
122	chr2R	7284516	7287144	150.36	7286573	7.92773	intergenic	-1638	sprt	FBgn0082585
123	chr3R	4509811	4511432	148.95	4510657	7.88754	intergenic	-4605	CG33325	FBgn0053325
124	chr2R	3319955	3321469	148.94	3320834	7.88712	intron	0	so	FBgn0003460																				head mesoderm.P4, head mesoderm.P4, procephalic ectoderm.P2	dorsal epidermal primordium.P2, dorsal epidermal primordium.P2, external foregut primordium.P2, external foregut primordium.P2, external foregut primordium.P2	dorsal epidermal primordium.P2, dorsal epidermal primordium.P2, sensory nervous system.SA, stomatogastric nervous system primordium.P2, stomatogastric nervous system primordium.P2, stomatogastric nervous system primordium.P2	dorsal epidermis, dorsal epidermis, sensory nervous system, stomatogastric nervous system
125	chr3R	10198491	10199959	148.61	10199315	7.87786	intergenic	-642	NK7.1	FBgn0024321																							labral sensory complex, proventriculus, proventriculus
126	chr2L	6090472	6091907	148.07	6091137	7.86253	intron	0	Kr-h1	FBgn0028420																					dorsal epidermal primordium.P2	anterior midgut primordium.P2, anterior midgut primordium.P2, dorsal epidermal primordium.P2, midline glia.P1, neurons.P1, neurons.P1, neurons.P1, posterior midgut primordium.P2, posterior midgut primordium.P2, posterior spiracle.SA, posterior spiracle.SA, posterior spiracle.SA, subset glia.P1, subset neurons.P1	brain, brain, brain, brain, dorsal epidermis, medial cord (midline), medial cord (midline), medial cord (midline), medial cord (midline), medial cord (midline), neurons, neurons, neurons, sensory nervous system, sensory nervous system, sensory nervous system, sensory nervous system, sensory nervous system, sensory system head, sensory system head, subset glia, ventral epidermis, ventral nerve cor…
127	chr2R	14179644	14181310	148.06	14180674	7.86217	intron	0	sbb	FBgn0010575																				anterior endoderm.P2, anterior endoderm.P2, head mesoderm.P4, head mesoderm.P4, head mesoderm.P4, trunk mesoderm.P2, trunk mesoderm.P2, trunk mesoderm.P2, ventral ectoderm.P2, ventral ectoderm.P2, ventral ectoderm.P2	anterior midgut rudiment.P2, anterior midgut rudiment.P2, head mesoderm.P2, head mesoderm.P2, posterior midgut rudiment.P2, posterior midgut rudiment.P2, trunk mesoderm.P2, trunk mesoderm.P2, trunk mesoderm.P2, ventral nerve cord primordium.P4, ventral nerve cord primordium.P4	anterior midgut primordium.P2, anterior midgut primordium.P2, neurons.P1, posterior midgut primordium.P2, posterior midgut primordium.P2	brain, brain, labial complex, labial complex, labial complex, labral sensory complex, labral sensory complex, sensory, sensory, sensory nervous system, sensory nervous system, sensory nervous system, ventral nerve cord, ventral nerve cord, ventral nerve cord, ventral nerve cord
128	chr2R	17756453	17757916	147.83	17757249	7.85553	intergenic	-2288	Fili	FBgn0085397
129	chr2L	22024028	22025432	147.45	22024847	7.84473	intergenic	534	tio	FBgn0028979
130	chr3R	21855516	21857076	147.21	21856340	7.83778	intergenic	-883	HLHm5	FBgn0002631		TF																		mesectoderm.P2, mesectoderm.P2, mesectoderm.P2, mesectoderm.P2, mesectoderm.P2, mesectoderm.P2, procephalic ectoderm.P2, procephalic ectoderm.P2, procephalic ectoderm.P2, procephalic ectoderm.P2, procephalic ectoderm.P2, procephalic ectoderm.P2, procephalic ectoderm.P2, ventral ectoderm.P2, ventral ectoderm.P2, ventral ectoderm.P2, ventral ectoderm.P2, ventral ectoderm.P2, ventral ectoderm.P2, ve…	amnioserosa, head epidermis primordium.P4, protocerebrum primordium.P4, protocerebrum primordium.P4, protocerebrum primordium.P4, protocerebrum primordium.P4, protocerebrum primordium.P4, protocerebrum primordium.P4, protocerebrum primordium.P4, ventral epidermis primordium.P2, ventral epidermis primordium.P2, ventral epidermis primordium.P2, ventral epidermis primordium.P2, ventral epidermis pri…	dorsal epidermal primordium.P2, dorsal epidermal primordium.P2, dorsal epidermal primordium.P2, dorsal epidermal primordium.P2, dorsal epidermal primordium.P2, subset neurons.P1, subset neurons.P1, subset neurons.P1, ventral epidermis trunk primordium.P2, ventral epidermis trunk primordium.P2, ventral epidermis trunk primordium.P2, ventral epidermis trunk primordium.P2, ventral epidermis trunk pr…	optic lobe, optic lobe, optic lobe, optic lobe, optic lobe, optic lobe, optic lobe, subset neurons, subset neurons, subset neurons
131	chr2L	1969763	1971221	146.98	1970596	7.83118	intergenic	-3549	CG10908	FBgn0031376																						garland cells.P1	fat body, nephrocytes, salivary gland
132	chr2R	17760665	17762210	146.49	17761404	7.8172	intron	0	Fili	FBgn0085397
133	chr2R	19480674	19482552	146.34	19481472	7.81264	intron	0	apt	FBgn0015903		TF																	stripes pair rule, stripes pair rule, stripes pair rule, stripes pair rule, stripes pair rule	anterior endoderm.P2, anterior endoderm.P2, anterior endoderm.P2, anterior endoderm.P2, anterior endoderm.P2, anterior endoderm.P2, anterior endoderm.P2, early hindgut primordium.P2, early hindgut primordium.P2, early hindgut primordium.P2, early hindgut primordium.P2, early hindgut primordium.P2, early hindgut primordium.P2, early hindgut primordium.P2, early hindgut primordium.P2, posterior end…	anterior midgut rudiment.P2, anterior midgut rudiment.P2, anterior midgut rudiment.P2, anterior midgut rudiment.P2, anterior midgut rudiment.P2, anterior midgut rudiment.P2, anterior midgut rudiment.P2, dorsal epidermal primordium.P2, dorsal epidermal primordium.P2, dorsal epidermal primordium.P2, dorsal epidermal primordium.P2, dorsal epidermal primordium.P2, dorsal epidermal primordium.P2, dors…	amnioserosa, amnioserosa, amnioserosa, amnioserosa, amnioserosa, cardiac mesoderm.P2, cardiac mesoderm.P2, cardiac mesoderm.P2, cardiac mesoderm.P2, cardiac mesoderm.P2, clypeolabrum primordium.P2, clypeolabrum primordium.P2, clypeolabrum primordium.P2, clypeolabrum primordium.P2, clypeolabrum primordium.P2, clypeolabrum primordium.P2, clypeolabrum primordium.P2, dorsal epidermal primordium.P2, d…	adult hindgut precursors, adult hindgut precursors, adult hindgut precursors, adult hindgut precursors, adult hindgut precursors, atrium (mouth cavity), atrium (mouth cavity), atrium (mouth cavity), atrium (mouth cavity), atrium (mouth cavity), atrium (mouth cavity), atrium (mouth cavity), brain, brain, brain, brain, brain, brain, brain, brain, circulatory system, circulatory system, circulatory …
134	chr3L	14571666	14572818	145.35	14572248	7.78419	intergenic	4067	HGTX	FBgn0040318																				mesectoderm.P2, procephalic ectoderm.P2, procephalic ectoderm.P2, ventral ectoderm.P2	external foregut primordium.P2, external foregut primordium.P2, midline.P2, protocerebrum primordium.P4, protocerebrum primordium.P4, ventral epidermis primordium.P2, ventral epidermis primordium.P2	anterior midgut primordium.P2, foregut primordium.P2, foregut primordium.P2, gnathal primordium.P2, gnathal primordium.P2, midline glia.P1, neurons.P1, neurons.P1, posterior midgut primordium.P2, subset neurons.P1	atrium (mouth cavity), atrium (mouth cavity), brain, brain, foregut, foregut, hypopharynx, hypopharynx, medial cord (midline), neurons, subset glia, undefined, ventral nerve cord
135	chr3R	25381140	25382744	144.68	25381968	7.76474	intergenic	-141	Dr	FBgn0000492																				procephalic ectoderm.P2, trunk mesoderm.P2, trunk mesoderm.P2, ventral ectoderm.P2, ventral ectoderm.P2, ventral ectoderm.P2	external foregut primordium.P2, external foregut primordium.P2, external foregut primordium.P2, trunk mesoderm.P2, trunk mesoderm.P2, ventral epidermis primordium.P2, ventral epidermis primordium.P2, ventral nerve cord primordium.P4, ventral nerve cord primordium.P4, ventral nerve cord primordium.P4	gnathal primordium.P2, gnathal primordium.P2, salivary gland body.P1, salivary gland body.P1, somatic muscle primordium.P2, somatic muscle primordium.P2, stomatogastric nervous system primordium.P2, stomatogastric nervous system primordium.P2, stomatogastric nervous system primordium.P2, undefined.P1, ventral epidermis trunk primordium.P2, ventral epidermis trunk primordium.P2, ventral epidermis …	atrium (mouth cavity), atrium (mouth cavity), dorsal epidermis, head epidermis, head epidermis, head epidermis, imaginal epidermal precursors, muscle system, muscle system, neurons, neurons, rectum, rectum, rectum, stomatogastric nervous system, stomatogastric nervous system, stomatogastric nervous system, undefined, ventral epidermis, ventral nerve cord, ventral nerve cord, ventral nerve cord, v…
136	chr2R	17431418	17433666	144.27	17432078	7.75305	intron	0	Egfr	FBgn0003731			chr2R	17431051	17433493	2R: 17431051, 17433493		Egfr-II						none						head mesoderm.P4, head mesoderm.P4, mesectoderm.P2, mesectoderm.P2, ventral ectoderm.P2, ventral ectoderm.P2	external foregut primordium.P2, external foregut primordium.P2, trunk mesoderm.P2, trunk mesoderm.P2, ventral epidermis primordium.P2, ventral epidermis primordium.P2	clypeolabrum primordium.P2, clypeolabrum primordium.P2, clypeolabrum primordium.P2, gnathal primordium.P2, gnathal primordium.P2, labral sensory complex.P4, somatic muscle primordium.P2, stomatogastric nervous system primordium.P2, stomatogastric nervous system primordium.P2, ventral epidermis trunk primordium.P2, ventral epidermis trunk primordium.P2, ventral epidermis trunk primordium.P2, visce…	atrium (mouth cavity), atrium (mouth cavity), dorsal epidermis, dorsal epidermis, dorsal epidermis, labral sensory complex, ventral epidermis, ventral epidermis, ventral epidermis
137	chrX	11712082	11713363	144.16	11712568	7.74971	intron	0	CG32663	FBgn0052663
138	chr3R	803763	806492	143.52	805332	7.73128	intergenic	2389	CG14662	FBgn0037291	CG14662
139	chr2L	15477740	15479547	143.36	15478648	7.72659	intergenic	-379	sna	FBgn0003448																	2L:15478169,15481082			anterior endoderm.P2, anterior endoderm.P2, anterior endoderm.P2, anterior endoderm.P2, anterior endoderm.P2, posterior endoderm.P2, trunk mesoderm.P2, trunk mesoderm.P2, trunk mesoderm.P2, trunk mesoderm.P2, ventral ectoderm.P2	protocerebrum primordium.P4, protocerebrum primordium.P4, protocerebrum primordium.P4, protocerebrum primordium.P4, protocerebrum primordium.P4, ventral epidermis primordium.P2, ventral epidermis primordium.P2, ventral epidermis primordium.P2, ventral epidermis primordium.P2, ventral nerve cord primordium.P4, ventral nerve cord primordium.P4, ventral nerve cord primordium.P4, ventral nerve cord p…	oenocytes.SA, oenocytes.SA, oenocytes.SA, oenocytes.SA, sensory nervous system.SA, subset glia.P1, subset glia.P1, subset neurons.P1, subset neurons.P1	adult eye primordium, adult eye primordium, adult eye primordium, adult eye primordium, brain, brain, brain, brain, brain, haltere, imaginal epidermal precursors, imaginal epidermal precursors, imaginal epidermal precursors, imaginal epidermal precursors, imaginal epidermal precursors, medial cord (midline), medial cord (midline), medial cord (midline), medial cord (midline), medial cord (midline…
140	chr3R	17382211	17383762	143.34	17382885	7.72603	five_prime_UTR	0	slou	FBgn0002941		TF																						Knirr & Frasch 1999
141	chr3R	17324367	17326035	142.69	17325219	7.70687	intergenic	-758	C15	FBgn0004863		TF
142	chrX	2016090	2018316	142.68	2017638	7.7066	intergenic	-474	ph-d	FBgn0004860
143	chr3R	12568622	12569774	142.56	12569170	7.70326	intron	0	bxd	FBgn0020556	Ubx & bxd	TF
144	chr3R	20107960	20109339	142.27	20108803	7.69463	intergenic	-1053	CG6356	FBgn0039178
145	chrX	4317744	4320007	141.53	4319048	7.67318	intron	0	bi	FBgn0000179
146	chr3L	10547473	10548851	140.66	10548284	7.64765	intron	0	CG32062	FBgn0052062
147	chrX	7056467	7058433	140.1	7057510	7.63096	intergenic	-13627	CR32730	FBgn0047092
148	chr3L	21445855	21447417	139.97	21446611	7.62721	intergenic	5376	Syx7	FBgn0086377	croc (~20kb up)	SNAP receptor
149	chr3L	3878417	3879978	138.83	3879149	7.59352	intergenic	-13425	Fie	FBgn0026592	Awh
150	chr3L	3408497	3411171	138.46	3410227	7.58262	intron	0	sty	FBgn0014388		signal effector																						dorsal vessel,tracheal system,nervous sys. (Hacohen et al., 1998)
151	chrX	19246809	19248206	136.99	19247397	7.53883	five_prime_UTR	0	kek5	FBgn0031016
152	chrX	19744184	19745837	136.93	19744959	7.53732	exon	0	jog	FBgn0031079
153	chr3R	21860405	21863055	136.44	21861966	7.52247	intergenic	-794	HLHm7	FBgn0002633		TF
154	chr3L	13106058	13107718	135.89	13106873	7.50622	intergenic	-500	trn	FBgn0010452																				dorsal ectoderm.P2, dorsal ectoderm.P2, ventral ectoderm.P2, ventral ectoderm.P2, ventral ectoderm.P2	protocerebrum primordium.P4, protocerebrum primordium.P4, ventral epidermis primordium.P2, ventral epidermis primordium.P2, ventral epidermis primordium.P2, ventral nerve cord primordium.P4, ventral nerve cord primordium.P4	clypeolabrum primordium.P2, clypeolabrum primordium.P2, clypeolabrum primordium.P2, dorsal epidermal primordium.P2, dorsal epidermal primordium.P2, dorsal epidermal primordium.P2, labral sensory complex.P4, ventral epidermis trunk primordium.P2, ventral epidermis trunk primordium.P2, ventral epidermis trunk primordium.P2	brain, brain, dorsal epidermis, dorsal epidermis, dorsal epidermis, epipharynx, epipharynx, head epidermis, head epidermis, head epidermis, hindgut, hindgut, hindgut, hypopharynx, hypopharynx, hypopharynx, rectum, rectum, rectum, ventral epidermis, ventral epidermis, ventral epidermis, ventral nerve cord, ventral nerve cord
155	chr3L	21000235	21002401	135.48	21000914	7.49378	intron	0	skd	FBgn0003415
156	chr2R	16554779	16556195	135.25	16555424	7.48686	three_prime_UTR	0	exu	FBgn0000615	CG9025																			pole cells.P1, pole cells.P1
157	chr3L	12600855	12602061	135.25	12601344	7.48691	intergenic	-1882	caup	FBgn0015919																				procephalic ectoderm.P2, trunk mesoderm.P2, trunk mesoderm.P2, trunk mesoderm.P2	proventriculus primordium.P4, trunk mesoderm.P2, trunk mesoderm.P2, trunk mesoderm.P2	proventriculus primordium.P2, proventriculus primordium.P2, proventriculus primordium.P2, sensory nervous system.SA, somatic muscle primordium.P2, somatic muscle primordium.P2, visceral muscle primord.P2	anterior spiracle, anterior spiracle, anterior spiracle, dorsal epidermis, dorsal epidermis, dorsal epidermis, larval eye (Bolwig's organ), proventriculus, proventriculus, proventriculus, sensory nervous system, sensory system head, sensory system head, sensory system head, tracheal system, tracheal system, tracheal system
158	chr2L	3538103	3540078	134.68	3538917	7.46968	intergenic	-334	drm	FBgn0024244		TF?																		dorsal ectoderm.P2, dorsal ectoderm.P2, dorsal ectoderm.P2, early hindgut primordium.P2, early hindgut primordium.P2, early hindgut primordium.P2, early hindgut primordium.P2, procephalic ectoderm.P2, ventral ectoderm.P2, ventral ectoderm.P2, ventral ectoderm.P2	dorsal epidermal primordium.P2, dorsal epidermal primordium.P2, dorsal epidermal primordium.P2, dorsal epidermal primordium.P2, early hindgut primordium.P2, early hindgut primordium.P2, early hindgut primordium.P2, early hindgut primordium.P2, external foregut primordium.P2, external foregut primordium.P2, external foregut primordium.P2, external foregut primordium.P2, main body.SA, main body.SA,…	apodemes.SA, apodemes.SA, apodemes.SA, clypeolabrum primordium.P2, clypeolabrum primordium.P2, clypeolabrum primordium.P2, dorsal epidermal primordium.P2, dorsal epidermal primordium.P2, dorsal epidermal primordium.P2, dorsal epidermal primordium.P2, gnathal primordium.P2, gnathal primordium.P2, gnathal primordium.P2, late hindgut primordium.P2, late hindgut primordium.P2, late hindgut primordium…	adult foregut precursors, adult hindgut precursors, atrium (mouth cavity), atrium (mouth cavity), atrium (mouth cavity), circulatory system, circulatory system, circulatory system, circulatory system, common duct, common duct, common duct, dorsal epidermis, dorsal epidermis, dorsal epidermis, dorsal epidermis, epipharynx, epipharynx, epipharynx, hindgut, hindgut, hindgut, hindgut, leading edge ce…
159	chr3R	7177933	7180175	134.06	7178702	7.45111	intron	0	KP78b	FBgn0026063
160	chr3R	7603947	7606050	133.8	7604709	7.44344	five_prime_UTR	0	l(3)neo38	FBgn0086910		TF?
161	chr3L	724707	727464	133.62	726620	7.4378	intergenic	11057	CG13897	FBgn0035160	CG13896 (~13kb up)
162	chr3R	11860933	11862510	133.07	11861441	7.42141	intron	0	pnr	FBgn0003117		TF
163	chr3R	6444036	6445308	133	6444675	7.41925	intron	0	hth	FBgn0001235		TF	chr3R	6443799	6444995	3R: 6443799, 6444995		hth		X		X		Dorsal Median cells		Y (cardiac only)				anterior endoderm.P2, head mesoderm.P4, procephalic ectoderm.P2, trunk mesoderm.P2, ventral ectoderm.P2	trunk mesoderm.P2, ventral epidermis primordium.P2	clypeolabrum primordium.P2, ventral epidermis trunk primordium.P2	brain, ventral nerve cord	visceral mesoderm,Malpighian tubule,nervous sys.,etc. (Rieckhof et al., 1997)
164	chr2L	3605794	3607341	132.88	3606655	7.41554	five_prime_UTR	0	odd	FBgn0002985		TF																		dorsal ectoderm.P2, dorsal ectoderm.P2, dorsal ectoderm.P2, procephalic ectoderm.P2, procephalic ectoderm.P2, procephalic ectoderm.P2, procephalic ectoderm.P2, trunk mesoderm.P2, trunk mesoderm.P2, trunk mesoderm.P2, ventral ectoderm.P2, ventral ectoderm.P2, ventral ectoderm.P2, ventral ectoderm.P2	dorsal epidermal primordium.P2, dorsal epidermal primordium.P2, dorsal epidermal primordium.P2, dorsal epidermal primordium.P2, external foregut primordium.P2, external foregut primordium.P2, external foregut primordium.P2, external foregut primordium.P2, midline.P2, protocerebrum primordium.P4, protocerebrum primordium.P4, trunk mesoderm.P2, trunk mesoderm.P2, trunk mesoderm.P2, ventral epidermi…	apodemes.SA, apodemes.SA, apodemes.SA, apodemes.SA, cardiac mesoderm.P2, clypeolabrum primordium.P2, clypeolabrum primordium.P2, clypeolabrum primordium.P2, dorsal epidermal primordium.P2, dorsal epidermal primordium.P2, dorsal epidermal primordium.P2, dorsal epidermal primordium.P2, fat body/gonad primordium, fat body/gonad primordium, fat body/gonad primordium, foregut primordium.P2, foregut pr…	atrium (mouth cavity), atrium (mouth cavity), dorsal epidermis, dorsal epidermis, dorsal epidermis, fat body, fat body, fat body, foregut, foregut, hindgut, hindgut, inner layer, inner layer, lymph gland, lymph gland, lymph gland, lymph gland, medial cord (midline), medial cord (midline), medial cord (midline), pericardial cells, pericardial cells, pericardial cells, proventriculus, proventriculu…	pericardial, fat body primordia
165	chr2L	6530468	6532393	132.65	6531072	7.40844	intron	0	eya	FBgn0000320																				procephalic ectoderm.P2, procephalic ectoderm.P2, procephalic ectoderm.P2	external foregut primordium.P2, external foregut primordium.P2, external foregut primordium.P2, protocerebrum primordium.P4, protocerebrum primordium.P4, trunk mesoderm.P2, trunk mesoderm.P2	dorsal epidermal primordium.P2, dorsal epidermal primordium.P2, dorsal pharynx muscle.P1, dorsal pharynx muscle.P1, fat body/gonad primordium, fat body/gonad primordium, foregut primordium.P2, foregut primordium.P2, longitudinal muscles.P1, sensory nervous system.SA, somatic muscle primordium.P2, stomatogastric nervous system primordium.P2, stomatogastric nervous system primordium.P2, stomatogast…	dorsal epidermis, dorsal epidermis, dorsal pharynx muscle, dorsal pharynx muscle, head epidermis, head epidermis, head epidermis, optic lobe, optic lobe, optic lobe, sensory, sensory nervous system, ventral epidermis, ventral epidermis
166	chr3R	12075013	12076581	131.37	12075848	7.36961	intron	0	tara	FBgn0040071																				dorsal ectoderm.P2, dorsal ectoderm.P2, dorsal ectoderm.P2, procephalic ectoderm.P2, procephalic ectoderm.P2, procephalic ectoderm.P2, trunk mesoderm.P2, trunk mesoderm.P2, trunk mesoderm.P2, ventral ectoderm.P2	early hindgut primordium.P2, early hindgut primordium.P2, trunk mesoderm.P2, trunk mesoderm.P2, trunk mesoderm.P2	fat body.SA, late hindgut primordium.P2, late hindgut primordium.P2	brain, somatic muscle, somatic muscle, ventral nerve cord
167	chrX	18100486	18101857	130.91	18101300	7.35576	intergenic	-2123	Her	FBgn0030899
168	chr3L	13907168	13908571	130.8	13907981	7.35237	intron	0	Rgl	FBgn0026376
169	chr3R	2670912	2672421	130.64	2671693	7.34729	intron	0	Scr	FBgn0003339		TF																		dorsal ectoderm.P2, ventral ectoderm.P2	dorsal epidermal primordium.P2, salivary gland body.SA, ventral epidermis primordium.P2, ventral nerve cord primordium.P4	dorsal epidermal primordium.P2, ventral epidermis trunk primordium.P2	dorsal epidermis, lateral cord, ventral epidermis, ventral nerve cord	Scr: vm (PS4; e.g. Miller et al. 2001) etc.
170	chr3R	17268198	17269933	130.49	17269048	7.34294	intron	0	lbe	FBgn0011278		TF	chr3R	17268555	17269552	3R: 17268555, 17269552		lbe				X				Y								cardioblasts (Jagla et al., 1997)
171	chr3L	39736	40986	130.39	40414	7.33973	intergenic	14098	mthl8	FBgn0052475
172	chr2R	13032486	13033676	130.14	13033039	7.33213	intergenic	-120	snoRNA:U3:54Ab	FBgn0065047
173	chr3R	26595488	26596750	130.04	26596195	7.32911	intron	0	zfh1	FBgn0004606		TF	chr3R	26595546	26597231	3R: 26595546, 26597231		zfh1		X		X	X			N				anterior endoderm.P2, anterior endoderm.P2, head mesoderm.P4, head mesoderm.P4, head mesoderm.P4, trunk mesoderm.P2, trunk mesoderm.P2, trunk mesoderm.P2, ventral ectoderm.P2, ventral ectoderm.P2, ventral ectoderm.P2	head mesoderm.P2, head mesoderm.P2, head mesoderm.P2, trunk mesoderm.P2, trunk mesoderm.P2, trunk mesoderm.P2, ventral nerve cord primordium.P4, ventral nerve cord primordium.P4, ventral nerve cord primordium.P4	cardiac mesoderm.P2, fat body/gonad primordium, lamellocytes (macrophages).P1, lamellocytes (macrophages).P1, midline glia.P1, pericardial cells.SA, subset glia.P1, subset neurons.P1	brain, brain, fat body, fat body, leading edge cells, leading edge cells, leading edge cells, lymph gland, lymph gland, lymph gland, pericardial cells, pericardial cells, subset glia, subset glia, subset neurons, subset neurons, ventral nerve cord, ventral nerve cord, ventral nerve cord	pericardial
174	chr2L	18356565	18358950	129.93	18357403	7.32569	intron	0	Fas3	FBgn0000636	Acp36DE																				dorsal epidermal primordium.P2	clypeolabrum primordium.P2, clypeolabrum primordium.P2, dorsal epidermal primordium.P2, dorsal epidermal primordium.P2, dorsal epidermal primordium.P2, foregut primordium.P2, foregut primordium.P2, foregut primordium.P2, late hindgut primordium.P2, late hindgut primordium.P2, ventral epidermis trunk primordium.P2, ventral epidermis trunk primordium.P2, visceral muscle primord.P2, visceral muscle …	brain, brain, dorsal epidermis, dorsal epidermis, dorsal epidermis, foregut, foregut, foregut, head epidermis, head epidermis, hindgut, hindgut, hindgut, leading edge cells, leading edge cells, medial cord (midline), medial cord (midline), medial cord (midline), neurons, neurons, neurons, optic lobe, tracheal system, tracheal system, tracheal system, ventral epidermis, ventral epidermis, ventral …
175	chr3R	937121	940060	129.77	939223	7.32071	intergenic	-14587	CG12007	FBgn0037293		CG12007: Rab-protein geranylgeranyltransferase; corto: TF
176	chr3R	5933557	5934990	129.76	5934194	7.32036	intron	0	Fmr1	FBgn0028734
177	chr2L	19157568	19159127	129.29	19158297	7.30592	intron	0	brat	FBgn0010300																				procephalic ectoderm.P2, procephalic ectoderm.P2, procephalic ectoderm.P2, ventral ectoderm.P2, ventral ectoderm.P2, ventral ectoderm.P2	protocerebrum primordium.P4, protocerebrum primordium.P4, protocerebrum primordium.P4, ventral nerve cord primordium.P4, ventral nerve cord primordium.P4, ventral nerve cord primordium.P4	glia.P1, glia.P1, neurons.P1, neurons.P1	brain, brain, ventral nerve cord, ventral nerve cord, ventral nerve cord
178	chr3L	9846941	9848218	128.81	9847554	7.29129	intron	0	Gap1	FBgn0004390
179	chr3R	17959380	17960791	128.1	17960010	7.26948	five_prime_UTR	0	SKIP	FBgn0051163																					early hindgut primordium.P2, early hindgut primordium.P2	anterior midgut primordium.P2, anterior midgut primordium.P2, dorsal epidermal primordium.P2, dorsal epidermal primordium.P2, late hindgut primordium.P2, late hindgut primordium.P2, neurons.P1, posterior midgut primordium.P2, posterior midgut primordium.P2	brain, brain, dorsal epidermis, dorsal epidermis, dorsal epidermis, hindgut, hindgut, hindgut, midgut, midgut, ventral nerve cord, ventral nerve cord
180	chr2L	19321963	19323697	127.8	19322674	7.26027	intergenic	16002	dnt	FBgn0024245	CG17564 (~22kb up)	dnt: receptor, tyr kinase																						dnt: Savant-Bhonsale et al. 1999: uniform in ms. st. ~6-9;
181	chr2L	3612496	3613961	127.62	3613206	7.25441	intergenic	-5985	Dot	FBgn0015663	odd	TF	chr2L	3612501	3613992	2L: 3612501, 3613992		odd-dot						none (fat body anlagen)			2L:3615926,3619183:pericardial; 3610419,3611803:blastoderm	2L:3612750,3613500: fat body anlagen(?), cardioblasts (Kantorovitz et al. 2009)
182	chr3L	18260808	18261946	127.53	18261402	7.2517	intergenic	15456	CheA75a	FBgn0036783
183	chr3L	320237	322083	126.97	321255	7.23436	three_prime_UTR	0	CG32344	FBgn0052344	fwd	CG32344:helicase; fwd: 1-phosphatidylinositol 4-kinase																				anal pads.SA, anterior midgut primordium.P2, anterior midgut primordium.P2, posterior midgut primordium.P2, posterior midgut primordium.P2, salivary gland body.P1, salivary gland body.P1, somatic muscle primordium.P2, visceral muscle primord.P2	anal pads, dorsal pharynx muscle, hindgut, midgut, midgut, muscle system, muscle system, salivary gland
184	chr2R	6202865	6204569	126.57	6203895	7.22187	intron	0	Ndg	FBgn0026403
185	chr3L	13051379	13052579	126.57	13052061	7.22207	intergenic	1561	CG14115	FBgn0036343
186	chr2L	18332984	18334635	126.48	18333754	7.21909	intron	0	Fas3	FBgn0000636																					dorsal epidermal primordium.P2	clypeolabrum primordium.P2, clypeolabrum primordium.P2, dorsal epidermal primordium.P2, dorsal epidermal primordium.P2, dorsal epidermal primordium.P2, foregut primordium.P2, foregut primordium.P2, foregut primordium.P2, late hindgut primordium.P2, late hindgut primordium.P2, ventral epidermis trunk primordium.P2, ventral epidermis trunk primordium.P2, visceral muscle primord.P2, visceral muscle …	brain, brain, dorsal epidermis, dorsal epidermis, dorsal epidermis, foregut, foregut, foregut, head epidermis, head epidermis, hindgut, hindgut, hindgut, leading edge cells, leading edge cells, medial cord (midline), medial cord (midline), medial cord (midline), neurons, neurons, neurons, optic lobe, tracheal system, tracheal system, tracheal system, ventral epidermis, ventral epidermis, ventral …
187	chr2R	11246333	11247958	126.25	11247272	7.21217	intron	0	unc-5	FBgn0034013
188	chr3R	21827754	21829119	125.89	21828549	7.20089	intergenic	2099	HLHmbeta	FBgn0002733																				procephalic ectoderm.P2, procephalic ectoderm.P2, procephalic ectoderm.P2, ventral ectoderm.P2, ventral ectoderm.P2	protocerebrum primordium.P4, protocerebrum primordium.P4, protocerebrum primordium.P4, ventral epidermis primordium.P2, ventral epidermis primordium.P2, ventral epidermis primordium.P2, ventral nerve cord primordium.P4, ventral nerve cord primordium.P4, ventral nerve cord primordium.P4	dorsal epidermal primordium.P2, dorsal epidermal primordium.P2, dorsal epidermal primordium.P2, dorsal pharynx muscle.P1, fat body/gonad primordium, fat body.SA, fat body.SA, longitudinal muscles.P1, neurons.P1, neurons.P1, somatic muscle primordium.P2, ventral epidermis trunk primordium.P2, ventral epidermis trunk primordium.P2, ventral epidermis trunk primordium.P2, visceral muscle primord.P2	adult hindgut precursors, adult hindgut precursors, adult hindgut precursors, atrium (mouth cavity), atrium (mouth cavity), dorsal epidermis, dorsal epidermis, dorsal epidermis, epipharynx, epipharynx, epipharynx, fat body, foregut, foregut, hindgut, hindgut, hypopharynx, hypopharynx, hypopharynx, leading edge cells, leading edge cells, midgut, midgut, neurons, sensory nervous system, sensory ner…
189	chr3R	24889151	24891651	125.32	24889933	7.1831	intergenic	-132	CG11873	FBgn0039633
190	chr2L	8289232	8290452	125.03	8289743	7.17388	intron	0	Btk29A	FBgn0003502																			stripes gap, stripes gap	anterior endoderm.P2, anterior endoderm.P2, anterior endoderm.P2, anterior endoderm.P2, anterior endoderm.P2, dorsal ectoderm.P2, dorsal ectoderm.P2, dorsal ectoderm.P2, dorsal ectoderm.P2, early hindgut primordium.P2, early hindgut primordium.P2, early hindgut primordium.P2, early hindgut primordium.P2, posterior endoderm.P2, posterior endoderm.P2, posterior endoderm.P2, posterior endoderm.P2, p…	anterior midgut rudiment.P2, anterior midgut rudiment.P2, anterior midgut rudiment.P2, anterior midgut rudiment.P2, dorsal epidermal primordium.P2, dorsal epidermal primordium.P2, dorsal epidermal primordium.P2, dorsal epidermal primordium.P2, early hindgut primordium.P2, early hindgut primordium.P2, early hindgut primordium.P2, early hindgut primordium.P2, early hindgut primordium.P2, external f…	anterior midgut primordium.P2, anterior midgut primordium.P2, anterior midgut primordium.P2, anterior midgut primordium.P2, dorsal epidermal primordium.P2, dorsal epidermal primordium.P2, dorsal epidermal primordium.P2, dorsal epidermal primordium.P2, foregut primordium.P2, foregut primordium.P2, foregut primordium.P2, late hindgut primordium.P2, late hindgut primordium.P2, late hindgut primordiu…	brain, brain, dorsal epidermis, dorsal epidermis, dorsal epidermis, foregut, foregut, foregut, head epidermis, head epidermis, head epidermis, hindgut, hindgut, hindgut, hindgut, lateral cord, lateral cord, posterior spiracle, posterior spiracle, posterior spiracle, posterior spiracle, somatic muscle, somatic muscle, somatic muscle, tracheal system, tracheal system, tracheal system, ventral nerve…
191	chr3R	12528144	12529237	124.46	12528707	7.15625	intron	0	Ubx	FBgn0003944																			stripes gap, stripes gap	dorsal ectoderm.P2, dorsal ectoderm.P2, trunk mesoderm.P2, trunk mesoderm.P2, ventral ectoderm.P2, ventral ectoderm.P2	dorsal epidermal primordium.P2, dorsal epidermal primordium.P2, trunk mesoderm.P2, trunk mesoderm.P2, ventral epidermis primordium.P2, ventral epidermis primordium.P2, ventral nerve cord primordium.P4, ventral nerve cord primordium.P4		circulatory system, circulatory system, ventral nerve cord, ventral nerve cord
192	chr2L	3824765	3826401	123.97	3825413	7.14077	intergenic	-267	slp1	FBgn0003430																				dorsal ectoderm.P2, dorsal ectoderm.P2, dorsal ectoderm.P2, head mesoderm.P4, head mesoderm.P4, head mesoderm.P4, mesectoderm.P2, mesectoderm.P2, mesectoderm.P2, procephalic ectoderm.P2, procephalic ectoderm.P2, procephalic ectoderm.P2, procephalic ectoderm.P2, trunk mesoderm.P2, trunk mesoderm.P2, trunk mesoderm.P2, trunk mesoderm.P2, ventral ectoderm.P2, ventral ectoderm.P2, ventral ectoderm.P2…	antennal primordium.P2, antennal primordium.P2, antennal primordium.P2, crystal cells.SA, crystal cells.SA, crystal cells.SA, dorsal epidermal primordium.P2, dorsal epidermal primordium.P2, dorsal epidermal primordium.P2, dorsal epidermal primordium.P2, external foregut primordium.P2, external foregut primordium.P2, external foregut primordium.P2, midline.P2, midline.P2, midline.P2, trunk mesoder…	antennal organ.P1, antennal organ.P1, antennal organ.P1, clypeolabrum primordium.P2, clypeolabrum primordium.P2, clypeolabrum primordium.P2, crystal cells.P1, crystal cells.P1, crystal cells.P1, dorsal epidermal primordium.P2, dorsal epidermal primordium.P2, dorsal epidermal primordium.P2, dorsal epidermal primordium.P2, ventral epidermis trunk primordium.P2, ventral epidermis trunk primordium.P2…	crystal cells, crystal cells, crystal cells, dorsal epidermis, dorsal epidermis, dorsal epidermis, dorsal epidermis, epipharynx, epipharynx, epipharynx, labral sensory complex, proventriculus, sensory system head, ventral epidermis, ventral epidermis, ventral epidermis, ventral epidermis, ventral nerve cord, ventral nerve cord, ventral nerve cord
193	chr3L	17749966	17751173	123.88	17750385	7.13805	intron	0	Adgf-A	FBgn0036752																				anterior endoderm.P2, anterior endoderm.P2, head mesoderm.P4, head mesoderm.P4, head mesoderm.P4	head mesoderm.P2, head mesoderm.P2, head mesoderm.P2, protocerebrum primordium.P4, protocerebrum primordium.P4, protocerebrum primordium.P4	dorsal epidermal primordium.P2, dorsal epidermal primordium.P2, dorsal epidermal primordium.P2, dorsal pharynx muscle.P1, dorsal pharynx muscle.P1, dorsal pharynx muscle.P1, lamellocytes (macrophages).P1, lamellocytes (macrophages).P1, lamellocytes (macrophages).P1, somatic muscle primordium.P2, somatic muscle primordium.P2, visceral muscle primord.P2, visceral muscle primord.P2	blood cells (hemocytes), blood cells (hemocytes), blood cells (hemocytes), dorsal pharynx muscle, dorsal pharynx muscle, muscle system, muscle system, muscle system, somatic muscle, somatic muscle, visceral muscle, visceral muscle
194	chr2R	13030430	13032485	123.8	13031336	7.13534	intergenic	-138	snoRNA:U3:54Aa	FBgn0065048
195	chr3R	17391555	17392677	123.36	17392250	7.1215	intergenic	991	CG15498	FBgn0038892		TF																						muscle founders (Knirr & Frasch 1999)
196	chr2R	4541354	4542707	122.97	4542230	7.10948	intron	0	ptc	FBgn0003892
197	chr3R	703566	705384	122.87	704747	7.10608	intergenic	-492	laf	FBgn0020280
198	chr3R	866631	868142	122.83	867492	7.10489	intergenic	-30739	CG2022	FBgn0037292
199	chr2L	17262169	17263538	122.31	17262831	7.08863	intergenic	-2099	beat-IIIc	FBgn0032629																			yolk nuclei, yolk nuclei, yolk nuclei, yolk nuclei, yolk nuclei, yolk nuclei		dorsal epidermal primordium.P2, trunk mesoderm.P2, trunk mesoderm.P2, trunk mesoderm.P2	anterior midgut primordium.P2, anterior midgut primordium.P2, anterior midgut primordium.P2, anterior midgut primordium.P2, anterior midgut primordium.P2, anterior midgut primordium.P2, dorsal epidermal primordium.P2, fat body/gonad primordium, fat body/gonad primordium, fat body/gonad primordium, fat body/gonad primordium, fat body/gonad primordium, leading edge cells.SA, posterior midgut primor…	brain, brain, brain, brain, fat body, fat body, fat body, fat body, fat body, fat body, midgut, midgut, midgut, midgut, midgut, neurons, neurons, neurons, ventral nerve cord, ventral nerve cord, ventral nerve cord
200	chr3L	4622322	4626237	122.23	4623183	7.08592	intron	0	Src64B	FBgn0003501																						anterior midgut primordium.P2, anterior midgut primordium.P2, anterior midgut primordium.P2, posterior midgut primordium.P2, posterior midgut primordium.P2, posterior midgut primordium.P2	brain, brain, midgut, midgut, sensory nervous system, ventral nerve cord, ventral nerve cord, ventral nerve cord, ventral nerve cord
201	chr3L	19891923	19893336	121.68	19892559	7.06849	intron	0	Mi-2	FBgn0013591
202	chr2L	5979676	5980909	121.57	5980269	7.06496	intron	0	chic	FBgn0000308
203	chr2L	2450445	2451842	121.47	2451200	7.06195	intron	0	dpp	FBgn0000490
204	chr3L	18339565	18340761	121.18	18340133	7.05261	intergenic	-42619	grim	FBgn0015946																				head mesoderm.P4, head mesoderm.P4	ventral nerve cord primordium.P4		brain, brain, glia, ventral nerve cord, ventral nerve cord, ventral nerve cord
205	chr3L	10840674	10842624	120.75	10841451	7.03885	intron	0	tna	FBgn0026160		Trithorax-Group,SP-RING fi, sumoylation?																		ventral ectoderm.P2	ventral nerve cord primordium.P4		brain, ventral nerve cord
206	chr2L	19938717	19940024	120.71	19939384	7.03772	intron	0	sick	FBgn0260966
207	chr3R	17425161	17426732	120.67	17425897	7.03635	intron	0	InR	FBgn0013984
208	chr3R	10480405	10481606	120.55	10480978	7.0325	intron	0	l(3)L1231	FBgn0086686
209	chr3L	15721718	15723089	120.29	15722329	7.02419	intergenic	-675	comm	FBgn0010105			chr3L	15721611	15723005	3L: 15721611, 15723005		commIE						none						dorsal ectoderm.P2, procephalic ectoderm.P2, procephalic ectoderm.P2, ventral ectoderm.P2, ventral ectoderm.P2	dorsal epidermal primordium.P2, dorsal epidermal primordium.P2, midline.P2, midline.P2, protocerebrum primordium.P4, protocerebrum primordium.P4, ventral epidermis primordium.P2, ventral nerve cord primordium.P4	dorsal epidermal primordium.P2, dorsal epidermal primordium.P2, ventral epidermis trunk primordium.P2	brain, dorsal epidermis, interstitial cells, medial cord (midline), medial cord (midline), neurons, proventriculus, sensory system head, ventral epidermis, ventral epidermis, ventral nerve cord
210	chr3L	12572806	12573993	119.98	12573353	7.01446	intergenic	-421	ara	FBgn0015904		TF																	stripes gap, stripes gap	dorsal ectoderm.P2, trunk mesoderm.P2	dorsal epidermal primordium.P2, dorsal epidermal primordium.P2	dorsal epidermal primordium.P2, dorsal epidermal primordium.P2, dorsal epidermal primordium.P2, dorsal epidermal primordium.P2, proventriculus primordium.P2, proventriculus primordium.P2, proventriculus primordium.P2, sensory nervous system.SA, tracheal primordium.P3, tracheal primordium.P3, tracheal primordium.P3, ventral epidermis trunk primordium.P2	dorsal epidermis, dorsal epidermis, dorsal epidermis, foregut, foregut, foregut, foregut, head epidermis, head epidermis, head epidermis, head epidermis, labral sensory complex, proventriculus, proventriculus, proventriculus, proventriculus, sensory, sensory nervous system, sensory system head, sensory system head, sensory system head, sensory system head, tracheal system, tracheal system, trache…
211	chr2R	6730857	6732500	119.91	6731620	7.01209	intron	0	CG30015	FBgn0050015
212	chrX	17636532	17638345	119.63	17637216	7.00316	intron	0	CG42684	FBgn0261570	CG15816 & CG32560	CG32560:Ras GTPase activator
213	chr3R	4850293	4851761	119.51	4851039	6.99925	intron	0	neur	FBgn0002932		DNA binding ubiquitin-protein ligase																		anterior endoderm.P2, anterior endoderm.P2, head mesoderm.P4, head mesoderm.P4, mesectoderm.P2, mesectoderm.P2, posterior endoderm.P2, posterior endoderm.P2, procephalic ectoderm.P2, procephalic ectoderm.P2, procephalic ectoderm.P2, trunk mesoderm.P2, trunk mesoderm.P2, ventral ectoderm.P2, ventral ectoderm.P2, ventral ectoderm.P2	midline.P2, midline.P2, midline.P2, protocerebrum primordium.P4, protocerebrum primordium.P4, protocerebrum primordium.P4, ventral nerve cord primordium.P4, ventral nerve cord primordium.P4, ventral nerve cord primordium.P4	glia.P1, glia.P1, gmcs, gmcs, neurons.P1, neurons.P1, sensory nervous system.SA, sensory nervous system.SA	brain, brain, glia, glia, glia, glia, neurons, neurons, neurons, neurons, reproductive sytstem, sensory nervous system, sensory nervous system, surface glia, surface glia, surface glia, ventral nerve cord, ventral nerve cord, ventral nerve cord
214	chr3L	21663342	21664797	119.12	21664030	6.98673	intergenic	-1209	CG11249	FBgn0037115
215	chr3L	6392662	6393984	118.74	6393399	6.97468	intergenic	49470	Sfp65A	FBgn0259969
216	chr3R	8092104	8093310	118.43	8092735	6.96487	intron	0	svp	FBgn0003651		ligand-dependent nuclear receptor																			ventral nerve cord primordium.P4	fat body/gonad primordium	brain, fat body, ventral nerve cord
217	chrX	16125121	16126304	118.41	16125698	6.96419	intergenic	-14931	disco	FBgn0000459																				dorsal ectoderm.P2, dorsal ectoderm.P2, dorsal ectoderm.P2, early hindgut primordium.P2, early hindgut primordium.P2	dorsal epidermal primordium.P2, dorsal epidermal primordium.P2	clypeolabrum primordium.P2, clypeolabrum primordium.P2, foregut primordium.P2, gnathal primordium.P2, ventral epidermis trunk primordium.P2, ventral epidermis trunk primordium.P2	atrium (mouth cavity), atrium (mouth cavity), epipharynx, epipharynx, foregut
218	chr3R	12516595	12518026	118.36	12517260	6.96256	intron	0	Ubx	FBgn0003944																			stripes gap, stripes gap	dorsal ectoderm.P2, dorsal ectoderm.P2, trunk mesoderm.P2, trunk mesoderm.P2, ventral ectoderm.P2, ventral ectoderm.P2	dorsal epidermal primordium.P2, dorsal epidermal primordium.P2, trunk mesoderm.P2, trunk mesoderm.P2, ventral epidermis primordium.P2, ventral epidermis primordium.P2, ventral nerve cord primordium.P4, ventral nerve cord primordium.P4		circulatory system, circulatory system, ventral nerve cord, ventral nerve cord
219	chr2R	8900276	8901466	118.33	8900801	6.96143	intergenic	5494	Su(z)2	FBgn0008654
220	chr3R	10573161	10574408	118.03	10573813	6.95192	intron	0	CG3563	FBgn0260465
221	chr2L	14434062	14435407	117.92	14434824	6.94824	intergenic	-9693	Cpr35B	FBgn0028871
222	chrX	17545007	17546785	117.91	17545700	6.94801	intron	0	RhoGAPp190	FBgn0026375
223	chr2L	5245066	5246423	117.72	5245798	6.94176	intron	0	tkv	FBgn0003716		TGF beta receptor																	stripes pair rule, stripes pair rule, stripes pair rule, stripes pair rule	head mesoderm.P4, head mesoderm.P4, head mesoderm.P4, head mesoderm.P4, trunk mesoderm.P2, trunk mesoderm.P2, trunk mesoderm.P2, trunk mesoderm.P2, trunk mesoderm.P2, trunk mesoderm.P2, ventral ectoderm.P2, ventral ectoderm.P2, ventral ectoderm.P2, ventral ectoderm.P2, ventral ectoderm.P2, ventral ectoderm.P2	dorsal epidermal primordium.P2, dorsal epidermal primordium.P2, dorsal epidermal primordium.P2, dorsal epidermal primordium.P2, dorsal epidermal primordium.P2, head mesoderm.P2, midline.P2, protocerebrum primordium.P4, protocerebrum primordium.P4, protocerebrum primordium.P4, protocerebrum primordium.P4, protocerebrum primordium.P4, protocerebrum primordium.P4, trunk mesoderm.P2, trunk mesoderm.P…	anterior midgut primordium.P2, anterior midgut primordium.P2, anterior midgut primordium.P2, anterior midgut primordium.P2, anterior midgut primordium.P2, anterior midgut primordium.P2, clypeolabrum primordium.P2, clypeolabrum primordium.P2, clypeolabrum primordium.P2, clypeolabrum primordium.P2, clypeolabrum primordium.P2, dorsal epidermal primordium.P2, dorsal epidermal primordium.P2, dorsal ep…	atrium (mouth cavity), atrium (mouth cavity), atrium (mouth cavity), dorsal epidermis, dorsal epidermis, dorsal epidermis, dorsal epidermis, dorsal epidermis, dorsal epidermis, dorsal epidermis, dorsal longitudinal trunk, dorsal longitudinal trunk, dorsal longitudinal trunk, epipharynx, epipharynx, epipharynx, epipharynx, epipharynx, epipharynx, epipharynx, foregut, foregut, foregut, foregut, for…
224	chrX	12629036	12630682	117.55	12630015	6.93634	intron	0	Smr	FBgn0024308
225	chr2R	7415285	7417769	116.95	7416449	6.91684	intergenic	-734	en	FBgn0000577																				dorsal ectoderm.P2, dorsal ectoderm.P2, dorsal ectoderm.P2, dorsal ectoderm.P2, dorsal ectoderm.P2, early hindgut primordium.P2, early hindgut primordium.P2, early hindgut primordium.P2, early hindgut primordium.P2, early hindgut primordium.P2, mesectoderm.P2, mesectoderm.P2, mesectoderm.P2, mesectoderm.P2, mesectoderm.P2, procephalic ectoderm.P2, procephalic ectoderm.P2, procephalic ectoderm.P2,…	early hindgut primordium.P2, early hindgut primordium.P2, early hindgut primordium.P2, early hindgut primordium.P2, early hindgut primordium.P2, external foregut primordium.P2, external foregut primordium.P2, midline.P2, midline.P2, midline.P2, midline.P2, midline.P2, protocerebrum primordium.P4, protocerebrum primordium.P4, protocerebrum primordium.P4, protocerebrum primordium.P4, protocerebrum …	clypeolabrum primordium.P2, clypeolabrum primordium.P2, clypeolabrum primordium.P2, clypeolabrum primordium.P2, clypeolabrum primordium.P2, dorsal epidermal primordium.P2, dorsal epidermal primordium.P2, dorsal epidermal primordium.P2, dorsal epidermal primordium.P2, dorsal epidermal primordium.P2, gnathal primordium.P2, gnathal primordium.P2, gnathal primordium.P2, gnathal primordium.P2, late hi…	atrium (mouth cavity), atrium (mouth cavity), atrium (mouth cavity), atrium (mouth cavity), atrium (mouth cavity), brain, brain, brain, brain, brain, brain, brain, dorsal epidermis, dorsal epidermis, dorsal epidermis, dorsal epidermis, dorsal epidermis, epipharynx, epipharynx, epipharynx, epipharynx, epipharynx, head epidermis, head epidermis, head epidermis, head epidermis, head epidermis, head …
226	chr3R	26588206	26590822	116.63	26589617	6.90652	intergenic	-2031	zfh1	FBgn0004606																				anterior endoderm.P2, anterior endoderm.P2, head mesoderm.P4, head mesoderm.P4, head mesoderm.P4, trunk mesoderm.P2, trunk mesoderm.P2, trunk mesoderm.P2, ventral ectoderm.P2, ventral ectoderm.P2, ventral ectoderm.P2	head mesoderm.P2, head mesoderm.P2, head mesoderm.P2, trunk mesoderm.P2, trunk mesoderm.P2, trunk mesoderm.P2, ventral nerve cord primordium.P4, ventral nerve cord primordium.P4, ventral nerve cord primordium.P4	cardiac mesoderm.P2, fat body/gonad primordium, lamellocytes (macrophages).P1, lamellocytes (macrophages).P1, midline glia.P1, pericardial cells.SA, subset glia.P1, subset neurons.P1	brain, brain, fat body, fat body, leading edge cells, leading edge cells, leading edge cells, lymph gland, lymph gland, lymph gland, pericardial cells, pericardial cells, subset glia, subset glia, subset neurons, subset neurons, ventral nerve cord, ventral nerve cord, ventral nerve cord
227	chr3L	12602062	12603508	116.55	12602741	6.90404	intergenic	-485	caup	FBgn0015919																				procephalic ectoderm.P2, trunk mesoderm.P2, trunk mesoderm.P2, trunk mesoderm.P2	proventriculus primordium.P4, trunk mesoderm.P2, trunk mesoderm.P2, trunk mesoderm.P2	proventriculus primordium.P2, proventriculus primordium.P2, proventriculus primordium.P2, sensory nervous system.SA, somatic muscle primordium.P2, somatic muscle primordium.P2, visceral muscle primord.P2	anterior spiracle, anterior spiracle, anterior spiracle, dorsal epidermis, dorsal epidermis, dorsal epidermis, larval eye (Bolwig's organ), proventriculus, proventriculus, proventriculus, sensory nervous system, sensory system head, sensory system head, sensory system head, tracheal system, tracheal system, tracheal system
228	chr3R	8069742	8071017	116.53	8070405	6.9033	intergenic	-5574	Cyp313a3	FBgn0038007
229	chr2L	20999507	21001762	116.3	21000656	6.89602	intron	0	CG42238	FBgn0250867
230	chr3R	2493642	2495133	116.11	2494369	6.88983	intron	0	lab	FBgn0002522																				anterior endoderm.P2, posterior endoderm.P2, posterior endoderm.P2, ventral ectoderm.P2	anterior midgut rudiment.P2, external foregut primordium.P2, posterior midgut rudiment.P2, posterior midgut rudiment.P2, posterior midgut rudiment.P2	anterior midgut primordium.P2, posterior midgut primordium.P2, posterior midgut primordium.P2, posterior midgut primordium.P2	cuprophilic cells (), cuprophilic cells (), interstitial cells, interstitial cells, midgut, midgut, midgut
231	chr2L	14428250	14429795	115.62	14429074	6.87371	intergenic	-3943	Cpr35B	FBgn0028871		cuticular prot
232	chr3R	26425142	26426594	115.53	26425999	6.87072	intron	0	CG2246	FBgn0039790																					posterior midgut rudiment.P2, posterior midgut rudiment.P2, posterior midgut rudiment.P2	posterior midgut primordium.P2, posterior midgut primordium.P2, posterior midgut primordium.P2	hindgut, hindgut, hindgut, midgut, midgut, midgut, muscle system, muscle system, muscle system
233	chr4	827252	829437	115.45	828719	6.86819	intron	0	Sox102F	FBgn0039938																							brain, brain, brain, mushroom body, mushroom body, ventral nerve cord, ventral nerve cord
234	chr3R	9838101	9839359	115.28	9838711	6.86272	intron	0	rdx	FBgn0086364
235	chr3R	8889198	8890534	114.92	8889868	6.85087	intron	0	sim	FBgn0004666																				anterior endoderm.P2, mesectoderm.P2, mesectoderm.P2, mesectoderm.P2, mesectoderm.P2, mesectoderm.P2, posterior endoderm.P2, posterior endoderm.P2, posterior endoderm.P2, posterior endoderm.P2, posterior endoderm.P2	midline.P2, midline.P2, midline.P2, midline.P2, midline.P2	foregut primordium.P2, midline glia.P1	medial cord (midline), medial cord (midline), medial cord (midline), medial cord (midline), medial cord (midline), midline glia, midline glia, midline glia, midline glia
236	chr3L	20626701	20628345	114.74	20627507	6.84511	intergenic	-2823	CG13251	FBgn0037014
237	chr3R	7712465	7714405	114.29	7713347	6.83014	intron	0	CG31368	FBgn0051368																						anterior midgut primordium.P2, anterior midgut primordium.P2, posterior midgut primordium.P2, posterior midgut primordium.P2	brain, midgut, midgut, reproductive sytstem, reproductive sytstem, ventral nerve cord, ventral nerve cord, ventral nerve cord, visceral muscle
238	chr2R	12671670	12673231	114.09	12672490	6.82381	intron	0	CG5522	FBgn0034158		guanyl-nucleotide exchange factor	chr2R	12672300	12673550	2R: 12672300, 12673550		CG5522						none					stripes gap, stripes gap	procephalic ectoderm.P2, procephalic ectoderm.P2, trunk mesoderm.P2, trunk mesoderm.P2, trunk mesoderm.P2, trunk mesoderm.P2, trunk mesoderm.P2, ventral ectoderm.P2, ventral ectoderm.P2	protocerebrum primordium.P4, protocerebrum primordium.P4, trunk mesoderm.P2, trunk mesoderm.P2, trunk mesoderm.P2, trunk mesoderm.P2, trunk mesoderm.P2, ventral epidermis primordium.P2, ventral epidermis primordium.P2	somatic muscle primordium.P2, somatic muscle primordium.P2, undefined.P1, visceral muscle primord.P2
239	chr2R	13552585	13553758	114.07	13553215	6.82316	five_prime_UTR	0	eIF3-S8	FBgn0034258		translation initiation factor																					brain, ventral nerve cord
240	chrX	14646854	14648151	114.05	14647644	6.82249	intergenic	3916	CG15890	FBgn0030576
241	chr3R	12110093	12111385	113.87	12110780	6.81646	intron	0	gish	FBgn0250823
242	chrX	12995463	12996751	113.05	12995969	6.78958	intergenic	-5	CG4351	FBgn0030448
243	chr2L	7516223	7517433	113.03	7516861	6.7887	intron	0	Rapgap1	FBgn0085403	Pbprp5	Pbprp5:pheromone binding
244	chr3R	17122104	17123494	112.38	17122884	6.76735	intron	0	Hsromega	FBgn0001234
245	chr2R	6757838	6759225	112.34	6758433	6.766	intron	0	CG30015	FBgn0050015
246	chr3R	25335860	25337089	111.79	25336487	6.74769	intergenic	-5048	CG2014	FBgn0039669
247	chrX	16017618	16018800	111.56	16018199	6.74017	intron	0	disco-r	FBgn0042650		TF																						Mahaffey et al. 2001: dv and vm from st. 13
248	chrX	662134	663836	111.13	663003	6.72597	intergenic	-1058	fz3	FBgn0027343
249	chr2L	1461334	1463140	111.05	1462138	6.72326	intergenic	29217	snRNA:U3:22A	FBgn0003926
250	chr2R	17533167	17535032	110.94	17533759	6.71947	five_prime_UTR	0	CG10082	FBgn0034644		phosphatidylinositol kinase																	yolk nuclei, yolk nuclei, yolk nuclei	dorsal ectoderm.P2, dorsal ectoderm.P2, dorsal ectoderm.P2, posterior endoderm.P2	amnioserosa, dorsal epidermal primordium.P2, dorsal epidermal primordium.P2, dorsal epidermal primordium.P2	amnioserosa, amnioserosa, dorsal epidermal primordium.P2, foregut primordium.P2, foregut primordium.P2, foregut primordium.P2, late hindgut primordium.P2, late hindgut primordium.P2, posterior midgut primordium.P2, posterior midgut primordium.P2	brain, brain, epipharynx, epipharynx, epipharynx, foregut, foregut, foregut, hindgut, hindgut, hypopharynx, hypopharynx, hypopharynx, midgut, midgut, optic lobe, reproductive sytstem, reproductive sytstem, reproductive sytstem, ventral nerve cord, ventral nerve cord, ventral nerve cord
251	chr2R	8929477	8930523	110.52	8930113	6.70568	intergenic	4125	CG13323	FBgn0033788
252	chr2R	14228432	14229841	110.2	14229160	6.69487	intron	0	sbb	FBgn0010575																				anterior endoderm.P2, anterior endoderm.P2, head mesoderm.P4, head mesoderm.P4, head mesoderm.P4, trunk mesoderm.P2, trunk mesoderm.P2, trunk mesoderm.P2, ventral ectoderm.P2, ventral ectoderm.P2, ventral ectoderm.P2	anterior midgut rudiment.P2, anterior midgut rudiment.P2, head mesoderm.P2, head mesoderm.P2, posterior midgut rudiment.P2, posterior midgut rudiment.P2, trunk mesoderm.P2, trunk mesoderm.P2, trunk mesoderm.P2, ventral nerve cord primordium.P4, ventral nerve cord primordium.P4	anterior midgut primordium.P2, anterior midgut primordium.P2, neurons.P1, posterior midgut primordium.P2, posterior midgut primordium.P2	brain, brain, labial complex, labial complex, labial complex, labral sensory complex, labral sensory complex, sensory, sensory, sensory nervous system, sensory nervous system, sensory nervous system, ventral nerve cord, ventral nerve cord, ventral nerve cord, ventral nerve cord
253	chr2L	1410334	1411603	110.19	1411015	6.69444	intron	0	lea	FBgn0002543
254	chr2L	18335308	18337136	110.07	18336274	6.69049	intron	0	Fas3	FBgn0000636			chr2L	18335714	18337075	2L: 18335714, 18337075		Fas3	X		X				N	Y					dorsal epidermal primordium.P2	clypeolabrum primordium.P2, clypeolabrum primordium.P2, dorsal epidermal primordium.P2, dorsal epidermal primordium.P2, dorsal epidermal primordium.P2, foregut primordium.P2, foregut primordium.P2, foregut primordium.P2, late hindgut primordium.P2, late hindgut primordium.P2, ventral epidermis trunk primordium.P2, ventral epidermis trunk primordium.P2, visceral muscle primord.P2, visceral muscle …	brain, brain, dorsal epidermis, dorsal epidermis, dorsal epidermis, foregut, foregut, foregut, head epidermis, head epidermis, hindgut, hindgut, hindgut, leading edge cells, leading edge cells, medial cord (midline), medial cord (midline), medial cord (midline), neurons, neurons, neurons, optic lobe, tracheal system, tracheal system, tracheal system, ventral epidermis, ventral epidermis, ventral …
255	chrX	19265777	19266898	109.12	19266215	6.65861	intron	0	kek5	FBgn0031016		peroxidase
256	chr3R	26213138	26214405	109.11	26213726	6.65845	intron	0	Fer2LCH	FBgn0015221																					crystal cells.SA, head mesoderm.P2, head mesoderm.P2, head mesoderm.P2, trunk mesoderm.P2	crystal cells.P1, crystal cells.P1, lamellocytes (macrophages).P1, lamellocytes (macrophages).P1	blood cells (hemocytes), blood cells (hemocytes), crystal cells, crystal cells, crystal cells, nephrocytes, nephrocytes, nephrocytes
257	chr2L	19218925	19220833	108.45	19219555	6.63614	intergenic	10940	drl	FBgn0015380																				procephalic ectoderm.P2, procephalic ectoderm.P2, procephalic ectoderm.P2, ventral ectoderm.P2, ventral ectoderm.P2, ventral ectoderm.P2	head mesoderm.P2, head mesoderm.P2, protocerebrum primordium.P4, protocerebrum primordium.P4, protocerebrum primordium.P4, trunk mesoderm.P2, trunk mesoderm.P2, ventral epidermis primordium.P2, ventral epidermis primordium.P2, ventral nerve cord primordium.P4, ventral nerve cord primordium.P4, ventral nerve cord primordium.P4	anterior midgut primordium.P2, anterior midgut primordium.P2, dorsal epidermal primordium.P2, dorsal epidermal primordium.P2, dorsal epidermal primordium.P2, posterior midgut primordium.P2, posterior midgut primordium.P2, somatic muscle primordium.P2, somatic muscle primordium.P2, somatic muscle primordium.P2, stomatogastric nervous system primordium.P2, stomatogastric nervous system primordium.P2	brain, brain, brain, dorsal epidermis, dorsal epidermis, dorsal epidermis, head epidermis, head epidermis, interstitial cells, midgut, midgut, muscle system, somatic muscle, somatic muscle, somatic muscle, stomatogastric nervous system, stomatogastric nervous system, ventral epidermis, ventral epidermis, ventral nerve cord, ventral nerve cord, ventral nerve cord
258	chr2L	16351251	16353199	108.41	16352081	6.63479	five_prime_UTR	0	CG42231	FBgn0087041
259	chr2R	13349148	13350356	108.27	13349794	6.63011	five_prime_UTR	0	CG14478	FBgn0028953	robl	CG14478:transposase;robl:dynein ATPase
260	chr2R	4749296	4750890	107.65	4750108	6.60904	intron	0	Rya-r44F	FBgn0011286																							muscle system, somatic muscle
261	chr3L	19999121	20000513	107.51	19999782	6.60453	intergenic	2076	CG7668	FBgn0036929
262	chrX	6670688	6672161	107.48	6671424	6.60348	intron	0	shf	FBgn0003390
263	chr2L	7536475	7537724	107.25	7537209	6.59553	intron	0	Rapgap1	FBgn0085403
264	chr2R	18400990	18402141	107.15	18401549	6.59237	intron	0	px	FBgn0003175
265	chr2R	9457889	9459021	107.06	9458379	6.58906	intergenic	510	CG13335	FBgn0033857
266	chr3R	1473250	1474624	106.91	1474060	6.58406	intron	0	MTA1-like	FBgn0027951
267	chr2L	1419703	1421443	106.74	1420792	6.57814	intergenic	-343	lea	FBgn0002543
268	chr3R	2175999	2177795	106.65	2176718	6.57512	intron	0	Pak	FBgn0014001
269	chr3R	5253752	5255338	106.43	5254625	6.56782	intron	0	ps	FBgn0261552
270	chr3R	15466543	15467584	106.15	15467100	6.55829	intron	0	CG16718	FBgn0038721
271	chr3R	17675368	17676631	105.89	17676000	6.54943	intergenic	627	glec	FBgn0015229
272	chrX	2990562	2991724	105.87	2991101	6.54874	intron	0	kirre	FBgn0028369
273	chr2R	9841025	9842289	105.24	9841686	6.52712	intron	0	AGO1	FBgn0026611	mRpL53 & CG33155	AGO1:translation initiation factor
274	chr3R	2178125	2179943	104.83	2178762	6.51312	intron	0	Pak	FBgn0014001
275	chr2R	8866218	8869243	104.77	8867420	6.51104	intron	0	Psc	FBgn0005624
276	chr3R	4158774	4160405	104.73	4159601	6.50976	intergenic	-87	Poxm	FBgn0003129																					ventral nerve cord primordium.P4		esophagus, muscle system
277	chr2R	14470662	14471584	104.49	14471025	6.50126	intron	0	CG30115	FBgn0050115																				head mesoderm.P4, head mesoderm.P4, trunk mesoderm.P2, trunk mesoderm.P2	anterior midgut rudiment.P2, anterior midgut rudiment.P2, anterior midgut rudiment.P2, posterior midgut rudiment.P2, posterior midgut rudiment.P2, posterior midgut rudiment.P2, trunk mesoderm.P2, trunk mesoderm.P2, trunk mesoderm.P2	anterior midgut primordium.P2, anterior midgut primordium.P2, anterior midgut primordium.P2, anterior midgut primordium.P2, fat body/gonad primordium, fat body/gonad primordium, fat body/gonad primordium, fat body/gonad primordium, fat body.SA, foregut primordium.P2, foregut primordium.P2, foregut primordium.P2, late hindgut primordium.P2, late hindgut primordium.P2, late hindgut primordium.P2, p…	brain, brain, brain, dorsal epidermis, dorsal epidermis, dorsal epidermis, dorsal epidermis, fat body, fat body, fat body, head epidermis, head epidermis, head epidermis, midgut, midgut, midgut, stomatogastric nervous system, stomatogastric nervous system, stomatogastric nervous system, stomatogastric nervous system, ventral epidermis, ventral epidermis, ventral epidermis, ventral epidermis
278	chr3R	12105132	12107354	104.37	12106148	6.49733	intron	0	gish	FBgn0250823
279	chr3R	676055	677253	104.17	676728	6.49054	intergenic	-1807	opa	FBgn0003002																			stripes gap				midgut
280	chr2R	9882561	9884091	103.94	9883308	6.48261	intron	0	mam	FBgn0002643
281	chr3R	21850585	21851693	103.93	21851085	6.48222	intergenic	-805	m4	FBgn0002629
282	chr2L	17257910	17259136	103.5	17258546	6.46742	intron	0	beat-IIIc	FBgn0032629																			yolk nuclei, yolk nuclei, yolk nuclei, yolk nuclei, yolk nuclei, yolk nuclei		dorsal epidermal primordium.P2, trunk mesoderm.P2, trunk mesoderm.P2, trunk mesoderm.P2	anterior midgut primordium.P2, anterior midgut primordium.P2, anterior midgut primordium.P2, anterior midgut primordium.P2, anterior midgut primordium.P2, anterior midgut primordium.P2, dorsal epidermal primordium.P2, fat body/gonad primordium, fat body/gonad primordium, fat body/gonad primordium, fat body/gonad primordium, fat body/gonad primordium, leading edge cells.SA, posterior midgut primor…	brain, brain, brain, brain, fat body, fat body, fat body, fat body, fat body, fat body, midgut, midgut, midgut, midgut, midgut, neurons, neurons, neurons, ventral nerve cord, ventral nerve cord, ventral nerve cord
283	chr2R	7069786	7071158	103.1	7070264	6.45352	intron	0	shn	FBgn0003396
284	chr3R	24365572	24366771	103.03	24366169	6.45111	intergenic	-116	Ppn	FBgn0003137		metalloendopeptidase
285	chr3R	12377683	12378993	102.86	12378289	6.44499	intron	0	CG42342	FBgn0259244
286	chrX	16110779	16112204	102.54	16111567	6.43418	intergenic	-800	disco	FBgn0000459		TF	chrX	16110883	16112254	X: 16110883, 16112254		Disco UE						none						dorsal ectoderm.P2, dorsal ectoderm.P2, dorsal ectoderm.P2, early hindgut primordium.P2, early hindgut primordium.P2	dorsal epidermal primordium.P2, dorsal epidermal primordium.P2	clypeolabrum primordium.P2, clypeolabrum primordium.P2, foregut primordium.P2, gnathal primordium.P2, ventral epidermis trunk primordium.P2, ventral epidermis trunk primordium.P2	atrium (mouth cavity), atrium (mouth cavity), epipharynx, epipharynx, foregut	cardioblasts (Lee, Freeman, Steller 1991)
287	chr3R	24909208	24910705	102.46	24910099	6.43137	intron	0	CG11873	FBgn0039633
288	chr2L	7526686	7527778	102.26	7527229	6.42414	intron	0	Rapgap1	FBgn0085403
289	chr4	528285	529606	102.24	528892	6.42361	intron	0	zfh2	FBgn0004607																				anterior endoderm.P2, anterior endoderm.P2, early hindgut primordium.P2, early hindgut primordium.P2, early hindgut primordium.P2, early hindgut primordium.P2, posterior endoderm.P2, posterior endoderm.P2, posterior endoderm.P2	anterior midgut rudiment.P2, anterior midgut rudiment.P2, anterior midgut rudiment.P2, early hindgut primordium.P2, early hindgut primordium.P2, early hindgut primordium.P2, early hindgut primordium.P2, posterior midgut rudiment.P2, posterior midgut rudiment.P2, posterior midgut rudiment.P2	late hindgut primordium.P2, late hindgut primordium.P2, late hindgut primordium.P2, late hindgut primordium.P2, neurons.P1, neurons.P1, neurons.P1, neurons.P1, subset neurons.P1, subset neurons.P1	brain, brain, glia, hindgut, hindgut, hindgut, hindgut, neurons, ventral nerve cord, ventral nerve cord, ventral nerve cord, ventral nerve cord
290	chr2L	594228	595374	102.22	594922	6.42285	intergenic	-112	Gsc	FBgn0010323
291	chr2R	9456350	9457713	102.08	9457178	6.41795	intergenic	1711	CG13335	FBgn0033857
292	chr2L	11446986	11448351	101.86	11447800	6.41038	intergenic	-2197	salm	FBgn0261648
293	chr3R	15823001	15824923	101.82	15823758	6.40896	intron	0	Hs6st	FBgn0038755																					dorsal epidermal primordium.P2	dorsal epidermal primordium.P2, dorsal epidermal primordium.P2, dorsal epidermal primordium.P2, tracheal primordium.P3, tracheal primordium.P3, tracheal primordium.P3	dorsal pharynx muscle, dorsal pharynx muscle, prothoracic gland, ring gland (), ring gland (), tracheal system, tracheal system
294	chr3L	748311	749546	101.69	748876	6.40446	intergenic	-530	emc	FBgn0000575																				anterior endoderm.P2, anterior endoderm.P2, anterior endoderm.P2, dorsal ectoderm.P2, dorsal ectoderm.P2, dorsal ectoderm.P2, early hindgut primordium.P2, early hindgut primordium.P2, early hindgut primordium.P2, posterior endoderm.P2, posterior endoderm.P2, posterior endoderm.P2, procephalic ectoderm.P2, procephalic ectoderm.P2, procephalic ectoderm.P2, trunk mesoderm.P2, trunk mesoderm.P2, vent…	amnioserosa, dorsal epidermal primordium.P2, dorsal epidermal primordium.P2, dorsal epidermal primordium.P2, early hindgut primordium.P2, early hindgut primordium.P2, early hindgut primordium.P2, external foregut primordium.P2, external foregut primordium.P2, external foregut primordium.P2, posterior midgut rudiment.P2, posterior midgut rudiment.P2, trunk mesoderm.P2, trunk mesoderm.P2	amnioserosa, dorsal epidermal primordium.P2, dorsal epidermal primordium.P2, dorsal epidermal primordium.P2, foregut primordium.P2, foregut primordium.P2, late hindgut primordium.P2, late hindgut primordium.P2, late hindgut primordium.P2, posterior midgut primordium.P2, posterior midgut primordium.P2, proventriculus primordium.P2, proventriculus primordium.P2, proventriculus primordium.P2, ventra…	brain, brain, ventral nerve cord, ventral nerve cord
295	chrX	2211286	2212622	101.32	2211921	6.3915	intergenic	3966	CG34052	FBgn0054052
296	chr3L	17997049	17999243	101.16	17997817	6.38608	intron	0	Eip75B	FBgn0000568																							midgut, midgut
297	chr3R	9540488	9542240	101.07	9541644	6.38288	intron	0	CG34383	FBgn0085412
298	chr2L	5459106	5460799	100.75	5459911	6.37171	intergenic	-1730	mid	FBgn0005511		TF	chr2L	5459156	5460604	2L: 5459156, 5460604	2L: 5459293, 5459875	mid		X					Y	Y								cardioblasts (& CNS, ectoderm)
299	chr2L	3827705	3828694	100.72	3828198	6.3704	intergenic	1061	slp1	FBgn0003430																				dorsal ectoderm.P2, dorsal ectoderm.P2, dorsal ectoderm.P2, head mesoderm.P4, head mesoderm.P4, head mesoderm.P4, mesectoderm.P2, mesectoderm.P2, mesectoderm.P2, procephalic ectoderm.P2, procephalic ectoderm.P2, procephalic ectoderm.P2, procephalic ectoderm.P2, trunk mesoderm.P2, trunk mesoderm.P2, trunk mesoderm.P2, trunk mesoderm.P2, ventral ectoderm.P2, ventral ectoderm.P2, ventral ectoderm.P2…	antennal primordium.P2, antennal primordium.P2, antennal primordium.P2, crystal cells.SA, crystal cells.SA, crystal cells.SA, dorsal epidermal primordium.P2, dorsal epidermal primordium.P2, dorsal epidermal primordium.P2, dorsal epidermal primordium.P2, external foregut primordium.P2, external foregut primordium.P2, external foregut primordium.P2, midline.P2, midline.P2, midline.P2, trunk mesoder…	antennal organ.P1, antennal organ.P1, antennal organ.P1, clypeolabrum primordium.P2, clypeolabrum primordium.P2, clypeolabrum primordium.P2, crystal cells.P1, crystal cells.P1, crystal cells.P1, dorsal epidermal primordium.P2, dorsal epidermal primordium.P2, dorsal epidermal primordium.P2, dorsal epidermal primordium.P2, ventral epidermis trunk primordium.P2, ventral epidermis trunk primordium.P2…	crystal cells, crystal cells, crystal cells, dorsal epidermis, dorsal epidermis, dorsal epidermis, dorsal epidermis, epipharynx, epipharynx, epipharynx, labral sensory complex, proventriculus, sensory system head, ventral epidermis, ventral epidermis, ventral epidermis, ventral epidermis, ventral nerve cord, ventral nerve cord, ventral nerve cord
300	chr2L	15326763	15327854	100.56	15327288	6.36503	intergenic	-6576	esg	FBgn0001981																				dorsal ectoderm.P2, dorsal ectoderm.P2, procephalic ectoderm.P2, procephalic ectoderm.P2, ventral ectoderm.P2, ventral ectoderm.P2	anterior midgut rudiment.P2, anterior midgut rudiment.P2, dorsal epidermal primordium.P2, dorsal epidermal primordium.P2, posterior midgut rudiment.P2, posterior midgut rudiment.P2, protocerebrum primordium.P4, protocerebrum primordium.P4, ventral epidermis primordium.P2, ventral epidermis primordium.P2	anterior midgut primordium.P2, anterior midgut primordium.P2, imaginal epidermal precursors.SA, imaginal epidermal precursors.SA, imaginal precursors.SA, imaginal precursors.SA, posterior midgut primordium.P2, posterior midgut primordium.P2	adult clypeolabral primordium, adult clypeolabral primordium, adult eye primordium, adult eye primordium, atrium (mouth cavity), atrium (mouth cavity), head epidermis, head epidermis, imaginal epidermal precursors, imaginal epidermal precursors, imaginal precursors, imaginal precursors
301	chr4	521843	523096	100.39	522453	6.35885	intergenic	-2024	zfh2	FBgn0004607																				anterior endoderm.P2, anterior endoderm.P2, early hindgut primordium.P2, early hindgut primordium.P2, early hindgut primordium.P2, early hindgut primordium.P2, posterior endoderm.P2, posterior endoderm.P2, posterior endoderm.P2	anterior midgut rudiment.P2, anterior midgut rudiment.P2, anterior midgut rudiment.P2, early hindgut primordium.P2, early hindgut primordium.P2, early hindgut primordium.P2, early hindgut primordium.P2, posterior midgut rudiment.P2, posterior midgut rudiment.P2, posterior midgut rudiment.P2	late hindgut primordium.P2, late hindgut primordium.P2, late hindgut primordium.P2, late hindgut primordium.P2, neurons.P1, neurons.P1, neurons.P1, neurons.P1, subset neurons.P1, subset neurons.P1	brain, brain, glia, hindgut, hindgut, hindgut, hindgut, neurons, ventral nerve cord, ventral nerve cord, ventral nerve cord, ventral nerve cord
302	chrX	9048441	9050219	100.33	9049655	6.35674	intron	0	His3.3B	FBgn0004828
303	chr3L	14043645	14044907	100.04	14044334	6.34671	five_prime_UTR	0	CG6833	FBgn0036405
304	chr2R	12471189	12472242	99.89	12471626	6.34155	intron	0	Cdk4	FBgn0016131
305	chr3L	762431	763618	99.82	763028	6.33899	intergenic	9523	emc	FBgn0000575																				anterior endoderm.P2, anterior endoderm.P2, anterior endoderm.P2, dorsal ectoderm.P2, dorsal ectoderm.P2, dorsal ectoderm.P2, early hindgut primordium.P2, early hindgut primordium.P2, early hindgut primordium.P2, posterior endoderm.P2, posterior endoderm.P2, posterior endoderm.P2, procephalic ectoderm.P2, procephalic ectoderm.P2, procephalic ectoderm.P2, trunk mesoderm.P2, trunk mesoderm.P2, vent…	amnioserosa, dorsal epidermal primordium.P2, dorsal epidermal primordium.P2, dorsal epidermal primordium.P2, early hindgut primordium.P2, early hindgut primordium.P2, early hindgut primordium.P2, external foregut primordium.P2, external foregut primordium.P2, external foregut primordium.P2, posterior midgut rudiment.P2, posterior midgut rudiment.P2, trunk mesoderm.P2, trunk mesoderm.P2	amnioserosa, dorsal epidermal primordium.P2, dorsal epidermal primordium.P2, dorsal epidermal primordium.P2, foregut primordium.P2, foregut primordium.P2, late hindgut primordium.P2, late hindgut primordium.P2, late hindgut primordium.P2, posterior midgut primordium.P2, posterior midgut primordium.P2, proventriculus primordium.P2, proventriculus primordium.P2, proventriculus primordium.P2, ventra…	brain, brain, ventral nerve cord, ventral nerve cord
306	chr2R	3417070	3418774	99.81	3417997	6.33871	intron	0	CG1600	FBgn0033188																				head mesoderm.P4, trunk mesoderm.P2	early hindgut primordium.P2, early hindgut primordium.P2, early hindgut primordium.P2, head mesoderm.P2, head mesoderm.P2, trunk mesoderm.P2, trunk mesoderm.P2	amnioserosa, foregut primordium.P2, foregut primordium.P2, late hindgut primordium.P2, late hindgut primordium.P2	corpus allatum, ring gland (), ring gland (), ring gland ()
307	chr3R	2825808	2826961	99.47	2826479	6.32673	intergenic	-1529	Antp	FBgn0260642
308	chr3L	21720932	21722465	99.33	21721466	6.32156	intron	0	CG11247	FBgn0037120	Rpb8	CG11247:TF?; Rpb8:RNA polymerase																		anterior endoderm.P2, anterior endoderm.P2, anterior endoderm.P2, head mesoderm.P4, head mesoderm.P4, head mesoderm.P4, posterior endoderm.P2, posterior endoderm.P2, posterior endoderm.P2, trunk mesoderm.P2, trunk mesoderm.P2, trunk mesoderm.P2	anterior midgut rudiment.P2, anterior midgut rudiment.P2, head mesoderm.P2, head mesoderm.P2, head mesoderm.P2, posterior midgut rudiment.P2, posterior midgut rudiment.P2, trunk mesoderm.P2, trunk mesoderm.P2, trunk mesoderm.P2	anterior midgut primordium.P2, anterior midgut primordium.P2, dorsal pharynx muscle.P1, posterior midgut primordium.P2, posterior midgut primordium.P2, visceral muscle primord.P2	brain, dorsal pharynx muscle, midgut, proventriculus, proventriculus, proventriculus, sensory nervous system, sensory nervous system, ventral nerve cord, ventral nerve cord, visceral muscle
309	chr2R	11237553	11238839	99.32	11238053	6.32125	five_prime_UTR	0	unc-5	FBgn0034013	unc-5	netrin receptor
310	chr3R	17415225	17416682	99.31	17416098	6.32092	intron	0	InR	FBgn0013984
311	chr2L	6014428	6015785	99.27	6015063	6.31942	intron	0	H2.0	FBgn0001170																						visceral muscle primord.P2, visceral muscle primord.P2, visceral muscle primord.P2, visceral muscle primord.P2	dorsal epidermis, muscle system, ventral epidermis, ventral epidermis, visceral muscle, visceral muscle, visceral muscle, visceral muscle
312	chr3L	12707287	12708387	99.2	12707743	6.31693	intergenic	4500	mirr	FBgn0014343																				dorsal ectoderm.P2, ventral ectoderm.P2	dorsal epidermal primordium.P2, head epidermis primordium.P4, protocerebrum primordium.P4, ventral epidermis primordium.P2, ventral nerve cord primordium.P4	dorsal epidermal primordium.P2, dorsal pouch.P1, proventriculus primordium.P2, ventral epidermis trunk primordium.P2	central brain, lateral cord, proventriculus, ventral nerve cord
313	chr3L	3861588	3862674	99.14	3862045	6.31481	intergenic	348	Awh	FBgn0013751																				procephalic ectoderm.P2, ventral ectoderm.P2	dorsal epidermal primordium.P2, protocerebrum primordium.P4, ventral nerve cord primordium.P4	dorsal epidermal primordium.P2	atrium (mouth cavity), brain, dorsal epidermis, hypopharynx
314	chr2L	2162312	2163844	98.98	2162982	6.30927	intron	0	aop	FBgn0000097
315	chr2R	6435344	6436469	98.97	6435941	6.30897	intergenic	-5174	lola	FBgn0005630																							brain, brain, brain, sensory system head, sensory system head, sensory system head, ventral nerve cord, ventral nerve cord, ventral nerve cord, ventral nerve cord
316	chr3L	15692498	15693858	98.83	15693003	6.30379	intergenic	-54	comm2	FBgn0041160																				dorsal ectoderm.P2, dorsal ectoderm.P2, dorsal ectoderm.P2, procephalic ectoderm.P2, procephalic ectoderm.P2, procephalic ectoderm.P2, ventral ectoderm.P2, ventral ectoderm.P2	protocerebrum primordium.P4, protocerebrum primordium.P4, protocerebrum primordium.P4, ventral epidermis primordium.P2, ventral epidermis primordium.P2, ventral epidermis primordium.P2, ventral nerve cord primordium.P4, ventral nerve cord primordium.P4, ventral nerve cord primordium.P4	amnioserosa, anterior midgut primordium.P2, anterior midgut primordium.P2, clypeolabrum primordium.P2, clypeolabrum primordium.P2, clypeolabrum primordium.P2, dorsal epidermal primordium.P2, dorsal epidermal primordium.P2, dorsal epidermal primordium.P2, leading edge cells.SA, leading edge cells.SA, leading edge cells.SA, pars intercerebralis.P1, pars intercerebralis.P1, posterior midgut primordi…	dorsal epidermis, dorsal epidermis, dorsal epidermis, epipharynx, epipharynx, foregut, head epidermis, head epidermis, head epidermis, hypopharynx, hypopharynx, hypopharynx, leading edge cells, leading edge cells, leading edge cells, sensory system head, ventral epidermis, ventral epidermis, ventral nerve cord, ventral nerve cord
317	chr3R	20875231	20876472	98.78	20875923	6.30229	intron	0	CG11791	FBgn0039266																				head mesoderm.P4, head mesoderm.P4, procephalic ectoderm.P2, procephalic ectoderm.P2, trunk mesoderm.P2, trunk mesoderm.P2	head mesoderm.P2, head mesoderm.P2, protocerebrum primordium.P4, protocerebrum primordium.P4, trunk mesoderm.P2, trunk mesoderm.P2, ventral nerve cord primordium.P4, ventral nerve cord primordium.P4	amnioserosa, crystal cells.P1, crystal cells.P1, crystal cells.P1	crystal cells, crystal cells, crystal cells, crystal cells, crystal cells
318	chr3R	26742703	26743885	98.72	26743345	6.30006	intron	0	Ptx1	FBgn0020912																				posterior endoderm.P2, posterior endoderm.P2, posterior endoderm.P2, posterior endoderm.P2, posterior endoderm.P2	posterior midgut rudiment.P2, posterior midgut rudiment.P2, posterior midgut rudiment.P2, posterior midgut rudiment.P2, posterior midgut rudiment.P2	gmcs, gmcs, main body.P1, posterior midgut primordium.P2, posterior midgut primordium.P2, posterior midgut primordium.P2, posterior midgut primordium.P2, posterior midgut primordium.P2, somatic muscle primordium.P2, subset glia.P1	brain, brain, brain, brain, glia, hindgut, hindgut, hindgut, midgut, midgut, midgut, midgut, midgut, neurons, neurons, somatic muscle, subset glia, subset glia, subset neurons, subset neurons, tip cells, ventral nerve cord, ventral nerve cord, ventral nerve cord, ventral nerve cord, ventral nerve cord
319	chr2L	20351831	20353142	98.48	20352622	6.29171	intron	0	rtGEF	FBgn0015803
320	chr2R	16915239	16916485	98.43	16915840	6.28972	intergenic	2249	CG9350	FBgn0034576
321	chr3L	10842648	10843796	98.03	10843194	6.2757	intron	0	tna	FBgn0026160																				ventral ectoderm.P2	ventral nerve cord primordium.P4		brain, ventral nerve cord
322	chr3R	6586572	6587692	97.87	6587216	6.26978	five_prime_UTR	0	Cap-H2	FBgn0037831
323	chr2R	15989951	15991631	97.7	15990740	6.26393	intergenic	-8276	18w	FBgn0004364
324	chr3R	5698160	5700261	97.28	5699485	6.24869	intergenic	-918	CG34360	FBgn0250818
325	chr2L	2164728	2165708	97.1	2165193	6.24253	intron	0	aop	FBgn0000097		TF	chr2L	2163480	2165980	2L: 2163480, 2165980		AopI						none			2L:2167496,2172661
326	chr2R	8771347	8772498	96.94	8771812	6.23668	five_prime_UTR	0	vg	FBgn0003975																							brain, ventral nerve cord, ventral nerve cord
327	chrX	9578866	9581062	96.41	9580414	6.21781	intron	0	nej	FBgn0261617
328	chrX	17632576	17634093	96	17633478	6.20287	intron	0	CG42684	FBgn0261570
329	chrX	14520776	14521909	95.89	14521203	6.19893	intron	0	NetA	FBgn0015773																				head mesoderm.P4, head mesoderm.P4, head mesoderm.P4, head mesoderm.P4, head mesoderm.P4, head mesoderm.P4, mesectoderm.P2, mesectoderm.P2, mesectoderm.P2, trunk mesoderm.P2, trunk mesoderm.P2, trunk mesoderm.P2, trunk mesoderm.P2, trunk mesoderm.P2, trunk mesoderm.P2	head mesoderm.P2, head mesoderm.P2, head mesoderm.P2, head mesoderm.P2, head mesoderm.P2, head mesoderm.P2, midline.P2, midline.P2, midline.P2, midline.P2, midline.P2, midline.P2, protocerebrum primordium.P4, protocerebrum primordium.P4, protocerebrum primordium.P4, protocerebrum primordium.P4, protocerebrum primordium.P4, protocerebrum primordium.P4, trunk mesoderm.P2, trunk mesoderm.P2, trunk m…	midline glia.P1, neurons.P1, subset neurons.P1, visceral muscle primord.P2, visceral muscle primord.P2, visceral muscle primord.P2, visceral muscle primord.P2, visceral muscle primord.P2, visceral muscle primord.P2	brain, brain, brain, brain, brain, circular muscles, circular muscles, circular muscles, circular muscles, circular muscles, circular muscles, dorsal epidermis, dorsal epidermis, dorsal epidermis, dorsal epidermis, dorsal epidermis, dorsal epidermis, head epidermis, head epidermis, head epidermis, head epidermis, head epidermis, head epidermis, medial cord (midline), medial cord (midline), medial…
330	chr3R	8105942	8107096	95.72	8106620	6.193	intron	0	svp	FBgn0003651																					ventral nerve cord primordium.P4	fat body/gonad primordium	brain, fat body, ventral nerve cord
331	chr3L	21800553	21801718	95.6	21800972	6.18843	intergenic	-831	eg	FBgn0000560
332	chr3L	1363204	1364716	95.58	1364051	6.18802	intron	0	Ptp61F	FBgn0003138																					external foregut primordium.P2, trunk mesoderm.P2, ventral epidermis primordium.P2, ventral epidermis primordium.P2, ventral epidermis primordium.P2, ventral nerve cord primordium.P4, ventral nerve cord primordium.P4	clypeolabrum primordium.P2, clypeolabrum primordium.P2, clypeolabrum primordium.P2
333	chr3R	6179522	6182455	95.42	6180827	6.18219	intron	0	jumu	FBgn0015396																						dorsal epidermal primordium.P2, ventral epidermis trunk primordium.P2	brain, dorsal epidermis, lymph gland, reproductive sytstem, ventral nerve cord
334	chrX	10635783	10637009	94.96	10636409	6.16562	intron	0	CG32676	FBgn0052676
335	chr2R	19457733	19459603	94.82	19458626	6.16039	intron	0	apt	FBgn0015903																			stripes pair rule, stripes pair rule, stripes pair rule, stripes pair rule, stripes pair rule	anterior endoderm.P2, anterior endoderm.P2, anterior endoderm.P2, anterior endoderm.P2, anterior endoderm.P2, anterior endoderm.P2, anterior endoderm.P2, early hindgut primordium.P2, early hindgut primordium.P2, early hindgut primordium.P2, early hindgut primordium.P2, early hindgut primordium.P2, early hindgut primordium.P2, early hindgut primordium.P2, early hindgut primordium.P2, posterior end…	anterior midgut rudiment.P2, anterior midgut rudiment.P2, anterior midgut rudiment.P2, anterior midgut rudiment.P2, anterior midgut rudiment.P2, anterior midgut rudiment.P2, anterior midgut rudiment.P2, dorsal epidermal primordium.P2, dorsal epidermal primordium.P2, dorsal epidermal primordium.P2, dorsal epidermal primordium.P2, dorsal epidermal primordium.P2, dorsal epidermal primordium.P2, dors…	amnioserosa, amnioserosa, amnioserosa, amnioserosa, amnioserosa, cardiac mesoderm.P2, cardiac mesoderm.P2, cardiac mesoderm.P2, cardiac mesoderm.P2, cardiac mesoderm.P2, clypeolabrum primordium.P2, clypeolabrum primordium.P2, clypeolabrum primordium.P2, clypeolabrum primordium.P2, clypeolabrum primordium.P2, clypeolabrum primordium.P2, clypeolabrum primordium.P2, dorsal epidermal primordium.P2, d…	adult hindgut precursors, adult hindgut precursors, adult hindgut precursors, adult hindgut precursors, adult hindgut precursors, atrium (mouth cavity), atrium (mouth cavity), atrium (mouth cavity), atrium (mouth cavity), atrium (mouth cavity), atrium (mouth cavity), atrium (mouth cavity), brain, brain, brain, brain, brain, brain, brain, brain, circulatory system, circulatory system, circulatory …
336	chr3R	7787937	7789117	94.52	7788631	6.14964	intergenic	-108	CG3281	FBgn0260741
337	chr2L	9453818	9455550	94.48	9454548	6.14816	intron	0	numb	FBgn0002973		Notch binding																	yolk nuclei, yolk nuclei, yolk nuclei	head mesoderm.P4, head mesoderm.P4, procephalic ectoderm.P2, procephalic ectoderm.P2, procephalic ectoderm.P2, ventral ectoderm.P2	ventral nerve cord primordium.P4, ventral nerve cord primordium.P4		anterior spiracle, anterior spiracle, dorsal epidermis, dorsal epidermis, hindgut, hindgut, hindgut, ventral nerve cord
338	chr3L	5959899	5961099	94.36	5960389	6.14377	intergenic	252	CG10479	FBgn0035656																			stripes pair rule, stripes pair rule	dorsal ectoderm.P2, dorsal ectoderm.P2, dorsal ectoderm.P2, head mesoderm.P4, head mesoderm.P4, head mesoderm.P4, procephalic ectoderm.P2, procephalic ectoderm.P2, trunk mesoderm.P2, trunk mesoderm.P2, trunk mesoderm.P2, ventral ectoderm.P2, ventral ectoderm.P2, ventral ectoderm.P2	dorsal epidermal primordium.P2, dorsal epidermal primordium.P2, dorsal epidermal primordium.P2, head mesoderm.P2, head mesoderm.P2, protocerebrum primordium.P4, protocerebrum primordium.P4, protocerebrum primordium.P4, trunk mesoderm.P2, trunk mesoderm.P2, trunk mesoderm.P2	cardiac mesoderm.P2, dorsal epidermal primordium.P2, dorsal epidermal primordium.P2, dorsal epidermal primordium.P2, dorsal epidermal primordium.P2, dorsal pharynx muscle.P1, dorsal pharynx muscle.P1, dorsal pharynx muscle.P1, foregut primordium.P2, foregut primordium.P2, foregut primordium.P2, sensory nervous system.SA, somatic muscle primordium.P2, stomatogastric nervous system primordium.P2, s…	brain, brain, brain, cuprophilic cells (), glia, glia, glia, interstitial cells, interstitial cells, interstitial cells, lymph gland, lymph gland, lymph gland, lymph gland, optic lobe, optic lobe, optic lobe, somatic muscle, somatic muscle, somatic muscle, stomatogastric nervous system, stomatogastric nervous system, stomatogastric nervous system, tracheal system, tracheal system, tracheal system…
339	chr3R	19826879	19828128	93.58	19827577	6.11521	intron	0	KrT95D	FBgn0020647																					anterior midgut rudiment.P2, anterior midgut rudiment.P2, posterior midgut rudiment.P2, posterior midgut rudiment.P2	anterior midgut primordium.P2, anterior midgut primordium.P2, posterior midgut primordium.P2, posterior midgut primordium.P2, visceral muscle primord.P2	circular muscles, epipharynx, glia, hypopharynx, maxillary organ, maxillary organ, medial cord (midline), medial cord (midline), midgut, somatic muscle, visceral muscle, visceral muscle
340	chr3L	14773492	14774873	93.49	14774348	6.11193	intron	0	bmm	FBgn0036449																				dorsal ectoderm.P2, dorsal ectoderm.P2	dorsal epidermal primordium.P2, dorsal epidermal primordium.P2	dorsal epidermal primordium.P2, dorsal epidermal primordium.P2, gnathal primordium.P2, visceral muscle primord.P2, visceral muscle primord.P2, visceral muscle primord.P2	hypopharynx, hypopharynx, hypopharynx, posterior spiracle, posterior spiracle, posterior spiracle, visceral muscle, visceral muscle
341	chr2R	5819065	5820285	93.44	5819652	6.1102	intron	0	Mef2	FBgn0011656		TF	chr2R	5819490	5820049	2R:5819490,5820049		mef2 I-E		X							2R:5819034,5819495			anterior endoderm.P2, anterior endoderm.P2, anterior endoderm.P2, anterior endoderm.P2, head mesoderm.P4, head mesoderm.P4, head mesoderm.P4, trunk mesoderm.P2, trunk mesoderm.P2, trunk mesoderm.P2, trunk mesoderm.P2, trunk mesoderm.P2	head mesoderm.P2, head mesoderm.P2, head mesoderm.P2, head mesoderm.P2, trunk mesoderm.P2, trunk mesoderm.P2, trunk mesoderm.P2, trunk mesoderm.P2, trunk mesoderm.P2	cardiac mesoderm.P2, dorsal pharynx muscle.P1, dorsal pharynx muscle.P1, dorsal pharynx muscle.P1, dorsal pharynx muscle.P1, dorsal pharynx muscle.P1, longitudinal muscles.P1, longitudinal muscles.P1, somatic muscle primordium.P2, somatic muscle primordium.P2, visceral muscle primord.P2, visceral muscle primord.P2, visceral muscle primord.P2, visceral muscle primord.P2	circular muscles, dorsal pharynx muscle, dorsal pharynx muscle, dorsal pharynx muscle, dorsal pharynx muscle, dorsal pharynx muscle, longitudinal muscles, muscle system, muscle system, muscle system, muscle system, muscle system, somatic muscle, somatic muscle, visceral muscle, visceral muscle	muscle system primordium
342	chr3R	18498119	18499576	93.34	18498970	6.10653	intron	0	CG6954	FBgn0039000																				dorsal ectoderm.P2, early hindgut primordium.P2	early hindgut primordium.P2	tracheal primordium.P3	brain, neurons, ventral nerve cord
343	chr3L	1430681	1431991	93.27	1431267	6.10399	intergenic	1816	SA-2	FBgn0043865
344	chr2R	13149039	13149916	92.72	13149482	6.08408	intergenic	-3576	mbl	FBgn0261642
345	chr3R	4182396	4183746	92.6	4183122	6.07949	intron	0	stck	FBgn0020249																						visceral muscle primord.P2, visceral muscle primord.P2, visceral muscle primord.P2	visceral muscle, visceral muscle, visceral muscle, visceral muscle
346	chrX	1801663	1802865	92.6	1802335	6.07938	intron	0	Edem1	FBgn0023511
347	chrX	1209632	1211161	92.35	1210524	6.07031	intron	0	DAAM	FBgn0025641																				head mesoderm.P4, trunk mesoderm.P2	head mesoderm.P2, head mesoderm.P2, protocerebrum primordium.P4, protocerebrum primordium.P4, trunk mesoderm.P2, trunk mesoderm.P2, ventral epidermis primordium.P2, ventral epidermis primordium.P2	dorsal epidermal primordium.P2, leading edge cells.SA, leading edge cells.SA	brain, dorsal epidermis, dorsal epidermis, esophagus, foregut, head epidermis, leading edge cells, leading edge cells, muscle system, muscle system, tracheal system, tracheal system, ventral epidermis, ventral nerve cord, ventral nerve cord
348	chr3R	26607194	26608342	92.12	26607841	6.06196	intron	0	zfh1	FBgn0004606																				anterior endoderm.P2, anterior endoderm.P2, head mesoderm.P4, head mesoderm.P4, head mesoderm.P4, trunk mesoderm.P2, trunk mesoderm.P2, trunk mesoderm.P2, ventral ectoderm.P2, ventral ectoderm.P2, ventral ectoderm.P2	head mesoderm.P2, head mesoderm.P2, head mesoderm.P2, trunk mesoderm.P2, trunk mesoderm.P2, trunk mesoderm.P2, ventral nerve cord primordium.P4, ventral nerve cord primordium.P4, ventral nerve cord primordium.P4	cardiac mesoderm.P2, fat body/gonad primordium, lamellocytes (macrophages).P1, lamellocytes (macrophages).P1, midline glia.P1, pericardial cells.SA, subset glia.P1, subset neurons.P1	brain, brain, fat body, fat body, leading edge cells, leading edge cells, leading edge cells, lymph gland, lymph gland, lymph gland, pericardial cells, pericardial cells, subset glia, subset glia, subset neurons, subset neurons, ventral nerve cord, ventral nerve cord, ventral nerve cord
349	chr3R	27529492	27531197	92.07	27530039	6.06001	intergenic	3553	CG42693	FBgn0261583
350	chr2L	5460800	5462174	91.82	5461508	6.05094	intergenic	-133	mid	FBgn0005511
351	chr2R	15758030	15759427	91.77	15758855	6.04897	intergenic	2754	Obp56i	FBgn0043532
352	chr3R	17217597	17218783	91.72	17218132	6.04739	intergenic	1961	bap	FBgn0004862																				trunk mesoderm.P2	head mesoderm.P2, head mesoderm.P2, head mesoderm.P2, trunk mesoderm.P2, trunk mesoderm.P2, trunk mesoderm.P2	crystal cells.P1, crystal cells.P1, visceral muscle primord.P2	muscle system, muscle system, muscle system, somatic muscle, somatic muscle, somatic muscle
353	chrX	7387586	7388616	91.66	7388174	6.04512	intergenic	14750	CG32719	FBgn0052719
354	chr2L	480821	481714	91.6	481015	6.04265	intergenic	-1333	cbt	FBgn0043364																					posterior midgut rudiment.P2, posterior midgut rudiment.P2, posterior midgut rudiment.P2	garland cells.P1, garland cells.P1, garland cells.P1, posterior midgut primordium.P2, posterior midgut primordium.P2, posterior midgut primordium.P2	garland cells, garland cells, midgut, midgut, midgut, muscle system, muscle system, muscle system, optic lobe, optic lobe, optic lobe
355	chr2R	15993735	15994890	91.6	15994430	6.04287	intergenic	-4586	18w	FBgn0004364
356	chr2R	9471534	9472601	91.36	9472122	6.03379	intron	0	CG6191	FBgn0027581
357	chr3L	613703	614834	90.93	614223	6.01815	intergenic	2147	CG42719	FBgn0261636
358	chr2R	13738481	13739637	90.8	13739084	6.01323	intron	0	olf186-F	FBgn0041585
359	chr2R	9076262	9077503	90.44	9077010	5.99986	intron	0	seq	FBgn0028991
360	chrX	14845172	14846637	90.38	14845940	5.99779	intron	0	CG9030	FBgn0030599
361	chr3L	14170158	14171560	90.14	14170897	5.98862	five_prime_UTR	0	D	FBgn0000411																			stripes pair rule, stripes pair rule	dorsal ectoderm.P2, dorsal ectoderm.P2, early hindgut primordium.P2, early hindgut primordium.P2, early hindgut primordium.P2, early hindgut primordium.P2, early hindgut primordium.P2, procephalic ectoderm.P2, procephalic ectoderm.P2, procephalic ectoderm.P2, procephalic ectoderm.P2, ventral ectoderm.P2, ventral ectoderm.P2, ventral ectoderm.P2, ventral ectoderm.P2, ventral ectoderm.P2	early hindgut primordium.P2, early hindgut primordium.P2, early hindgut primordium.P2, early hindgut primordium.P2, early hindgut primordium.P2, midline.P2, midline.P2, midline.P2, midline.P2, protocerebrum primordium.P4, protocerebrum primordium.P4, protocerebrum primordium.P4, protocerebrum primordium.P4, ventral epidermis primordium.P2, ventral epidermis primordium.P2, ventral nerve cord primo…	late hindgut primordium.P2, late hindgut primordium.P2, late hindgut primordium.P2, subset glia.P1, subset glia.P1, subset neurons.P1, subset neurons.P1	brain, brain, brain, common duct, common duct, common duct, dorsal epidermis, dorsal epidermis, duct, duct, duct, epipharynx, glia, glia, head epidermis, head epidermis, hindgut, hindgut, hindgut, hypopharynx, medial cord (midline), medial cord (midline), medial cord (midline), medial cord (midline), midline glia, neurons, neurons, neurons, neurons, oenocytes, oenocytes, oenocytes, sensory nervou…
362	chr2R	8479268	8480445	90.04	8479933	5.98486	intron	0	Sin3A	FBgn0022764
363	chr3R	22709987	22711200	89.88	22710597	5.979	intron	0	T48	FBgn0004359
364	chr3L	20688135	20689299	89.81	20688664	5.97626	intergenic	-201	kni	FBgn0001320
365	chr2R	18936850	18938308	89.35	18937667	5.95912	intergenic	1818	twi	FBgn0003900																				anterior endoderm.P2, anterior endoderm.P2, head mesoderm.P4, head mesoderm.P4, head mesoderm.P4, trunk mesoderm.P2, trunk mesoderm.P2, trunk mesoderm.P2	head mesoderm.P2, head mesoderm.P2, head mesoderm.P2, trunk mesoderm.P2, trunk mesoderm.P2, trunk mesoderm.P2	dorsal pharynx muscle.P1, dorsal pharynx muscle.P1, longitudinal muscles.P1, somatic muscle primordium.P2, somatic muscle primordium.P2, visceral muscle primord.P2	adult muscle precursors, adult muscle precursors, esophagus, esophagus, foregut, foregut, hindgut
366	chr3R	12904777	12905862	89.32	12905231	5.95816	intron	0	Keap1	FBgn0038475																			yolk nuclei, yolk nuclei, yolk nuclei, yolk nuclei	anterior endoderm.P2, anterior endoderm.P2, anterior endoderm.P2, anterior endoderm.P2, anterior endoderm.P2, anterior endoderm.P2, head mesoderm.P4, posterior endoderm.P2, posterior endoderm.P2, posterior endoderm.P2, posterior endoderm.P2, trunk mesoderm.P2, trunk mesoderm.P2, trunk mesoderm.P2, trunk mesoderm.P2	anterior midgut rudiment.P2, anterior midgut rudiment.P2, anterior midgut rudiment.P2, anterior midgut rudiment.P2, anterior midgut rudiment.P2, head mesoderm.P2, posterior midgut rudiment.P2, posterior midgut rudiment.P2, posterior midgut rudiment.P2, trunk mesoderm.P2, trunk mesoderm.P2, trunk mesoderm.P2, trunk mesoderm.P2	anterior midgut primordium.P2, anterior midgut primordium.P2, anterior midgut primordium.P2, lamellocytes (macrophages).P1, posterior midgut primordium.P2, posterior midgut primordium.P2, posterior midgut primordium.P2	amnioserosa
367	chr3R	8472700	8474318	89.03	8473156	5.94734	intergenic	-626	CG6234	FBgn0038071
368	chr2L	13646840	13647966	89	13647409	5.94617	intergenic	-6137	ics	FBgn0028546																							muscle system, muscle system, ring gland (), ring gland (), somatic muscle
369	chr2L	13655889	13657015	89	13656458	5.94617	intergenic	-9070	CG18507	FBgn0028527																						dorsal epidermal primordium.P2, dorsal epidermal primordium.P2, dorsal longitudinal trunk.SA, dorsal longitudinal trunk.SA, dorsal longitudinal trunk.SA, late hindgut primordium.P2, late hindgut primordium.P2, late hindgut primordium.P2, posterior spiracle.SA, posterior spiracle.SA, posterior spiracle.SA, salivary gland body.P1, salivary gland body.P1, tracheal primordium.P3, tracheal primordium.…	body, body, dorsal epidermis, dorsal epidermis, dorsal epidermis, foregut, foregut, foregut, head epidermis, head epidermis, hindgut, hindgut, hindgut, salivary gland, tracheal system, tracheal system, tracheal system, ventral epidermis, ventral epidermis, ventral epidermis
370	chr3L	19157427	19158462	88.91	19157992	5.94273	intron	0	fz2	FBgn0016797
371	chr2R	8883196	8884729	88.87	8883701	5.94128	intergenic	-329	Su(z)2	FBgn0008654
372	chr3R	14819850	14821272	88.69	14820407	5.93445	intron	0	gukh	FBgn0026239																				dorsal ectoderm.P2, dorsal ectoderm.P2, dorsal ectoderm.P2, head mesoderm.P4, head mesoderm.P4, procephalic ectoderm.P2, procephalic ectoderm.P2, procephalic ectoderm.P2, trunk mesoderm.P2, trunk mesoderm.P2, trunk mesoderm.P2, trunk mesoderm.P2, trunk mesoderm.P2, ventral ectoderm.P2, ventral ectoderm.P2, ventral ectoderm.P2	protocerebrum primordium.P4, protocerebrum primordium.P4, trunk mesoderm.P2, trunk mesoderm.P2, trunk mesoderm.P2, trunk mesoderm.P2, ventral epidermis primordium.P2, ventral epidermis primordium.P2, ventral epidermis primordium.P2, ventral nerve cord primordium.P4, ventral nerve cord primordium.P4	foregut primordium.P2, foregut primordium.P2, foregut primordium.P2, late hindgut primordium.P2, late hindgut primordium.P2, ventral epidermis trunk primordium.P2, ventral epidermis trunk primordium.P2, ventral epidermis trunk primordium.P2, visceral muscle primord.P2, visceral muscle primord.P2, visceral muscle primord.P2, visceral muscle primord.P2	brain, brain, brain, epipharynx, epipharynx, epipharynx, esophagus, foregut, foregut, foregut, hindgut, hindgut, hindgut, hypopharynx, hypopharynx, hypopharynx, medial cord (midline), medial cord (midline), medial cord (midline), medial cord (midline), midgut, midgut, muscle system, muscle system, muscle system, muscle system, proventriculus, sensory nervous system, sensory nervous system, ventra…
373	chrX	7230091	7231377	88.5	7230843	5.92749	intergenic	-560	CBP	FBgn0026144																				head mesoderm.P4, head mesoderm.P4, procephalic ectoderm.P2, procephalic ectoderm.P2, trunk mesoderm.P2, trunk mesoderm.P2, ventral ectoderm.P2, ventral ectoderm.P2, ventral ectoderm.P2	protocerebrum primordium.P4, ventral nerve cord primordium.P4, ventral nerve cord primordium.P4, ventral nerve cord primordium.P4
374	chr2L	19944107	19945491	88.34	19945002	5.92149	intron	0	sick	FBgn0260966
375	chr2L	5542431	5543402	88.13	5542851	5.9136	intron	0	Lam	FBgn0002525
376	chr2R	9452886	9454672	88.03	9453555	5.90972	intergenic	5334	CG13335	FBgn0033857
377	chrX	7950922	7952917	88.03	7952151	5.90983	intron	0	fs(1)h	FBgn0004656																					ventral nerve cord primordium.P4, ventral nerve cord primordium.P4	anterior midgut primordium.P2, posterior midgut primordium.P2	brain, midgut, ventral nerve cord, ventral nerve cord
378	chr3R	1496250	1497444	87.79	1496944	5.90087	intron	0	CG1347	FBgn0037363
379	chr2R	5943732	5944779	87.7	5944150	5.89731	intron	0	magu	FBgn0033478
380	chr3R	12976515	12978286	87.69	12977252	5.89682	exon	0	CG5285	FBgn0038490
381	chr3R	18605679	18606768	87.63	18606173	5.89456	intron	0	CG7029	FBgn0039026
382	chr2R	6011597	6012848	87.47	6012273	5.88881	five_prime_UTR	0	gem	FBgn0050011																				head mesoderm.P4, head mesoderm.P4, head mesoderm.P4, trunk mesoderm.P2, trunk mesoderm.P2, trunk mesoderm.P2	posterior midgut rudiment.P2, posterior midgut rudiment.P2, posterior midgut rudiment.P2, posterior midgut rudiment.P2, trunk mesoderm.P2, trunk mesoderm.P2, trunk mesoderm.P2	amnioserosa, amnioserosa, amnioserosa, anal pads.SA, anal pads.SA, anterior midgut primordium.P2, anterior midgut primordium.P2, anterior midgut primordium.P2, anterior midgut primordium.P2, posterior midgut primordium.P2, posterior midgut primordium.P2, posterior midgut primordium.P2, posterior midgut primordium.P2	anal pads, anal pads, anal pads, anal pads, anal pads, atrium (mouth cavity), atrium (mouth cavity), atrium (mouth cavity), atrium (mouth cavity), dorsal epidermis, dorsal epidermis, dorsal epidermis, dorsal epidermis, fat body, fat body, fat body, fat body, head epidermis, head epidermis, head epidermis, head epidermis, hypopharynx, hypopharynx, midgut, midgut, midgut, midgut, ventral epidermis,…
383	chr3R	13873298	13874649	87.46	13873867	5.88837	five_prime_UTR	0	htl	FBgn0010389																				head mesoderm.P4, head mesoderm.P4, trunk mesoderm.P2, trunk mesoderm.P2	trunk mesoderm.P2, trunk mesoderm.P2	cardiac mesoderm.P2, longitudinal muscles.P1, somatic muscle primordium.P2, visceral muscle primord.P2	garland cells, garland cells, muscle system, muscle system
384	chr2L	15847220	15848485	87.39	15847641	5.88577	intergenic	-5032	CG13243	FBgn0028903
385	chr2R	10130612	10131987	87.18	10131298	5.8775	five_prime_UTR	0	CG8503	FBgn0033917																						dorsal pharynx muscle.P1, dorsal pharynx muscle.P1, somatic muscle primordium.P2, somatic muscle primordium.P2, visceral muscle primord.P2	dorsal pharynx muscle, dorsal pharynx muscle, muscle system, muscle system, somatic muscle, somatic muscle, somatic muscle
386	chr3R	21864439	21866292	87.12	21865732	5.87544	intergenic	-314	E(spl)	FBgn0000591
387	chr2R	3905759	3906775	86.98	3906266	5.86993	intergenic	-5007	CG14762	FBgn0033250																							brain, brain, sensory nervous system, sensory system head, sensory system head, sensory system head, ventral nerve cord, ventral nerve cord, ventral nerve cord
388	chr3L	130409	131507	86.55	130871	5.85377	intron	0	Pk61C	FBgn0020386																				ventral ectoderm.P2, ventral ectoderm.P2, ventral ectoderm.P2	ventral epidermis primordium.P2, ventral epidermis primordium.P2, ventral epidermis primordium.P2, ventral nerve cord primordium.P4, ventral nerve cord primordium.P4, ventral nerve cord primordium.P4	ventral epidermis trunk primordium.P2, ventral epidermis trunk primordium.P2, ventral epidermis trunk primordium.P2	dorsal epidermis, dorsal epidermis, dorsal epidermis, head epidermis, head epidermis, ventral epidermis, ventral epidermis, ventral epidermis
389	chr2R	13345396	13346603	86.26	13346041	5.84264	intron	0	CG14478	FBgn0028953
390	chr3L	14544897	14546034	86.16	14545499	5.83888	intergenic	-1428	CG9238	FBgn0036428																			yolk nuclei, yolk nuclei	anterior endoderm.P2, anterior endoderm.P2, anterior endoderm.P2, anterior endoderm.P2, dorsal ectoderm.P2, dorsal ectoderm.P2, dorsal ectoderm.P2, dorsal ectoderm.P2, dorsal ectoderm.P2, head mesoderm.P4, head mesoderm.P4, head mesoderm.P4, head mesoderm.P4, head mesoderm.P4, procephalic ectoderm.P2, procephalic ectoderm.P2, procephalic ectoderm.P2, ventral ectoderm.P2, ventral ectoderm.P2, vent…	amnioserosa, anterior midgut rudiment.P2, anterior midgut rudiment.P2, anterior midgut rudiment.P2, anterior midgut rudiment.P2, dorsal epidermal primordium.P2, dorsal epidermal primordium.P2, dorsal epidermal primordium.P2, dorsal epidermal primordium.P2, dorsal epidermal primordium.P2, early hindgut primordium.P2, early hindgut primordium.P2, early hindgut primordium.P2, head mesoderm.P2, head …	amnioserosa, amnioserosa, anterior midgut primordium.P2, anterior midgut primordium.P2, anterior midgut primordium.P2, clypeolabrum primordium.P2, clypeolabrum primordium.P2, clypeolabrum primordium.P2, clypeolabrum primordium.P2, dorsal epidermal primordium.P2, dorsal epidermal primordium.P2, dorsal epidermal primordium.P2, dorsal epidermal primordium.P2, dorsal epidermal primordium.P2, foregut …	atrium (mouth cavity), atrium (mouth cavity), atrium (mouth cavity), body, dorsal epidermis, dorsal epidermis, dorsal epidermis, dorsal epidermis, dorsal epidermis, epipharynx, epipharynx, epipharynx, epipharynx, epipharynx, esophagus, foregut, foregut, foregut, foregut, foregut, head epidermis, head epidermis, head epidermis, head epidermis, hypopharynx, hypopharynx, hypopharynx, hypopharynx, mi…
391	chrX	10408861	10410012	86.14	10409303	5.83818	intron	0	spri	FBgn0085443
392	chrX	20564914	20566021	86.12	20565426	5.83748	intergenic	-42	run	FBgn0003300																			stripes pair rule, stripes pair rule, stripes pair rule	dorsal ectoderm.P2, dorsal ectoderm.P2, early hindgut primordium.P2, early hindgut primordium.P2, procephalic ectoderm.P2, procephalic ectoderm.P2, procephalic ectoderm.P2, ventral ectoderm.P2, ventral ectoderm.P2, ventral ectoderm.P2	dorsal epidermal primordium.P2, dorsal epidermal primordium.P2, early hindgut primordium.P2, early hindgut primordium.P2, protocerebrum primordium.P4, protocerebrum primordium.P4, protocerebrum primordium.P4, ventral epidermis primordium.P2, ventral epidermis primordium.P2, ventral nerve cord primordium.P4, ventral nerve cord primordium.P4, ventral nerve cord primordium.P4	neurons.P1, neurons.P1, ventral epidermis trunk primordium.P2, ventral epidermis trunk primordium.P2	brain, brain, brain, glia, glia, sensory nervous system, sensory nervous system, sensory nervous system, ventral nerve cord, ventral nerve cord, ventral nerve cord, ventral nerve cord
393	chr3R	19534348	19535447	86.06	19534845	5.83514	intergenic	915	CG31414	FBgn0051414
394	chr3L	22152285	22153237	86.01	22152779	5.83312	intron	0	olf413	FBgn0037153																					dorsal epidermal primordium.P2, dorsal epidermal primordium.P2, dorsal epidermal primordium.P2, ventral nerve cord primordium.P4, ventral nerve cord primordium.P4	dorsal epidermal primordium.P2, dorsal epidermal primordium.P2, dorsal epidermal primordium.P2	brain, dorsal epidermis, dorsal epidermis, dorsal epidermis, tracheal system, tracheal system, tracheal system, ventral nerve cord
395	chr3L	15683647	15684735	85.85	15684144	5.82716	intron	0	CG34451	FBgn0085480
396	chr2R	10686244	10687410	85.68	10686836	5.82047	intron	0	kn	FBgn0001319																					dorsal epidermal primordium.P2, head mesoderm.P2, head mesoderm.P2, head mesoderm.P2, trunk mesoderm.P2, trunk mesoderm.P2	corpus cardiacum.P1, dorsal epidermal primordium.P2, fat body/gonad primordium, stomatogastric nervous system primordium.P2, subset glia.P1, subset neurons.P1	brain, brain, brain, corpus cardiacum, lymph gland, lymph gland, lymph gland, sensory nervous system, sensory nervous system, sensory nervous system, stomatogastric nervous system, subset glia, subset glia, subset neurons, subset neurons, undefined, ventral nerve cord, ventral nerve cord
397	chr2L	4363297	4364388	85.6	4363764	5.81756	intron	0	Traf4	FBgn0026319																			yolk localisation, yolk localisation, yolk localisation, yolk nuclei, yolk nuclei, yolk nuclei, yolk nuclei	dorsal ectoderm.P2, dorsal ectoderm.P2, dorsal ectoderm.P2, trunk mesoderm.P2, trunk mesoderm.P2, ventral ectoderm.P2, ventral ectoderm.P2, ventral ectoderm.P2	dorsal epidermal primordium.P2, dorsal epidermal primordium.P2, head mesoderm.P2, head mesoderm.P2, protocerebrum primordium.P4, protocerebrum primordium.P4, trunk mesoderm.P2, trunk mesoderm.P2, ventral epidermis primordium.P2, ventral epidermis primordium.P2, ventral nerve cord primordium.P4, ventral nerve cord primordium.P4, ventral nerve cord primordium.P4	glia.P1, glia.P1, gmcs, gmcs, gmcs, neurons.P1, neurons.P1, sensory nervous system.SA, stomatogastric nervous system primordium.P2, stomatogastric nervous system primordium.P2, stomatogastric nervous system primordium.P2	brain, brain, glia, glia, glia, glia, neurons, neurons, neurons, neurons, ring gland (), ring gland (), ring gland (), sensory nervous system, sensory nervous system, sensory nervous system, sensory system head, sensory system head, sensory system head, stomatogastric nervous system, stomatogastric nervous system, stomatogastric nervous system, ventral nerve cord, ventral nerve cord, ventral nerv…
398	chr3R	27509065	27510176	85.44	27509683	5.81147	intergenic	-4081	CG11550	FBgn0039864
399	chr2L	6240119	6241562	85.29	6240923	5.80563	intergenic	-12200	Ddr	FBgn0053531
400	chr3R	16117061	16119426	85.06	16118681	5.7969	intergenic	-306	cic	FBgn0028386
401	chrX	9024684	9025864	85.05	9025274	5.79648	intron	0	fend	FBgn0030090	*ld14		chrX	9025024	9026059	X: 9025024, 9026059		fend				X				N								Umemiya et al 2001: heart (st13-17), neurogenic ec (st12) nervous system (st12-16)
402	chr2L	5467746	5468979	84.96	5468416	5.79307	intergenic	807	mid	FBgn0005511
403	chrX	12558328	12559084	84.87	12558652	5.78968	intron	0	Tis11	FBgn0011837
404	chr2L	14264594	14265765	84.83	14265161	5.78823	intron	0	wb	FBgn0261563		alpha1,2 laminin																						Martin et al. 1999: visceral ms, endoderm, dorsal vessel, apodemes
405	chr3R	18509458	18510600	84.83	18509998	5.78802	intergenic	1024	Gclm	FBgn0046114																							main body (), midgut, midgut
406	chr2L	19154417	19155496	84.8	19154901	5.78711	intron	0	brat	FBgn0010300																				procephalic ectoderm.P2, procephalic ectoderm.P2, procephalic ectoderm.P2, ventral ectoderm.P2, ventral ectoderm.P2, ventral ectoderm.P2	protocerebrum primordium.P4, protocerebrum primordium.P4, protocerebrum primordium.P4, ventral nerve cord primordium.P4, ventral nerve cord primordium.P4, ventral nerve cord primordium.P4	glia.P1, glia.P1, neurons.P1, neurons.P1	brain, brain, ventral nerve cord, ventral nerve cord, ventral nerve cord
407	chr2L	2399338	2400319	84.79	2399790	5.78665	intergenic	-516	VGlut	FBgn0031424
408	chr3R	21852669	21854516	84.69	21853290	5.78258	intergenic	1286	HLHm5	FBgn0002631																				mesectoderm.P2, mesectoderm.P2, mesectoderm.P2, mesectoderm.P2, mesectoderm.P2, mesectoderm.P2, procephalic ectoderm.P2, procephalic ectoderm.P2, procephalic ectoderm.P2, procephalic ectoderm.P2, procephalic ectoderm.P2, procephalic ectoderm.P2, procephalic ectoderm.P2, ventral ectoderm.P2, ventral ectoderm.P2, ventral ectoderm.P2, ventral ectoderm.P2, ventral ectoderm.P2, ventral ectoderm.P2, ve…	amnioserosa, head epidermis primordium.P4, protocerebrum primordium.P4, protocerebrum primordium.P4, protocerebrum primordium.P4, protocerebrum primordium.P4, protocerebrum primordium.P4, protocerebrum primordium.P4, protocerebrum primordium.P4, ventral epidermis primordium.P2, ventral epidermis primordium.P2, ventral epidermis primordium.P2, ventral epidermis primordium.P2, ventral epidermis pri…	dorsal epidermal primordium.P2, dorsal epidermal primordium.P2, dorsal epidermal primordium.P2, dorsal epidermal primordium.P2, dorsal epidermal primordium.P2, subset neurons.P1, subset neurons.P1, subset neurons.P1, ventral epidermis trunk primordium.P2, ventral epidermis trunk primordium.P2, ventral epidermis trunk primordium.P2, ventral epidermis trunk primordium.P2, ventral epidermis trunk pr…	optic lobe, optic lobe, optic lobe, optic lobe, optic lobe, optic lobe, optic lobe, subset neurons, subset neurons, subset neurons
409	chrX	7785718	7786926	84.59	7786437	5.77885	intergenic	649	CG18624	FBgn0029971
410	chr3R	24913072	24914699	84.39	24913859	5.77105	intron	0	CG11873	FBgn0039633
411	chr2R	5822440	5824104	84.38	5823144	5.77081	intron	0	Mef2	FBgn0011656		TF	chr2R	5822471	5823168	2R:5822471,5823168		mef2 II-BS-s		X							2R:5822471,5823168			anterior endoderm.P2, anterior endoderm.P2, anterior endoderm.P2, anterior endoderm.P2, head mesoderm.P4, head mesoderm.P4, head mesoderm.P4, trunk mesoderm.P2, trunk mesoderm.P2, trunk mesoderm.P2, trunk mesoderm.P2, trunk mesoderm.P2	head mesoderm.P2, head mesoderm.P2, head mesoderm.P2, head mesoderm.P2, trunk mesoderm.P2, trunk mesoderm.P2, trunk mesoderm.P2, trunk mesoderm.P2, trunk mesoderm.P2	cardiac mesoderm.P2, dorsal pharynx muscle.P1, dorsal pharynx muscle.P1, dorsal pharynx muscle.P1, dorsal pharynx muscle.P1, dorsal pharynx muscle.P1, longitudinal muscles.P1, longitudinal muscles.P1, somatic muscle primordium.P2, somatic muscle primordium.P2, visceral muscle primord.P2, visceral muscle primord.P2, visceral muscle primord.P2, visceral muscle primord.P2	circular muscles, dorsal pharynx muscle, dorsal pharynx muscle, dorsal pharynx muscle, dorsal pharynx muscle, dorsal pharynx muscle, longitudinal muscles, muscle system, muscle system, muscle system, muscle system, muscle system, somatic muscle, somatic muscle, visceral muscle, visceral muscle
412	chr3L	14960613	14961718	84.34	14961071	5.76906	intergenic	-1376	Tom	FBgn0026320
413	chrX	2030443	2031895	84.21	2031209	5.76422	intergenic	-321	ph-p	FBgn0004861
414	chr2R	14469511	14470661	84.2	14470121	5.7637	intron	0	CG30115	FBgn0050115																				head mesoderm.P4, head mesoderm.P4, trunk mesoderm.P2, trunk mesoderm.P2	anterior midgut rudiment.P2, anterior midgut rudiment.P2, anterior midgut rudiment.P2, posterior midgut rudiment.P2, posterior midgut rudiment.P2, posterior midgut rudiment.P2, trunk mesoderm.P2, trunk mesoderm.P2, trunk mesoderm.P2	anterior midgut primordium.P2, anterior midgut primordium.P2, anterior midgut primordium.P2, anterior midgut primordium.P2, fat body/gonad primordium, fat body/gonad primordium, fat body/gonad primordium, fat body/gonad primordium, fat body.SA, foregut primordium.P2, foregut primordium.P2, foregut primordium.P2, late hindgut primordium.P2, late hindgut primordium.P2, late hindgut primordium.P2, p…	brain, brain, brain, dorsal epidermis, dorsal epidermis, dorsal epidermis, dorsal epidermis, fat body, fat body, fat body, head epidermis, head epidermis, head epidermis, midgut, midgut, midgut, stomatogastric nervous system, stomatogastric nervous system, stomatogastric nervous system, stomatogastric nervous system, ventral epidermis, ventral epidermis, ventral epidermis, ventral epidermis
415	chr2R	8475423	8476432	84.17	8475810	5.76266	intron	0	Sin3A	FBgn0022764
416	chrX	3035210	3036289	83.99	3035709	5.75577	intron	0	N	FBgn0004647
417	chr2R	15157827	15158989	83.86	15158419	5.75089	intergenic	-4812	rib	FBgn0003254		TF																		early hindgut primordium.P2, early hindgut primordium.P2, early hindgut primordium.P2, posterior endoderm.P2, posterior endoderm.P2, ventral ectoderm.P2	dorsal epidermal primordium.P2, early hindgut primordium.P2, early hindgut primordium.P2, early hindgut primordium.P2, external foregut primordium.P2, external foregut primordium.P2, external foregut primordium.P2, posterior midgut rudiment.P2, posterior midgut rudiment.P2, trunk mesoderm.P2, trunk mesoderm.P2	anterior midgut primordium.P2, anterior midgut primordium.P2, cardiac mesoderm.P2, cardiac mesoderm.P2, dorsal epidermal primordium.P2, dorsal epidermal primordium.P2, dorsal epidermal primordium.P2, foregut primordium.P2, foregut primordium.P2, labral sensory complex.P4, late hindgut primordium.P2, late hindgut primordium.P2, late hindgut primordium.P2, posterior midgut primordium.P2, posterior …	dorsal epidermis, dorsal epidermis, dorsal epidermis, epipharynx, epipharynx, foregut, foregut, foregut, labral sensory complex, ventral epidermis, ventral epidermis, ventral epidermis
418	chr2R	17771471	17772691	83.84	17772099	5.74997	intron	0	Fili	FBgn0085397
419	chr3R	6470719	6471850	83.82	6471346	5.74922	intergenic	-6960	hth	FBgn0001235																				anterior endoderm.P2, head mesoderm.P4, procephalic ectoderm.P2, trunk mesoderm.P2, ventral ectoderm.P2	trunk mesoderm.P2, ventral epidermis primordium.P2	clypeolabrum primordium.P2, ventral epidermis trunk primordium.P2	brain, ventral nerve cord
420	chrX	12556975	12558327	83.74	12557626	5.74599	intron	0	Tis11	FBgn0011837
421	chr3R	923380	924460	83.72	923876	5.74512	intergenic	-11468	corto	FBgn0010313																				dorsal ectoderm.P2, dorsal ectoderm.P2, early hindgut primordium.P2, early hindgut primordium.P2, early hindgut primordium.P2, procephalic ectoderm.P2, procephalic ectoderm.P2, procephalic ectoderm.P2, ventral ectoderm.P2, ventral ectoderm.P2, ventral ectoderm.P2	dorsal epidermal primordium.P2, dorsal epidermal primordium.P2, early hindgut primordium.P2, early hindgut primordium.P2, early hindgut primordium.P2, protocerebrum primordium.P4, protocerebrum primordium.P4, ventral epidermis primordium.P2, ventral epidermis primordium.P2, ventral nerve cord primordium.P4, ventral nerve cord primordium.P4, ventral nerve cord primordium.P4	dorsal epidermal primordium.P2, dorsal epidermal primordium.P2, gnathal primordium.P2, gnathal primordium.P2, gnathal primordium.P2, ventral epidermis trunk primordium.P2, ventral epidermis trunk primordium.P2	brain, brain, ventral epidermis, ventral epidermis, ventral nerve cord, ventral nerve cord, ventral nerve cord
422	chr2R	10936546	10937714	83.71	10937180	5.74496	intergenic	5828	CG33467	FBgn0053467
423	chr3L	6208786	6209873	83.52	6209330	5.7377	intron	0	LanA	FBgn0002526																				anterior endoderm.P2, posterior endoderm.P2	anterior midgut rudiment.P2, anterior midgut rudiment.P2, head mesoderm.P2, head mesoderm.P2, posterior midgut rudiment.P2, posterior midgut rudiment.P2, trunk mesoderm.P2	amnioserosa, amnioserosa, anterior midgut primordium.P2, dorsal epidermal primordium.P2, dorsal epidermal primordium.P2, foregut primordium.P2, late hindgut primordium.P2, late hindgut primordium.P2, posterior midgut primordium.P2, tracheal primordium.P3, tracheal primordium.P3, ventral epidermis trunk primordium.P2	blood cells (hemocytes), blood cells (hemocytes), blood cells (hemocytes), dorsal epidermis, dorsal epidermis, foregut, head epidermis, hindgut, midgut, ventral epidermis
424	chr3R	17204486	17205525	83.42	17204994	5.73361	exon	0	tin	FBgn0004110																				trunk mesoderm.P2, trunk mesoderm.P2, trunk mesoderm.P2	external foregut primordium.P2, external foregut primordium.P2, external foregut primordium.P2, head mesoderm.P2, trunk mesoderm.P2, trunk mesoderm.P2, trunk mesoderm.P2	cardiac mesoderm.P2, cardiac mesoderm.P2, cardiac mesoderm.P2, cardiac mesoderm.P2, clypeolabrum primordium.P2, clypeolabrum primordium.P2, dorsal pharynx muscle.P1, fat body/gonad primordium, foregut primordium.P2, visceral muscle primord.P2, visceral muscle primord.P2, visceral muscle primord.P2	circulatory system, circulatory system, circulatory system
425	chr3L	15655526	15656624	83.4	15656070	5.73276	intergenic	1167	Eig71Ek	FBgn0014851
426	chrX	10716555	10717813	83.4	10717324	5.73297	intergenic	-509	Imp	FBgn0030235
427	chr3L	18228528	18229586	83.27	18228992	5.72768	intergenic	-16196	CheA75a	FBgn0036783
428	chr2R	3967110	3968178	83.03	3967710	5.71863	intergenic	-149	Vps28	FBgn0021814
429	chr2R	8879007	8880120	82.95	8879651	5.71559	intergenic	-1751	CG33798	FBgn0053798
430	chr3R	4302393	4303725	82.93	4302995	5.71469	intron	0	PQBP-1	FBgn0250829		poly-glutamine track binding
431	chr2R	2518699	2519899	82.89	2519184	5.71293	intron	0	Vha16	FBgn0004145
432	chr3L	16036314	16038080	82.79	16036872	5.70929	intron	0	th	FBgn0260635
433	chr2R	19771337	19772531	82.71	19772122	5.70627	intergenic	-287	PHDP	FBgn0025334																							brain, ventral nerve cord
434	chr2R	12914363	12915667	82.6	12914999	5.70164	intron	0	RhoGEF2	FBgn0023172
435	chr2L	8851740	8852904	82.59	8852397	5.70135	intergenic	-10379	CG32986	FBgn0052986
436	chrX	4490152	4491476	82.59	4490876	5.70143	intergenic	-20726	peb	FBgn0003053																				anterior endoderm.P2, anterior endoderm.P2, anterior endoderm.P2, dorsal ectoderm.P2, dorsal ectoderm.P2, dorsal ectoderm.P2, posterior endoderm.P2, posterior endoderm.P2, posterior endoderm.P2	anterior midgut rudiment.P2, anterior midgut rudiment.P2, anterior midgut rudiment.P2, posterior midgut rudiment.P2, posterior midgut rudiment.P2, posterior midgut rudiment.P2	amnioserosa, amnioserosa, amnioserosa, anterior midgut primordium.P2, anterior midgut primordium.P2, dorsal epidermal primordium.P2, dorsal epidermal primordium.P2, dorsal epidermal primordium.P2, larval eye (Bolwig's organ).P1, larval eye (Bolwig's organ).P1, posterior midgut primordium.P2, posterior midgut primordium.P2, tracheal primordium.P3, tracheal primordium.P3, tracheal primordium.P3	dorsal epidermis, dorsal epidermis, dorsal epidermis, larval eye (Bolwig's organ), larval eye (Bolwig's organ), midgut, midgut, midgut, sensory system head, sensory system head, sensory system head
437	chr2R	11807151	11808807	82.48	11807800	5.69719	intron	0	sli	FBgn0003425
438	chr3R	11465594	11466815	82.46	11466191	5.69642	intergenic	1214	CG5302	FBgn0038351	pxb	CG5302:serine-type endopeptidase
439	chr3L	19888759	19890599	82.37	19889497	5.69286	intron	0	Mi-2	FBgn0013591
440	chr3R	11798972	11800012	82.14	11799556	5.68391	intron	0	Hel89B	FBgn0022787																			yolk nuclei, yolk nuclei, yolk nuclei	anterior endoderm.P2, anterior endoderm.P2, head mesoderm.P4, head mesoderm.P4, head mesoderm.P4	anterior midgut rudiment.P2, anterior midgut rudiment.P2		brain, nephrocytes, nephrocytes, ventral nerve cord
441	chr2R	10298496	10299824	82.06	10299246	5.68086	intergenic	-70	Sin1	FBgn0033935	CG17385	CG17385:TF?
442	chr3R	11874819	11875968	81.9	11875372	5.67434	intergenic	-21	CG5013	FBgn0038396	ird5 & msps	ird5:IkappaB kinase;msps:microtubule binding
443	chr3R	17249302	17250684	81.81	17249850	5.67086	intron	0	lbl	FBgn0008651																			; 3R: 17248581- 17251007 heart (Cande & Levine 2009 suppl.)
