# Supplementary material for: Genome-Wide Screens for In Vivo Tinman Binding Sites Identify Cardiac Enhancers with Diverse Functional Architectures
Source: PLoS Genet. 2013 Jan 10;9(1):e1003195. doi: 10.1371/journal.pgen.1003195 (PMC3542182; doi:10.1371/journal.pgen.1003195)
Supplement: Table S5 — List of fragments tested in vivo and in machine learning approach. Summary of all enhancer data, binding motifs present, and comparison of the in vivo occupancy of these enhancer regions by various factors tested in Junion et al. (2012) [26]. (XLS) [file pgen.1003195.s011.xls]

## Sheet: Table S5 Data Summary
reporter staining	rank (Early/Late)	dorsal mesoderm (Dpp domain st.10/11)	cardiac meso. st.12, heart cb’s and/or pc’s	visceral mesoderm	somatic mesoderm/muscles	early mesoderm	Other Tin-depend. domain	Experimentally tested fragment	Effect of Tin site mut.	Effect in Tin-/-embryo	No. of putative Tin sites per kb	No. of GATA motifs per kb	No. of putative Doc sites per kb	No. of CEE motifs per kb	overlap with HOT region		Enhancer (this report)	cluster type Junion et al. 2012	cluster ID # Junion et al. 2012	cluster's CRM # Junion et al. 2012	Doc.4-6h	Doc.6-8h	Pnr.4-6h	Pnr.6-8h	PMad.4-6h	PMad.6-8h	dTCF.4-6h	dTCF.6-8h	Tin.4-6h	Tin.6-8h
abd-A	E149/L104						no	3R: 12655892, 12657302			2.8	2.83688	2.12766	2.12766	N		abd-A	All TF	10.1	3481								X	X	X
Alk	E301	X		X				2R: 12527017, 12529000		Y	3	8.57287	2.01715	0	Y		Alk	pMad+Tin, pMad+Tin	13.2, 13.2	1262, 1263	X				X	X			X	X
Antp	E44/L15						no	3R: 2862744, 2863859			4.5	5.38117	4.4843	0	Y		Antp	All TF	10.1	2482	X					X		X	X	X
AopI	E53/L325						no	2L: 2163480, 2165980			4.8	6	2	3.2	Y		AopI	All TF, All TF	8.1, 10.1	5107, 5105	X	X	X	X	X	X	X	X	X	X
AopII	E42/L18						no	2L: 2181480, 2183465			3.5	6.54912	1.51134	1.51134	N		AopII	All TF, dTCF+Tin	12.2, 9.2	5117, 5115	X	X	X	X	X	X	X	X	X	X
btn	E455						Dorsal Median cells	3R: 18412350, 18413195		Y	4.7	9.46746	1.18343	1.18343	Y		btn						X	X					X
caup	E89/L37						no	3L: 12598973, 12600669			4.7	9.43396	3.53774	1.76887	N		caup	dTCF+Tin	9.2	8077	X	X	X	X	X		X	X	X	X
CG10479	E68/L38				X			3L: 5969137, 5970272		N	0	3.52423	4.40529	0.881057	Y		CG10479	All TF	10.1	7489	X	X		X		X	X	X	X	X
CG32792	E165				X	X		X: 3457794, 3459884		Y	4.8	5.26316	2.39234	1.43541	N		CG32792	Tin only, dTCF+Tin	11.2, 9.1	9586, 9587									X
CG3638	E12/L6		X		X			X: 1126732, 1127823		Y	2.7	4.58295	1.83318	3.66636	Y		CG3638	All TF	10.1	9335	X	X			X	X	X	X	X	X
CG5522	E11/L238				X			2R: 12672300, 12673550			1.6	5.6	0.8	0.8	Y		CG5522	All TF	10.1	1271	X	X		X				X	X	X
CG9973	E15/L66		X					3L: 2868002, 2869414		Y	4.2	9.91501	2.12465	1.41643	N		CG9973	All TF	10.1	7243	X	X	X	X	X	X		X	X	X
comm DE	E28/L547				X			3L: 15702683, 15703813			3.5	8.84956	3.53982	0	N		comm DE									X			X
comm IE	E137/L209						no	3L: 15721611, 15723005			4.3	4.30416	0.71736	3.5868	Y		commIE				X	X					X	X	X
Disco DE	E32/L10		X	X				X: 16101809, 16103334			4.6	4.59016	4.59016	2.62295	N		Disco DE	All TF	12.2	10784		X							X	X
Disco UE	E420/L286						no	X: 16110883, 16112254			0.7	5.10576	9.48213	2.18818	Y		Disco UE	All TF	8.2	10788	X	X				X	X	X	X	X
Dr	E59						no	3R: 25373585, 25375052			6.1	6.13497	4.08998	1.36333	Y		Dr	All TF	12.1	4672					X				X
Egfr-I	E1/L68		X		X	X		2R: 17412018, 17413484	Y (cardiac only)	Y (cardiac only)	5.5	7.50341	0.682128	2.72851	Y		Egfr-I	All TF	10.1	1761	X	X			X	X			X	X
Egfr-II	E63/L136						no	2R: 17431051, 17433493			3.7	4.5045	4.095	2.0475	Y		Egfr-II	All TF	10.1	1764	X		X	X	X	X			X	X
Fas3	E328/L254	X		X				2L: 18335714, 18337075	N	Y	3.7	6.61278	4.40852	2.20426	N		Fas3	All TF	12.2	6531									X	X
fend (ld14)	E160/L401				X			X: 9025024, 9026059		N	4.8	7.72947	2.89855	0.966184	N		fend (ld14)	Tin only	11.1	10190		X							X	X
fz	E29/L4		X				pharyngeal ectoderm	3L: 14339237, 14340855		Y (cardiac only)	5.6	6.79852	1.85414	2.47219	N		fz				X								X	X
gukh	E135			X		X		3R: 14812753, 14814698			2.6	10.2828	4.11311	1.54242	Y		gukh	All TF, dTCF+Tin	10.1, 9.3	3659, 3658		X	X	X		X	X	X	X	X
H15	E22/L5				X			2L: 5403479, 5404187		N	0	0	4.23729	2.82486	Y		H15	All TF	10.1	5446								X	X	X
H2.0	E185/L95			X				2L: 6019770, 6020498			2.7	2.74725	4.12088	1.37363	N		H2.0	All TF	12.2	5500									X	X
hh	E6/L2				X			3R: 18967249, 18968345			2.7	6.76133	0.676133	2.70453	N		hh	All TF	10.1	4074	X	X			X	X		X	X	X
Him	E318/L47		X		X	X		X: 18101820, 18103299		Y (cardiac only)	2.7	4.56204	4.56204	0.912409	N		Him	All TF, dTCF+Tin	10.1, 9.2	11007, 11006		X		X		X		X	X	X
hth	E54/L163		X		X		Dorsal Median cells	3R: 6443799, 6444995		Y (cardiac only)	3.3	4.1806	2.50836	4.1806	N		hth	All TF	12.2	2867									X	X
lbe	E308/L170				X			3R: 17268555, 17269552		Y	3	5.01505	4.01204	1.00301	N		lbe	All TF	8.1	3886	X		X	X	X	X			X	X
lin-28	E150/L64		X		X			3L: 5648199, 5649366		Y (cardiac only)	3.4	7.71208	4.28449	4.28449	N		lin-28				X	X	X	X		X		X	X	X
malpha	E226/L9		X		X			3R: 21834914, 21836639			4.6	7.53623	4.05797	2.89855	Y		malpha	All TF, All TF	8.1, 10.1	4383, 4384	X	X	X	X	X	X	X	X	X	X
meso 18E	E403/L565				X	X		X: 19609600, 19611346			1.1	11.4548	0.572738	0.572738	N		meso 18E												X	X
mid	E19/L298		X					2L: 5459156, 5460604	Y	Y	3.5	6.21547	3.45304	6.90608	N		mid	dTCF+Tin	9.2	5451						X	X	X	X	X
miple	E8/L42						no	3L: 270429, 271725			2.3	8.48765	1.54321	0	Y		miple	All TF, Pnr+Tin	13.1, 3.1	6951, 6950	X	X	X	X					X	X
nau	E307/L35	X			X			3R: 19543753, 19544944			0.8	7.55668	1.67926	0.839631	N		nau	Tin only	11.1	4126									X	X
nervy (nvy)	E164						no	2R: 20163685, 20164448			1.3	9.17431	3.93185	1.31062	Y		nervy (nvy)												X
noc	E201/L7		X		X			2L: 14481720, 14483774		Y	4.9	2.43427	1.94742	1.94742	N		noc	All TF, All TF, Tin only	10.1, 12.2, 11.1	6310, 6309, 6308	X		X	X	X	X	X	X	X	X
Nrt	E78/L30	X		X	X			3L: 16759177, 16762074		Y (visceral)	3.8	6.90369	2.41629	2.41629	N		Nrt	All TF, Tin only	8.3, 6	8563, 8561	X	X	X	X		X	X	X	X	X
odd	E81/L181						no (fat body anlagen)	2L: 3612501, 3613992			4	5.36553	4.69484	2.01207	N		odd	All TF	10.1	5271	X	X				X	X	X	X	X
Poxm	E138				X			3R: 4161599, 4163719	N	N	2.4	7.07547	1.88679	0.943396	N		Poxm	All TF	10.1	2593	X	X			X	X	X	X	X	X
Psc	E14/L16				X	X		2R: 8846958, 8848258			2.3	6.15385	2.30769	0.769231	N		Psc	All TF	10.1	840	X	X	X	X	X	X		X	X	X
RhoL	E102	X	X		X			3R: 5328724, 5329725		Y (cardiac only)	4	8.99101	3.996	1.998	N		RhoL					X	X	X			X	X	X	X
shg	E33/L69						no	2R: 16933811, 16935976			1.4	8.31409	6.00462	0.923788	Y		shg				X			X		X			X	X
Six4	E255				X			3L: 20782359, 20783222		N	8.1	4.63499	3.47625	2.3175	N		Six4	All TF	12.2	8922								X	X	X
slp	E35/L59				X	X		2L: 3818513, 3819483		N	5.2	3.09278	4.12371	2.06186	Y		slp	dTCF+Tin	9.2	5295	X	X					X	X	X	X
Ten-m	E146						Dorsal Median cells	3L: 22395693, 22397107			1.4	3.53607	1.41443	2.12164	Y		Ten-m	All TF	8.1	9046	X		X		X	X		X	X
tsh	E13/L8		X				Dorsal Median cells	2L: 21843181, 21844112		Y	5.4	8.59291	2.14823	2.14823	N		tsh	All TF	10.1	6866	X	X			X	X	X	X	X	X
tup	E9/L34	X	X					2L: 18874972, 18876271	Y	Y	2.3	5.38876	3.84911	2.30947	Y		tup	pMad+Tin	13.2	6584					X	X			X	X
unc-5	E41/L25		X		X			2R: 11240269, 11241631		Y (cardiac only)	5.9	5.87372	2.93686	2.20264	Y		unc-5	All TF	8.1	1134	X	X	X	X	X	X		X	X	X
wgn	E1197			X		X		X: 18519020, 18520500			1.4	3.37838	2.02703	2.02703	N		wgn
zfh1	E141/L173		X		X	X		3R: 26595546, 26597231		N	3.6	5.93472	2.96736	4.1543	N		zfh-1	All TF	13.1	4777					X	X			X	X
Shortened enhancer fragments
Egfr-I-s	E1/L68		X		X	X		2R: 17412617, 17413282	Y		10.5	10.5263	0	3.00752	Y
lin-28-s	E150/L64		X		X			3L: 5648508, 5649168	Y		4.5	12.1212	4.54545	6.06061	N
mid-s	E19/L298		X					2L: 5459293, 5459875	Y		8.6	3.43643	5.15464	8.59107	N
RhoL-s	E102	X	X		X			3R: 5329073, 5329673	N		5	10	3.33333	3.33333	N
tup-s	E9/L34	X	X					2L: 18875478, 18876228	Y		4	4	2.66667	2.66667	Y
unc-5-s	E41/L25		X		X			2R: 11240775, 11241574	slightly (weaker in st12)		10	2.50313	5.00626	3.75469	Y
Published Tin target elements w. cardiac/heart or visceral mesoderm staining included for bioinformatics																	Enhancer (published)
bap	E198	X		X				3R: 17216931, 17217197			3.8	3.7594	3.7594	3.7594	N		bap	All TF	12.1	3871	X				X				X
CG6475/lbl	E314		X					3R: 17227435, 17229291			3.2	5.38793	3.77155	2.15517	N		CG6475/lbl	pMad+Tin	13.2	3875					X	X			X	X
eve	E428/L865		X					2R: 5872789, 5873261			10.6	8.47458	2.11864	2.11864	Y		eve	All TF	10.1	475							X	X	X	X
Jeb card.	E177/E949		X		X			2R: 8001160, 8001500			8.8	2.94118	5.88235	0	N		Jeb card.					X			X	X	X	X	X	X
lbl	L443		X					3R: 17248581, 17251007			7.8	7.83182	3.29761	1.6488	N		lbl	All TF	12.2	3883				X					X	X
mef2 I-E	E170/L341		X					2R: 5819490, 5820049			7.2	5.36673	3.57782	5.36673	N		mef2 I-E	All TF	13.1	462		X			X	X			X	X
mef2 II-B[S]	E181/L411		X					2R: 5822471, 5823168			2.9	10.043	1.43472	4.30416	N		mef2 II-B[S]	Tin only	11.1	464						X			X	X
mib2_FC	L855			X	X			2L: 19036995, 19037741			1.3	8.0429	1.34048	0	N		mib2_FC	Tin only	11.1	6620										X
odd/dot	E914		X					2L: 3615926, 3619183			4.3	11.3601	3.07031	1.84219	N		odd/dot	All TF	12.1	5272									X
sli	E553/L427		X					2R: 11778293, 11780860			1.9	10.9077	0.38956	3.8956	Y		sli	All TF, Tin only	8.2, 6	1187, 1188	X	X	X		X		X	X	X

## Sheet: Table S5 Legend
Columns A-K: Summary of the results with 51 Tin-bound enhancers tested originally, 6 shortened versions, and 10 published Tin-target enhancers
Column L: Number of Tin motifs per kb within tested and published enhancers
Tin alignment matrix forward (from published sites verified by in vitro binding and in vivo functionality)
position	1	2	3	4	5	6	7
A	0	0	16	16	0	0	0
C	2	13	0	0	0	0	0
G	0	1	0	0	16	1	15
T	14	2	0	0	0	15	1
Tin alignment matrix forward - "Allowed" bases (see Fig. 1B, experimental and computational)
position	1	2	3	4	5	6	7
A			A	A
C	C	C
G		G	G		G	G	G
T	T	T			T	T	T
Tin alignment matrix reverse compl. - "Allowed" bases (see Fig. 1B, experimental and computational)
position	1	2	3	4	5	6	7
A	A	A	A			A	A
C	C	C	C		C	C
G						G	G
T				T	T
The Tin alignment matrix was used to screen for putative Tin motifs (Target Explorer, te.cryst.bbk.ac.uk) with cut-off score = 4.48.
Only motifs with "allowed" bases at respective positions were considered for the count.
H15L5 lacks any Tin motifs near or above the cut-off score and CG10479L38 only includes two that do not conform with the rule for base positions used.
Columns M, O: Number of GATA and CEE motifs per kb within tested and published enhancers
(GATA motif: GATA, CEE motif: ATT[T/G]CC)
Column P: Overlap of tested enhancer regions with HOT regions
(ModEncode Consortium) Roy et al., Science 330: 1787-1797 (2010)
Column N: Number of Doc motifs within tested and published enhancers
Doc alignment matrix forward (from SELEX with Doc2)
position	1	2	3	4	5	6	7	8
A	0	9	51	1	43	1	7	6
C	2	44	1	53	2	52	38	8
G	0	2	2	1	10	2	2	4
T	53	0	1	0	0	0	8	37
The Doc2 alignment matrix was used to screen for putative Doc motifs (Target Explorer, te.cryst.bbk.ac.uk) with cut-off score = 4.2.
Columns S to AE: In vivo binding data obtained for regions overlapping with our tested enhancers (column R) by
Junion, Spivakov, Girardot, Braun, Birney, Furlong, Cell 148, 473-86 (2012).
