# Supplementary material for: Genome-Wide Screens for In Vivo Tinman Binding Sites Identify Cardiac Enhancers with Diverse Functional Architectures
Source: PLoS Genet. 2013 Jan 10;9(1):e1003195. doi: 10.1371/journal.pgen.1003195 (PMC3542182; doi:10.1371/journal.pgen.1003195)
Supplement: Table S6 — List of mutated sequences. (XLS) [file pgen.1003195.s012.xls]

## Sheet: Sheet1
Enhancer	Coordinates (Drosophila reference genome R5.36)
Egfr-I-s	chr2R:17412617..17413282
lin-28-s	chr3L:5648508..5649168
mid-s	chr2L:5459293..5459875
RhoL-s	chr3R:5329073..5329673
tup-s	chr2L:18875478..18876228
unc-5-s	chr2R:11240775..11241574
Enhancer base changes
(Sites are listed in sequence of increasing coordinate numbers; see above)
Egfr-I-s -> Egfr-I-s mTin
Tin1 CTAAGTG -> CAGGCCG
Tin2 CACTTGA -> CGGCCTA
Tin3 CACTTGA -> CGGCCTA
Tin4 TCAATTG -> TAGGCCG
Tin5 AACTTGA -> AGGCCTA
Egfr-I-s -> Egfr-I-s mGATA
GATA1 GATA -> ACGT
GATA2 TATC -> ACGT
GATA3 TATC -> ACGT
GATA4 TATC -> ACGT
GATA5 TATC -> ACGT
GATA6 GATA -> ACGT
GATA7 GATA -> ACGT
Egfr-I-s -> Egfr-I-s mCA
CA1 ATTTCC -> TAGCAT
CA2 ATTTCC -> CAGCAT
lin-28-s -> lin-28-s mTin
Tin1 CACTTCG -> CACCCCG
Tin2 CAGTTGA -> CGGCCTA
Tin3 TCAAGTA -> TAGGCCA
Tin4 CACTTCG -> CGGCCTG
lin-28-s -> lin-28-s mGATA
GATA1 TATC -> GCGT
GATA2 GATA -> ACGT
GATA3 TATC -> ACGT
GATA4 GATA -> ACGT
GATA5 TATC -> ACGT
GATA6 GATA -> ACGT
GATA7 GATA -> ACGT
GATA8 GATA -> ACGT
lin-28-s -> lin-28-s mDoc
Doc1 TCACACTT -> AGCCACTT
Doc2 TGGTGCGA -> TGTATGCT
Doc3 GTGTGTGA -> GTTATGCT
lin-28-s -> lin-28-s mCA
CA1 ATTTCC -> CAGCAT
CA2 GGAAAT -> ATGCTG
CA3 GGCAAT -> ATGCTG
CA4 ATTTCC -> CAGCAT
mid-s -> mid-s mTin
Tin1 CACTTCA -> CGGCCTA
Tin2 TCAAGTG -> TAGGCCG
Tin3 TCAAGTG -> TAGGCCG
Tin4 TTAAGTG -> TAGGCCG
Tin5 TACTTGA -> TGGCCTA
Tin6 ACAAGTG -> AAGGCCG
Tin7 CCAAGTG -> CAGGCCG
mid-s -> mid-s mGATA
GATA1 TATC -> ACGT
GATA2 TATC -> ACGT
mid-s -> mid-s mDoc
Doc1 AAGTGTTA -> AACATGAC
Doc2 AAGTGAGA -> AAGTGGAC
Doc3 AAGTGCCA -> AAGTGGAC
Doc4 TCACAACT -> GTCATTGT
mid-s -> mid-s mCA
CA1 GGAAAT -> ATGCTG
CA2 ATTGCC -> CAGCAT
CA3 GGAAAT -> ATGCCA
CA4 ATTTCC -> CAGCAT
CA5 ATTGCC -> CAGCAT
RhoL-s -> RhoL-s mTin
Tin1 TCAAGTG -> TAGGCCG
Tin2 TACTTAA -> TGGCCTA
Tin3 TGAAGTG -> TAGGCCG
RhoL-s -> RhoL-s mGATA
GATA1 GATA -> ACGT
GATA2 GATA -> ACGT
GATA3 GATA -> ACGT
GATA4 GATA -> ACGT
GATA5 TATC -> ACGT
GATA6 TATC -> ACGT
RhoL-s -> RhoL-s mDoc
Doc1 TCACAGCA -> GTCATTCA
Doc2 ATGTGTGC -> ATAATGAC
Doc3 AGGTGCGG -> AGCATCGG
RhoL-s -> RhoL-s mCA
CA1 ATTTCC -> CAGCAT
CA2 ATTTCC -> CAGCAT
tup-s -> tup-s mTin
Tin1 CACTTGA -> CGGCCTA
Tin2 CACTTCA -> CGGCCTA
Tin3 TCAAGTG -> TAGGCCG
tup-s -> tup-s mGATA
GATA1 GATA -> ACGT
GATA2 TATC -> ACGT
GATA3 TATC -> ACGT
tup-s -> tup-s mDoc
Doc1 CTGTGTGA -> CTAATGAC
Doc2 TGACACTC -> GTCATTAC
Doc3 AGGTGTCA -> AGAATGAC
tup-s -> tup-s mCA
CA1 GGAAAT -> ATGCTG
CA2 ATTTCC -> CAGCAT
unc-5-s -> unc-5-s mTin
Tin1 TCAAGTT -> TAGGCCT
Tin2 CACTTCA -> CGGCCTA
Tin3 CACTTGG -> CGGCCTG
Tin4 CACTTCA -> CGGCCTA
Tin5 CACTTCA -> TAGCCTA
unc-5-s -> unc-5-s mGATA
GATA1 GATA -> ACGT
GATA2 TATC -> GCGT
unc-5-s -> unc-5-s mDoc
Doc1 TCACGCAA -> GTCATAAA
Doc2 CCACACCA -> GTCATTCA
Doc3 TCACAGCC -> GTCATTCC
Doc4 GTGTGCGA -> AAGATCTT
Doc5 AGTTGTGA -> ACAATGAC
unc-5-s -> unc-5-s mCA
CA1 GGCAAT -> ATGCTG
CA2 ATTTCC -> CAGCAT
CA3 GGAAAT -> ATGCTG
unc-5-s -> unc-5-s mTin-mGATA
Tin1 TCAAGTT -> TAGGCCT
Tin2 CACTTCA -> CGGCCTA
Tin3 CACTTGG -> CGGCCTG
Tin4 CACTTCA -> CGGCCTA
Tin5 CACTTCA -> TAGCCTA
GATA1 GATA -> ACGT
GATA2 TATC -> GCGT
unc-5-s -> unc-5-s mTin-mDoc
Tin1 TCAAGTT -> TAGGCCT
Tin2 CACTTCA -> CGGCCTA
Tin3 CACTTGG -> CGGCCTG
Tin4 CACTTCA -> CGGCCTA
Tin5 CACTTCA -> TAGCCTA
Doc1 TCACGCAA -> GTCATAAA
Doc2 CCACACCA -> GTCATTCA
Doc3 TCACAGCC -> GTCATTCC
Doc4 GTGTGCGA -> AAGATCTT
Doc5 AGTTGTGA -> ACAATGAC
unc-5-s -> unc-5-s mTin-mGATA-mDoc
Tin1 TCAAGTT -> TAGGCCT
Tin2 CACTTCA -> CGGCCTA
Tin3 CACTTGG -> CGGCCTG
Tin4 CACTTCA -> CGGCCTA
Tin5 CACTTCA -> TAGCCTA
GATA1 GATA -> ACGT
GATA2 TATC -> GCGT
Doc1 TCACGCAA -> GTCATAAA
Doc2 CCACACCA -> GTCATTCA
Doc3 TCACAGCC -> GTCATTCC
Doc4 GTGTGCGA -> AAGATCTT
Doc5 AGTTGTGA -> ACAATGAC
